# Supplementary material for: Multiplexed single-cell transcriptomics reveals diverse phenotypic outcomes for pathogenic SHP2 variants
Source: bioRxiv. 2025 Jul 2:2025.06.30.662374. Preprint. [Version 1] doi: 10.1101/2025.06.30.662374 (PMC12236728; doi:10.1101/2025.06.30.662374)
Supplement: Supplement 2 [file media-2.xlsx]

## Sheet: DEGs WT vs KO
Gene ID	Gene name	normalized_effect	q-value	-log10(FDR)	up hits	down hits
ENSG00000000003.14	TSPAN6	-0.118248	0.760177	0.119085	FALSE	FALSE
ENSG00000000419.12	DPM1	0.487376	0.020253	1.69351	TRUE	FALSE
ENSG00000000457.13	SCYL3	-0.894588	0.0143624	1.84277	FALSE	TRUE
ENSG00000000460.16	C1orf112	-0.366376	0.22743	0.643153	FALSE	FALSE
ENSG00000001036.13	FUCA2	0.288415	0.31261	0.504997	FALSE	FALSE
ENSG00000001084.10	GCLC	-0.0151095	0.973969	0.011455	FALSE	FALSE
ENSG00000001167.14	NFYA	-0.134924	0.767008	0.1152	FALSE	FALSE
ENSG00000001460.17	STPG1	-0.0624618	0.919783	0.0363145	FALSE	FALSE
ENSG00000001461.16	NIPAL3	-0.105492	0.719531	0.14295	FALSE	FALSE
ENSG00000001497.16	LAS1L	0.0767255	0.835005	0.0783108	FALSE	FALSE
ENSG00000001561.6	ENPP4	-0.304328	0.467214	0.330484	FALSE	FALSE
ENSG00000001617.11	SEMA3F	-0.421831	0.461603	0.335731	FALSE	FALSE
ENSG00000001629.9	ANKIB1	-0.488704	7.39362e-05	4.13114	FALSE	TRUE
ENSG00000001630.15	CYP51A1	-0.128911	0.826347	0.0828374	FALSE	FALSE
ENSG00000001631.15	KRIT1	0.0536569	0.871225	0.0598696	FALSE	FALSE
ENSG00000002016.17	RAD52	-0.267628	0.516773	0.286701	FALSE	FALSE
ENSG00000002330.13	BAD	-0.105137	0.803498	0.0950152	FALSE	FALSE
ENSG00000002549.12	LAP3	0.316569	0.30837	0.510928	FALSE	FALSE
ENSG00000002586.18	CD99	-0.384875	0.0549581	1.25997	FALSE	FALSE
ENSG00000002746.14	HECW1	-0.272376	0.492801	0.307328	FALSE	FALSE
ENSG00000002822.15	MAD1L1	0.00705865	0.986447	0.00592624	FALSE	FALSE
ENSG00000002834.17	LASP1	0.127066	0.756841	0.120995	FALSE	FALSE
ENSG00000002919.14	SNX11	0.0852134	0.885763	0.0526826	FALSE	FALSE
ENSG00000003056.7	M6PR	0.224736	0.4792	0.319483	FALSE	FALSE
ENSG00000003096.14	KLHL13	-0.390073	0.0540359	1.26732	FALSE	FALSE
ENSG00000003147.17	ICA1	-0.317352	0.520212	0.28382	FALSE	FALSE
ENSG00000003249.13	DBNDD1	0.458417	0.149811	0.824456	FALSE	FALSE
ENSG00000003393.14	ALS2	-0.0270619	0.96088	0.0173307	FALSE	FALSE
ENSG00000003400.14	CASP10	-0.600354	0.191371	0.718123	FALSE	FALSE
ENSG00000003402.19	CFLAR	-0.485753	0.100944	0.995921	FALSE	FALSE
ENSG00000003436.15	TFPI	0.035875	0.952729	0.0210307	FALSE	FALSE
ENSG00000003509.15	NDUFAF7	0.0977644	0.862673	0.0641539	FALSE	FALSE
ENSG00000003756.16	RBM5	0.05252	0.890087	0.0505674	FALSE	FALSE
ENSG00000003987.13	MTMR7	0.324476	0.388145	0.411006	FALSE	FALSE
ENSG00000003989.17	SLC7A2	-0.172812	0.513388	0.289554	FALSE	FALSE
ENSG00000004059.10	ARF5	-0.138688	0.756611	0.121127	FALSE	FALSE
ENSG00000004139.13	SARM1	0.0302407	0.963868	0.0159826	FALSE	FALSE
ENSG00000004142.11	POLDIP2	0.507317	0.00749912	2.12499	TRUE	FALSE
ENSG00000004399.12	PLXND1	-0.692606	0.0104893	1.97925	FALSE	TRUE
ENSG00000004455.16	AK2	0.471703	0.00101242	2.99464	TRUE	FALSE
ENSG00000004478.7	FKBP4	0.59131	6.63652e-06	5.17806	TRUE	FALSE
ENSG00000004487.15	KDM1A	-0.034519	0.909696	0.0411038	FALSE	FALSE
ENSG00000004534.14	RBM6	-0.178381	0.272824	0.564117	FALSE	FALSE
ENSG00000004660.14	CAMKK1	-0.258401	0.388193	0.410952	FALSE	FALSE
ENSG00000004700.15	RECQL	0.272902	0.155551	0.808128	FALSE	FALSE
ENSG00000004766.15	VPS50	-0.0078888	0.987671	0.00538778	FALSE	FALSE
ENSG00000004777.18	ARHGAP33	-0.37402	0.397071	0.401132	FALSE	FALSE
ENSG00000004779.9	NDUFAB1	0.0904546	0.844246	0.0735309	FALSE	FALSE
ENSG00000004848.7	ARX	0.0941409	0.896048	0.0476685	FALSE	FALSE
ENSG00000004864.13	SLC25A13	0.169897	0.478065	0.320513	FALSE	FALSE
ENSG00000004866.20	ST7	-0.00858486	0.987307	0.00554784	FALSE	FALSE
ENSG00000004897.11	CDC27	0.0107674	0.969868	0.0132874	FALSE	FALSE
ENSG00000004961.14	HCCS	0.269097	0.599955	0.221881	FALSE	FALSE
ENSG00000004975.11	DVL2	0.392301	0.11218	0.950085	FALSE	FALSE
ENSG00000005007.12	UPF1	0.110812	0.629852	0.200761	FALSE	FALSE
ENSG00000005020.12	SKAP2	-0.221401	0.244701	0.611364	FALSE	FALSE
ENSG00000005022.5	SLC25A5	0.144344	0.342076	0.465877	FALSE	FALSE
ENSG00000005059.15	MCUB	0.0704151	0.876088	0.0574522	FALSE	FALSE
ENSG00000005075.15	POLR2J	0.14726	0.689669	0.161359	FALSE	FALSE
ENSG00000005100.12	DHX33	0.363856	0.0483435	1.31566	TRUE	FALSE
ENSG00000005156.11	LIG3	-0.105909	0.811697	0.0906058	FALSE	FALSE
ENSG00000005175.9	RPAP3	0.163839	0.478276	0.320321	FALSE	FALSE
ENSG00000005189.19	REXO5	-0.105078	0.854288	0.0683955	FALSE	FALSE
ENSG00000005194.14	CIAPIN1	-0.172059	0.698282	0.155969	FALSE	FALSE
ENSG00000005206.16	SPPL2B	-0.0976334	0.81205	0.0904172	FALSE	FALSE
ENSG00000005249.12	PRKAR2B	-0.211842	0.616108	0.210343	FALSE	FALSE
ENSG00000005302.17	MSL3	0.112262	0.846015	0.072622	FALSE	FALSE
ENSG00000005339.14	CREBBP	0.057693	0.715949	0.145118	FALSE	FALSE
ENSG00000005436.13	GCFC2	-0.00903424	0.982902	0.0074896	FALSE	FALSE
ENSG00000005448.16	WDR54	0.0401145	0.950461	0.0220659	FALSE	FALSE
ENSG00000005469.11	CROT	-0.71477	0.0102396	1.98972	FALSE	TRUE
ENSG00000005471.15	ABCB4	-0.457584	0.314115	0.502911	FALSE	FALSE
ENSG00000005483.20	KMT2E	-0.03387	0.878587	0.056215	FALSE	FALSE
ENSG00000005486.16	RHBDD2	0.0392222	0.939859	0.0269374	FALSE	FALSE
ENSG00000005700.14	IBTK	-0.0856837	0.785811	0.104682	FALSE	FALSE
ENSG00000005801.16	ZNF195	-0.000546316	0.999078	0.000400406	FALSE	FALSE
ENSG00000005810.17	MYCBP2	-0.0519282	0.835021	0.0783029	FALSE	FALSE
ENSG00000005812.10	FBXL3	-0.192076	0.602546	0.22001	FALSE	FALSE
ENSG00000005882.11	PDK2	-0.276077	0.452559	0.344325	FALSE	FALSE
ENSG00000005884.17	ITGA3	0.402136	0.17655	0.753132	FALSE	FALSE
ENSG00000005889.15	ZFX	0.303491	0.00580016	2.23656	TRUE	FALSE
ENSG00000005893.15	LAMP2	-0.0841464	0.769331	0.113887	FALSE	FALSE
ENSG00000005961.17	ITGA2B	-0.469603	0.168412	0.773626	FALSE	FALSE
ENSG00000006007.11	GDE1	0.193207	0.462374	0.335006	FALSE	FALSE
ENSG00000006015.17	C19orf60	0.0824623	0.880225	0.0554063	FALSE	FALSE
ENSG00000006016.10	CRLF1	-0.485013	0.118613	0.925868	FALSE	FALSE
ENSG00000006025.11	OSBPL7	0.027176	0.972902	0.0119307	FALSE	FALSE
ENSG00000006042.11	TMEM98	0.241834	0.432488	0.364026	FALSE	FALSE
ENSG00000006062.14	MAP3K14	0.0894397	0.845518	0.0728772	FALSE	FALSE
ENSG00000006118.14	TMEM132A	-0.459344	0.172941	0.762101	FALSE	FALSE
ENSG00000006125.17	AP2B1	-0.00641862	0.983761	0.00711061	FALSE	FALSE
ENSG00000006194.9	ZNF263	0.0308948	0.95711	0.0190382	FALSE	FALSE
ENSG00000006282.20	SPATA20	-0.553543	0.138032	0.860021	FALSE	FALSE
ENSG00000006283.17	CACNA1G	-0.805428	0.00455461	2.34155	FALSE	TRUE
ENSG00000006327.13	TNFRSF12A	1.49449	2.45343e-13	12.6102	TRUE	FALSE
ENSG00000006377.10	DLX6	-0.128248	0.81329	0.0897544	FALSE	FALSE
ENSG00000006432.15	MAP3K9	-0.0154447	0.98319	0.00736268	FALSE	FALSE
ENSG00000006451.7	RALA	-0.328487	0.18293	0.737714	FALSE	FALSE
ENSG00000006453.13	BAIAP2L1	-0.153074	0.475682	0.322683	FALSE	FALSE
ENSG00000006459.10	KDM7A	0.138421	0.792405	0.101053	FALSE	FALSE
ENSG00000006530.15	AGK	-0.0229096	0.960817	0.0173595	FALSE	FALSE
ENSG00000006576.16	PHTF2	-0.326547	0.0847649	1.07178	FALSE	FALSE
ENSG00000006607.13	FARP2	0.266688	0.247029	0.607251	FALSE	FALSE
ENSG00000006611.15	USH1C	-0.119162	0.808541	0.0922979	FALSE	FALSE
ENSG00000006625.17	GGCT	0.36765	0.292933	0.533232	FALSE	FALSE
ENSG00000006634.7	DBF4	0.0246784	0.959415	0.0179934	FALSE	FALSE
ENSG00000006652.13	IFRD1	0.883916	8.93323e-06	5.04899	TRUE	FALSE
ENSG00000006695.10	COX10	-0.0319941	0.957436	0.0188902	FALSE	FALSE
ENSG00000006704.10	GTF2IRD1	-0.160364	0.492762	0.307363	FALSE	FALSE
ENSG00000006712.14	PAF1	0.663467	0.00287658	2.54112	TRUE	FALSE
ENSG00000006715.15	VPS41	-0.0892417	0.824206	0.0839642	FALSE	FALSE
ENSG00000006740.16	ARHGAP44	-0.344452	0.124574	0.904571	FALSE	FALSE
ENSG00000006744.18	ELAC2	0.504905	0.00467339	2.33037	TRUE	FALSE
ENSG00000006756.15	ARSD	-0.706764	0.184668	0.733608	FALSE	FALSE
ENSG00000006757.11	PNPLA4	-0.186301	0.753207	0.123086	FALSE	FALSE
ENSG00000006831.9	ADIPOR2	-0.0569575	0.86304	0.0639691	FALSE	FALSE
ENSG00000007047.14	MARK4	-0.223621	0.295061	0.530088	FALSE	FALSE
ENSG00000007080.10	CCDC124	0.253283	0.476352	0.322072	FALSE	FALSE
ENSG00000007168.12	PAFAH1B1	-0.140572	0.497745	0.302993	FALSE	FALSE
ENSG00000007202.14	KIAA0100	-0.0430971	0.867892	0.0615345	FALSE	FALSE
ENSG00000007237.18	GAS7	-0.498623	0.0293339	1.53263	FALSE	TRUE
ENSG00000007255.10	TRAPPC6A	-0.372895	0.416209	0.380689	FALSE	FALSE
ENSG00000007264.14	MATK	-0.15397	0.774295	0.111094	FALSE	FALSE
ENSG00000007341.18	ST7L	0.280271	0.310825	0.507484	FALSE	FALSE
ENSG00000007372.21	PAX6	-0.178968	0.658726	0.181295	FALSE	FALSE
ENSG00000007376.7	RPUSD1	0.336921	0.267226	0.573121	FALSE	FALSE
ENSG00000007384.15	RHBDF1	-0.18663	0.717638	0.144095	FALSE	FALSE
ENSG00000007392.16	LUC7L	-0.0732759	0.797407	0.0983201	FALSE	FALSE
ENSG00000007520.3	TSR3	-0.110956	0.789874	0.102442	FALSE	FALSE
ENSG00000007541.16	PIGQ	-0.577038	0.0690496	1.16084	FALSE	FALSE
ENSG00000007545.15	CRAMP1	-0.0493692	0.932193	0.0304941	FALSE	FALSE
ENSG00000007866.19	TEAD3	-0.155016	0.780523	0.107614	FALSE	FALSE
ENSG00000007923.15	DNAJC11	0.31792	0.0803732	1.09489	FALSE	FALSE
ENSG00000007944.14	MYLIP	-0.375182	0.346939	0.459747	FALSE	FALSE
ENSG00000007968.6	E2F2	0.028819	0.964146	0.0158572	FALSE	FALSE
ENSG00000008018.8	PSMB1	0.401207	0.00416162	2.38074	TRUE	FALSE
ENSG00000008083.13	JARID2	-0.205127	0.156261	0.806148	FALSE	FALSE
ENSG00000008086.11	CDKL5	-0.385507	0.188303	0.725143	FALSE	FALSE
ENSG00000008130.15	NADK	-0.00966353	0.987262	0.00556758	FALSE	FALSE
ENSG00000008256.15	CYTH3	-0.205016	0.590909	0.228479	FALSE	FALSE
ENSG00000008277.14	ADAM22	-0.306619	0.27729	0.557066	FALSE	FALSE
ENSG00000008282.8	SYPL1	0.17619	0.552449	0.257708	FALSE	FALSE
ENSG00000008283.15	CYB561	0.12799	0.824059	0.0840417	FALSE	FALSE
ENSG00000008294.20	SPAG9	-0.0231312	0.919857	0.0362797	FALSE	FALSE
ENSG00000008300.16	CELSR3	0.757097	0.0512825	1.29003	FALSE	FALSE
ENSG00000008311.14	AASS	-0.145171	0.768541	0.114333	FALSE	FALSE
ENSG00000008324.11	SS18L2	-0.250985	0.470644	0.327308	FALSE	FALSE
ENSG00000008382.15	MPND	-0.374201	0.359367	0.444462	FALSE	FALSE
ENSG00000008394.12	MGST1	0.173218	0.693749	0.158798	FALSE	FALSE
ENSG00000008405.11	CRY1	0.242381	0.469642	0.328233	FALSE	FALSE
ENSG00000008441.16	NFIX	-0.0299283	0.941237	0.0263011	FALSE	FALSE
ENSG00000008513.14	ST3GAL1	-0.338265	0.349862	0.456103	FALSE	FALSE
ENSG00000008517.16	IL32	0.104072	0.871793	0.0595865	FALSE	FALSE
ENSG00000008710.19	PKD1	-0.392058	0.0939688	1.02702	FALSE	FALSE
ENSG00000008735.13	MAPK8IP2	0.503028	0.0332017	1.47884	TRUE	FALSE
ENSG00000008838.19	MED24	-0.170904	0.541109	0.266715	FALSE	FALSE
ENSG00000008853.16	RHOBTB2	-0.0152192	0.981026	0.00831948	FALSE	FALSE
ENSG00000008869.11	HEATR5B	-0.49144	0.0176824	1.75246	FALSE	TRUE
ENSG00000008952.16	SEC62	0.351307	0.0217532	1.66248	TRUE	FALSE
ENSG00000008988.9	RPS20	-0.13356	0.452204	0.344665	FALSE	FALSE
ENSG00000009307.15	CSDE1	0.172697	0.0534556	1.27201	FALSE	FALSE
ENSG00000009335.17	UBE3C	0.0308329	0.881472	0.0547913	FALSE	FALSE
ENSG00000009413.15	REV3L	-0.235582	0.0459778	1.33745	FALSE	FALSE
ENSG00000009709.11	PAX7	-0.213261	0.603635	0.219226	FALSE	FALSE
ENSG00000009780.15	FAM76A	-0.162576	0.747319	0.126494	FALSE	FALSE
ENSG00000009830.11	POMT2	0.00804572	0.990166	0.00429202	FALSE	FALSE
ENSG00000009844.15	VTA1	0.295747	0.243253	0.613941	FALSE	FALSE
ENSG00000009950.15	MLXIPL	-0.485309	0.113507	0.944978	FALSE	FALSE
ENSG00000009954.10	BAZ1B	0.190257	0.0783497	1.10596	FALSE	FALSE
ENSG00000010017.12	RANBP9	-0.247201	0.239032	0.621544	FALSE	FALSE
ENSG00000010030.13	ETV7	0.0987273	0.877	0.0570006	FALSE	FALSE
ENSG00000010072.15	SPRTN	0.240995	0.48836	0.31126	FALSE	FALSE
ENSG00000010165.19	METTL13	0.371739	0.282322	0.549256	FALSE	FALSE
ENSG00000010219.13	DYRK4	0.436669	0.217551	0.66244	FALSE	FALSE
ENSG00000010244.18	ZNF207	-0.0170656	0.950419	0.022085	FALSE	FALSE
ENSG00000010256.10	UQCRC1	0.438494	0.0256264	1.59131	TRUE	FALSE
ENSG00000010270.13	STARD3NL	-0.709471	0.0221154	1.6553	FALSE	TRUE
ENSG00000010278.12	CD9	0.153961	0.696326	0.157188	FALSE	FALSE
ENSG00000010292.12	NCAPD2	0.401672	0.000343313	3.46431	TRUE	FALSE
ENSG00000010295.19	IFFO1	0.0414242	0.949771	0.0223811	FALSE	FALSE
ENSG00000010310.8	GIPR	-0.0980858	0.875148	0.0579186	FALSE	FALSE
ENSG00000010318.20	PHF7	0.00162892	0.998021	0.000860159	FALSE	FALSE
ENSG00000010322.15	NISCH	-0.166422	0.606279	0.217327	FALSE	FALSE
ENSG00000010361.13	FUZ	-0.173488	0.755603	0.121706	FALSE	FALSE
ENSG00000010404.17	IDS	-0.0920582	0.749023	0.125505	FALSE	FALSE
ENSG00000010539.11	ZNF200	0.12918	0.788289	0.103315	FALSE	FALSE
ENSG00000010626.14	LRRC23	-0.531858	0.254314	0.59463	FALSE	FALSE
ENSG00000010803.16	SCMH1	-0.457199	4.7566e-06	5.3227	FALSE	TRUE
ENSG00000010810.17	FYN	-0.304894	0.0423797	1.37284	FALSE	TRUE
ENSG00000010818.9	HIVEP2	-0.271835	0.261824	0.581991	FALSE	FALSE
ENSG00000011007.12	ELOA	0.232982	0.459583	0.337636	FALSE	FALSE
ENSG00000011009.10	LYPLA2	-0.133348	0.806296	0.0935055	FALSE	FALSE
ENSG00000011021.21	CLCN6	0.0685101	0.905226	0.0432429	FALSE	FALSE
ENSG00000011028.13	MRC2	-0.240524	0.595688	0.224981	FALSE	FALSE
ENSG00000011105.12	TSPAN9	-0.429348	0.0557762	1.25355	FALSE	FALSE
ENSG00000011114.14	BTBD7	0.159447	0.538964	0.26844	FALSE	FALSE
ENSG00000011132.11	APBA3	-0.14634	0.806282	0.093513	FALSE	FALSE
ENSG00000011143.16	MKS1	0.12129	0.867188	0.0618868	FALSE	FALSE
ENSG00000011198.7	ABHD5	0.00836533	0.988858	0.00486602	FALSE	FALSE
ENSG00000011201.11	ANOS1	-0.338831	0.316352	0.49983	FALSE	FALSE
ENSG00000011243.17	AKAP8L	0.0239931	0.952143	0.0212976	FALSE	FALSE
ENSG00000011258.15	MBTD1	-0.21834	0.280968	0.551343	FALSE	FALSE
ENSG00000011260.13	UTP18	0.537634	0.000937818	3.02788	TRUE	FALSE
ENSG00000011275.18	RNF216	-0.26238	0.110156	0.957994	FALSE	FALSE
ENSG00000011295.15	TTC19	0.0589551	0.843788	0.0737666	FALSE	FALSE
ENSG00000011304.19	PTBP1	0.514035	2.64489e-09	8.57759	TRUE	FALSE
ENSG00000011332.19	DPF1	-0.190362	0.703276	0.152874	FALSE	FALSE
ENSG00000011347.9	SYT7	0.217355	0.646655	0.189327	FALSE	FALSE
ENSG00000011376.9	LARS2	-0.146977	0.686472	0.163377	FALSE	FALSE
ENSG00000011405.13	PIK3C2A	0.00247454	0.992228	0.00338837	FALSE	FALSE
ENSG00000011422.11	PLAUR	0.11041	0.880885	0.0550809	FALSE	FALSE
ENSG00000011426.10	ANLN	0.311778	0.0632436	1.19898	FALSE	FALSE
ENSG00000011451.17	WIZ	0.223748	0.384124	0.415529	FALSE	FALSE
ENSG00000011454.16	RABGAP1	-0.268407	0.177451	0.75092	FALSE	FALSE
ENSG00000011478.11	QPCTL	-0.49207	0.154251	0.811772	FALSE	FALSE
ENSG00000011485.14	PPP5C	-0.134525	0.678168	0.168663	FALSE	FALSE
ENSG00000011523.13	CEP68	0.0807159	0.839204	0.0761325	FALSE	FALSE
ENSG00000011566.14	MAP4K3	-0.409534	0.00945962	2.02413	FALSE	TRUE
ENSG00000011638.10	TMEM159	-0.267074	0.693676	0.158843	FALSE	FALSE
ENSG00000012048.20	BRCA1	0.0852782	0.5962	0.224608	FALSE	FALSE
ENSG00000012061.15	ERCC1	0.280224	0.383907	0.415774	FALSE	FALSE
ENSG00000012171.19	SEMA3B	0.227964	0.647467	0.188782	FALSE	FALSE
ENSG00000012174.11	MBTPS2	0.242166	0.099723	1.0012	FALSE	FALSE
ENSG00000012211.12	PRICKLE3	-0.329351	0.417543	0.379298	FALSE	FALSE
ENSG00000012232.8	EXTL3	0.0542763	0.895247	0.0480569	FALSE	FALSE
ENSG00000012660.13	ELOVL5	0.0868855	0.701176	0.154173	FALSE	FALSE
ENSG00000012779.10	ALOX5	-0.775768	0.0310924	1.50735	FALSE	TRUE
ENSG00000012822.15	CALCOCO1	-0.403985	0.27729	0.557066	FALSE	FALSE
ENSG00000012963.14	UBR7	0.155941	0.731547	0.135758	FALSE	FALSE
ENSG00000012983.11	MAP4K5	-0.114675	0.698599	0.155772	FALSE	FALSE
ENSG00000013016.15	EHD3	-0.113336	0.810249	0.0913814	FALSE	FALSE
ENSG00000013275.7	PSMC4	0.408109	0.0368309	1.43379	TRUE	FALSE
ENSG00000013288.8	MAN2B2	-0.580366	0.169524	0.770769	FALSE	FALSE
ENSG00000013306.15	SLC25A39	0.146579	0.610981	0.213972	FALSE	FALSE
ENSG00000013374.15	NUB1	0.214778	0.387163	0.412106	FALSE	FALSE
ENSG00000013375.15	PGM3	-0.0419467	0.911116	0.0404264	FALSE	FALSE
ENSG00000013392.7	RWDD2A	-1.07538	0.0723413	1.14061	FALSE	FALSE
ENSG00000013441.15	CLK1	0.889871	0.00611694	2.21347	TRUE	FALSE
ENSG00000013503.9	POLR3B	0.202558	0.544351	0.264121	FALSE	FALSE
ENSG00000013523.9	ANGEL1	0.0694286	0.896019	0.0476828	FALSE	FALSE
ENSG00000013561.17	RNF14	0.0247089	0.967863	0.0141861	FALSE	FALSE
ENSG00000013563.13	DNASE1L1	-0.388649	0.178531	0.748287	FALSE	FALSE
ENSG00000013573.16	DDX11	0.0254612	0.950317	0.0221316	FALSE	FALSE
ENSG00000013583.8	HEBP1	0.310885	0.498265	0.302539	FALSE	FALSE
ENSG00000013588.7	GPRC5A	0.530976	0.00175979	2.75454	TRUE	FALSE
ENSG00000013619.13	MAMLD1	0.465924	0.0898739	1.04637	FALSE	FALSE
ENSG00000013810.18	TACC3	0.02015	0.960886	0.0173283	FALSE	FALSE
ENSG00000014123.9	UFL1	0.269857	0.294452	0.530986	FALSE	FALSE
ENSG00000014138.8	POLA2	0.121678	0.600369	0.221581	FALSE	FALSE
ENSG00000014164.6	ZC3H3	0.117029	0.778677	0.108643	FALSE	FALSE
ENSG00000014216.15	CAPN1	-0.230163	0.419006	0.37778	FALSE	FALSE
ENSG00000014641.17	MDH1	-0.0591642	0.859988	0.0655077	FALSE	FALSE
ENSG00000014824.13	SLC30A9	0.188372	0.413748	0.383264	FALSE	FALSE
ENSG00000014919.12	COX15	-0.00322438	0.995524	0.00194842	FALSE	FALSE
ENSG00000015133.18	CCDC88C	-0.416656	0.210779	0.676173	FALSE	FALSE
ENSG00000015153.14	YAF2	-0.421447	0.0845491	1.07289	FALSE	FALSE
ENSG00000015171.19	ZMYND11	0.127009	0.744804	0.127958	FALSE	FALSE
ENSG00000015475.18	BID	0.320383	0.339553	0.469092	FALSE	FALSE
ENSG00000015532.9	XYLT2	-0.141848	0.762087	0.117996	FALSE	FALSE
ENSG00000015676.17	NUDCD3	-0.373059	0.0455105	1.34189	FALSE	TRUE
ENSG00000016391.10	CHDH	-0.665564	0.0738755	1.1315	FALSE	FALSE
ENSG00000016864.18	GLT8D1	-0.198068	0.702299	0.153478	FALSE	FALSE
ENSG00000017260.19	ATP2C1	-0.0419054	0.913005	0.0395268	FALSE	FALSE
ENSG00000017797.12	RALBP1	0.417359	0.0626404	1.20315	FALSE	FALSE
ENSG00000018189.12	RUFY3	-0.433781	0.0190049	1.72113	FALSE	TRUE
ENSG00000018236.14	CNTN1	-0.101196	0.874104	0.0584369	FALSE	FALSE
ENSG00000018408.14	WWTR1	-0.0333243	0.934316	0.0295063	FALSE	FALSE
ENSG00000018510.13	AGPS	0.262857	0.183609	0.736105	FALSE	FALSE
ENSG00000018610.13	CXorf56	0.412339	0.251598	0.599293	FALSE	FALSE
ENSG00000018699.11	TTC27	0.337676	0.152725	0.81609	FALSE	FALSE
ENSG00000018869.16	ZNF582	0.055272	0.941341	0.0262532	FALSE	FALSE
ENSG00000019144.18	PHLDB1	-0.458624	0.152321	0.817241	FALSE	FALSE
ENSG00000019485.13	PRDM11	0.290812	0.517754	0.285877	FALSE	FALSE
ENSG00000019995.6	ZRANB1	-0.0485363	0.899599	0.0459512	FALSE	FALSE
ENSG00000020129.15	NCDN	0.0325857	0.959442	0.0179812	FALSE	FALSE
ENSG00000020181.17	ADGRA2	-0.421574	0.213664	0.67027	FALSE	FALSE
ENSG00000020256.19	ZFP64	-0.0795171	0.765145	0.116256	FALSE	FALSE
ENSG00000020426.10	MNAT1	-0.073881	0.834011	0.078828	FALSE	FALSE
ENSG00000020577.13	SAMD4A	0.414186	0.0151993	1.81818	TRUE	FALSE
ENSG00000020633.18	RUNX3	-0.0047194	0.994941	0.0022028	FALSE	FALSE
ENSG00000020922.12	MRE11	0.0881701	0.721205	0.141941	FALSE	FALSE
ENSG00000021300.13	PLEKHB1	-0.536603	0.208427	0.681047	FALSE	FALSE
ENSG00000021355.12	SERPINB1	0.00347284	0.995773	0.0018396	FALSE	FALSE
ENSG00000021574.11	SPAST	-0.0548436	0.897958	0.0467441	FALSE	FALSE
ENSG00000021762.19	OSBPL5	-0.337884	0.280248	0.552458	FALSE	FALSE
ENSG00000021776.10	AQR	-0.161606	0.605716	0.217731	FALSE	FALSE
ENSG00000021826.14	CPS1	-0.614239	0.0177036	1.75194	FALSE	TRUE
ENSG00000022267.16	FHL1	0.191041	0.247112	0.607106	FALSE	FALSE
ENSG00000022277.12	RTFDC1	-0.303255	0.183564	0.736214	FALSE	FALSE
ENSG00000022567.9	SLC45A4	0.038576	0.953237	0.0207991	FALSE	FALSE
ENSG00000022840.15	RNF10	0.11824	0.6713	0.173084	FALSE	FALSE
ENSG00000022976.15	ZNF839	0.137438	0.77851	0.108736	FALSE	FALSE
ENSG00000023041.11	ZDHHC6	0.028649	0.965936	0.0150518	FALSE	FALSE
ENSG00000023171.16	GRAMD1B	-0.206305	0.592409	0.227379	FALSE	FALSE
ENSG00000023191.16	RNH1	0.0674519	0.854973	0.0680477	FALSE	FALSE
ENSG00000023228.13	NDUFS1	0.0331692	0.912541	0.0397478	FALSE	FALSE
ENSG00000023287.12	RB1CC1	-0.0265264	0.92407	0.0342952	FALSE	FALSE
ENSG00000023318.7	ERP44	0.303193	0.292269	0.534218	FALSE	FALSE
ENSG00000023330.14	ALAS1	0.2359	0.559897	0.251892	FALSE	FALSE
ENSG00000023516.8	AKAP11	0.0150321	0.966521	0.0147886	FALSE	FALSE
ENSG00000023572.8	GLRX2	0.474708	0.188899	0.72377	FALSE	FALSE
ENSG00000023608.4	SNAPC1	0.264554	0.475923	0.322463	FALSE	FALSE
ENSG00000023697.12	DERA	-0.18437	0.638686	0.194713	FALSE	FALSE
ENSG00000023734.10	STRAP	0.50346	0.000445479	3.35117	TRUE	FALSE
ENSG00000023902.13	PLEKHO1	0.00648208	0.992718	0.00317415	FALSE	FALSE
ENSG00000023909.9	GCLM	0.246004	0.347601	0.458919	FALSE	FALSE
ENSG00000024048.10	UBR2	-0.113572	0.640029	0.193801	FALSE	FALSE
ENSG00000024526.16	DEPDC1	0.546704	0.00183281	2.73688	TRUE	FALSE
ENSG00000024862.17	CCDC28A	0.0187998	0.975655	0.0107039	FALSE	FALSE
ENSG00000025039.14	RRAGD	0.116269	0.819331	0.0865407	FALSE	FALSE
ENSG00000025156.12	HSF2	-0.186414	0.679271	0.167957	FALSE	FALSE
ENSG00000025293.16	PHF20	-0.260906	0.117381	0.9304	FALSE	FALSE
ENSG00000025423.11	HSD17B6	-0.478638	0.171798	0.764983	FALSE	FALSE
ENSG00000025434.18	NR1H3	0.509014	0.186858	0.728487	FALSE	FALSE
ENSG00000025770.18	NCAPH2	0.476203	0.0293802	1.53194	TRUE	FALSE
ENSG00000025772.7	TOMM34	0.502179	0.0180823	1.74275	TRUE	FALSE
ENSG00000025796.13	SEC63	0.229669	0.0996684	1.00144	FALSE	FALSE
ENSG00000025800.13	KPNA6	0.178147	0.255582	0.592469	FALSE	FALSE
ENSG00000026025.15	VIM	0.286482	0.0117645	1.92943	TRUE	FALSE
ENSG00000026103.21	FAS	-0.339426	0.349174	0.456958	FALSE	FALSE
ENSG00000026297.15	RNASET2	-0.0699343	0.903839	0.0439091	FALSE	FALSE
ENSG00000026508.17	CD44	1.22912	4.77623e-16	15.3209	TRUE	FALSE
ENSG00000026559.13	KCNG1	-0.04407	0.94744	0.0234481	FALSE	FALSE
ENSG00000026652.13	AGPAT4	-0.166685	0.667156	0.175773	FALSE	FALSE
ENSG00000027001.9	MIPEP	-0.00290436	0.995868	0.00179835	FALSE	FALSE
ENSG00000027075.14	PRKCH	-0.250488	0.621079	0.206853	FALSE	FALSE
ENSG00000027697.13	IFNGR1	-0.17132	0.728391	0.137635	FALSE	FALSE
ENSG00000027847.13	B4GALT7	-0.368456	0.416414	0.380474	FALSE	FALSE
ENSG00000028116.16	VRK2	0.146557	0.712201	0.147398	FALSE	FALSE
ENSG00000028203.17	VEZT	0.0026652	0.994909	0.00221681	FALSE	FALSE
ENSG00000028277.21	POU2F2	0.767169	0.0333976	1.47629	TRUE	FALSE
ENSG00000028310.17	BRD9	-0.0934017	0.786616	0.104237	FALSE	FALSE
ENSG00000028528.14	SNX1	0.139918	0.706713	0.150757	FALSE	FALSE
ENSG00000028839.9	TBPL1	0.195823	0.635809	0.196673	FALSE	FALSE
ENSG00000029153.14	ARNTL2	-0.146653	0.654034	0.1844	FALSE	FALSE
ENSG00000029363.16	BCLAF1	0.250729	0.0291268	1.53571	TRUE	FALSE
ENSG00000029364.11	SLC39A9	-0.0418028	0.939915	0.0269115	FALSE	FALSE
ENSG00000029534.19	ANK1	-0.905448	0.00129787	2.88677	FALSE	TRUE
ENSG00000029639.10	TFB1M	0.02066	0.971971	0.0123467	FALSE	FALSE
ENSG00000029725.16	RABEP1	0.105538	0.579676	0.236815	FALSE	FALSE
ENSG00000029993.14	HMGB3	0.329464	0.401122	0.396724	FALSE	FALSE
ENSG00000030066.13	NUP160	-0.165169	0.355148	0.449591	FALSE	FALSE
ENSG00000030110.12	BAK1	0.24991	0.602552	0.220005	FALSE	FALSE
ENSG00000030419.16	IKZF2	-0.415985	0.217398	0.662744	FALSE	FALSE
ENSG00000030582.17	GRN	-0.334808	0.0511676	1.291	FALSE	FALSE
ENSG00000031003.10	FAM13B	-0.122468	0.620014	0.207599	FALSE	FALSE
ENSG00000031081.10	ARHGAP31	0.00135271	0.998463	0.000667824	FALSE	FALSE
ENSG00000031691.6	CENPQ	0.314675	0.405072	0.392468	FALSE	FALSE
ENSG00000031698.12	SARS	0.314236	0.102482	0.989351	FALSE	FALSE
ENSG00000031823.14	RANBP3	0.0277636	0.941639	0.0261156	FALSE	FALSE
ENSG00000032219.18	ARID4A	-0.280844	0.267912	0.572008	FALSE	FALSE
ENSG00000032389.12	EIPR1	-0.130272	0.699262	0.15536	FALSE	FALSE
ENSG00000032444.15	PNPLA6	-0.631805	0.0211659	1.67436	FALSE	TRUE
ENSG00000032742.17	IFT88	-0.120978	0.814734	0.0889841	FALSE	FALSE
ENSG00000033011.11	ALG1	0.263525	0.496082	0.304446	FALSE	FALSE
ENSG00000033030.13	ZCCHC8	-0.0568117	0.895435	0.0479661	FALSE	FALSE
ENSG00000033050.7	ABCF2	0.340982	0.0567758	1.24584	FALSE	FALSE
ENSG00000033100.16	CHPF2	0.268239	0.429576	0.36696	FALSE	FALSE
ENSG00000033122.18	LRRC7	0.363959	0.0891286	1.04998	FALSE	FALSE
ENSG00000033170.16	FUT8	-0.0842767	0.834604	0.0785197	FALSE	FALSE
ENSG00000033178.12	UBA6	0.215269	0.351672	0.453862	FALSE	FALSE
ENSG00000033327.12	GAB2	-0.0735868	0.871555	0.0597054	FALSE	FALSE
ENSG00000033627.16	ATP6V0A1	-0.120982	0.678431	0.168494	FALSE	FALSE
ENSG00000033800.13	PIAS1	-0.0619474	0.774079	0.111215	FALSE	FALSE
ENSG00000033867.16	SLC4A7	0.222878	0.423224	0.37343	FALSE	FALSE
ENSG00000034053.14	APBA2	-0.0785165	0.853545	0.0687738	FALSE	FALSE
ENSG00000034152.18	MAP2K3	0.503531	0.0350762	1.45499	TRUE	FALSE
ENSG00000034510.5	TMSB10	0.116778	0.481631	0.317285	FALSE	FALSE
ENSG00000034533.11	ASTE1	0.342389	0.502949	0.298476	FALSE	FALSE
ENSG00000034677.12	RNF19A	0.0839966	0.849484	0.070845	FALSE	FALSE
ENSG00000034693.14	PEX3	0.00757869	0.989824	0.00444195	FALSE	FALSE
ENSG00000034713.7	GABARAPL2	-0.164494	0.68022	0.167351	FALSE	FALSE
ENSG00000035115.21	SH3YL1	-0.735084	0.0326758	1.48577	FALSE	TRUE
ENSG00000035141.7	FAM136A	0.481327	0.00572515	2.24221	TRUE	FALSE
ENSG00000035403.17	VCL	0.218145	0.0930863	1.03111	FALSE	FALSE
ENSG00000035499.12	DEPDC1B	-0.200205	0.589889	0.22923	FALSE	FALSE
ENSG00000035664.11	DAPK2	-0.57316	0.200086	0.698783	FALSE	FALSE
ENSG00000035681.7	NSMAF	0.0506961	0.91102	0.0404721	FALSE	FALSE
ENSG00000035687.9	ADSS	-0.0159106	0.970995	0.0127831	FALSE	FALSE
ENSG00000035862.12	TIMP2	-0.0924465	0.775483	0.110428	FALSE	FALSE
ENSG00000035928.15	RFC1	0.133136	0.552621	0.257573	FALSE	FALSE
ENSG00000036054.12	TBC1D23	0.228435	0.535255	0.27144	FALSE	FALSE
ENSG00000036257.12	CUL3	-0.0230409	0.938908	0.027377	FALSE	FALSE
ENSG00000036530.8	CYP46A1	0.127767	0.878723	0.0561481	FALSE	FALSE
ENSG00000036549.12	ZZZ3	-0.124621	0.568704	0.245114	FALSE	FALSE
ENSG00000036672.15	USP2	0.358058	0.419727	0.377033	FALSE	FALSE
ENSG00000037042.8	TUBG2	-0.32731	0.366628	0.435775	FALSE	FALSE
ENSG00000037241.7	RPL26L1	0.232046	0.646964	0.18912	FALSE	FALSE
ENSG00000037280.15	FLT4	-0.129553	0.835774	0.0779113	FALSE	FALSE
ENSG00000037474.14	NSUN2	0.552863	0.00434032	2.36248	TRUE	FALSE
ENSG00000037637.10	FBXO42	-0.307333	0.118159	0.927532	FALSE	FALSE
ENSG00000037749.11	MFAP3	0.221432	0.575718	0.23979	FALSE	FALSE
ENSG00000037757.13	MRI1	-0.301133	0.226734	0.644483	FALSE	FALSE
ENSG00000037897.16	METTL1	0.60918	0.0346969	1.45971	TRUE	FALSE
ENSG00000037965.5	HOXC8	-0.0943762	0.887046	0.0520537	FALSE	FALSE
ENSG00000038002.8	AGA	0.417135	0.320492	0.494183	FALSE	FALSE
ENSG00000038210.12	PI4K2B	0.0892925	0.899404	0.046045	FALSE	FALSE
ENSG00000038219.12	BOD1L1	0.136705	0.516069	0.287292	FALSE	FALSE
ENSG00000038274.16	MAT2B	-0.226435	0.630195	0.200525	FALSE	FALSE
ENSG00000038295.7	TLL1	0.232935	0.643511	0.191444	FALSE	FALSE
ENSG00000038358.14	EDC4	0.0560315	0.911142	0.0404141	FALSE	FALSE
ENSG00000038382.18	TRIO	0.0338678	0.839794	0.0758272	FALSE	FALSE
ENSG00000038427.15	VCAN	-0.620155	0.000835053	3.07829	FALSE	TRUE
ENSG00000038532.14	CLEC16A	-0.110245	0.637292	0.195661	FALSE	FALSE
ENSG00000039123.15	SKIV2L2	0.271831	0.163994	0.785173	FALSE	FALSE
ENSG00000039319.16	ZFYVE16	-0.328456	0.0663283	1.1783	FALSE	FALSE
ENSG00000039523.19	RIPOR1	0.134901	0.730429	0.136422	FALSE	FALSE
ENSG00000039560.13	RAI14	0.00220902	0.995191	0.00209342	FALSE	FALSE
ENSG00000039650.11	PNKP	0.0427165	0.936177	0.028642	FALSE	FALSE
ENSG00000040199.18	PHLPP2	-0.0602491	0.902202	0.0446961	FALSE	FALSE
ENSG00000040275.16	SPDL1	0.326917	0.195777	0.708239	FALSE	FALSE
ENSG00000040341.17	STAU2	-0.409353	0.0401616	1.39619	FALSE	TRUE
ENSG00000040487.12	PQLC2	-0.224343	0.638344	0.194945	FALSE	FALSE
ENSG00000040531.14	CTNS	0.057368	0.930902	0.0310959	FALSE	FALSE
ENSG00000040608.13	RTN4R	-0.55992	0.211909	0.67385	FALSE	FALSE
ENSG00000040633.12	PHF23	-0.212747	0.610566	0.214267	FALSE	FALSE
ENSG00000040933.15	INPP4A	-0.337338	0.126286	0.898643	FALSE	FALSE
ENSG00000041357.15	PSMA4	0.273103	0.0347107	1.45954	TRUE	FALSE
ENSG00000041802.10	LSG1	0.35579	0.117285	0.930757	FALSE	FALSE
ENSG00000041982.15	TNC	-0.329935	0.542237	0.265811	FALSE	FALSE
ENSG00000041988.15	THAP3	0.605246	0.123604	0.907967	FALSE	FALSE
ENSG00000042088.13	TDP1	-0.179414	0.663042	0.178459	FALSE	FALSE
ENSG00000042286.14	AIFM2	-0.274842	0.558417	0.253041	FALSE	FALSE
ENSG00000042317.16	SPATA7	0.244773	0.614471	0.211499	FALSE	FALSE
ENSG00000042429.11	MED17	-0.162784	0.735192	0.133599	FALSE	FALSE
ENSG00000042445.13	RETSAT	-0.21057	0.621338	0.206672	FALSE	FALSE
ENSG00000042493.15	CAPG	0.149515	0.803913	0.0947908	FALSE	FALSE
ENSG00000042753.11	AP2S1	0.308334	0.0899262	1.04611	FALSE	FALSE
ENSG00000043039.6	BARX2	0.485034	0.195124	0.70969	FALSE	FALSE
ENSG00000043093.13	DCUN1D1	0.375856	0.246725	0.607787	FALSE	FALSE
ENSG00000043143.20	JADE2	-0.0630339	0.905145	0.043282	FALSE	FALSE
ENSG00000043355.11	ZIC2	-0.138551	0.702165	0.153561	FALSE	FALSE
ENSG00000043514.15	TRIT1	-0.137006	0.743065	0.128973	FALSE	FALSE
ENSG00000044090.8	CUL7	-0.109363	0.825751	0.083151	FALSE	FALSE
ENSG00000044115.20	CTNNA1	-0.0158969	0.952755	0.0210187	FALSE	FALSE
ENSG00000044446.11	PHKA2	-0.523275	0.0105552	1.97654	FALSE	TRUE
ENSG00000044459.14	CNTLN	-0.630763	9.25911e-05	4.03343	FALSE	TRUE
ENSG00000044524.10	EPHA3	-0.307198	0.380513	0.41963	FALSE	FALSE
ENSG00000044574.7	HSPA5	0.659421	5.74608e-08	7.24063	TRUE	FALSE
ENSG00000046604.12	DSG2	-0.130436	0.627078	0.202679	FALSE	FALSE
ENSG00000046651.14	OFD1	-0.197262	0.465657	0.331934	FALSE	FALSE
ENSG00000046653.14	GPM6B	0.0377795	0.954989	0.0200017	FALSE	FALSE
ENSG00000047056.14	WDR37	-0.234339	0.594938	0.225528	FALSE	FALSE
ENSG00000047188.15	YTHDC2	-0.221848	0.373012	0.428277	FALSE	FALSE
ENSG00000047249.17	ATP6V1H	0.0837082	0.816929	0.0878156	FALSE	FALSE
ENSG00000047315.15	POLR2B	0.288504	0.147677	0.830687	FALSE	FALSE
ENSG00000047346.12	FAM214A	-0.517695	0.0546597	1.26233	FALSE	FALSE
ENSG00000047365.11	ARAP2	0.0239809	0.968162	0.014052	FALSE	FALSE
ENSG00000047410.13	TPR	0.0552711	0.715454	0.145418	FALSE	FALSE
ENSG00000047578.12	KIAA0556	-0.077199	0.873979	0.0584992	FALSE	FALSE
ENSG00000047579.19	DTNBP1	-0.299051	0.189889	0.7215	FALSE	FALSE
ENSG00000047597.5	XK	-0.133714	0.844769	0.0732622	FALSE	FALSE
ENSG00000047617.14	ANO2	0.11295	0.849047	0.0710682	FALSE	FALSE
ENSG00000047621.11	C12orf4	-0.177391	0.715959	0.145112	FALSE	FALSE
ENSG00000047634.14	SCML1	-0.350355	0.169165	0.771691	FALSE	FALSE
ENSG00000047644.18	WWC3	-0.261447	0.53497	0.271671	FALSE	FALSE
ENSG00000047648.21	ARHGAP6	-0.205414	0.660179	0.180338	FALSE	FALSE
ENSG00000047849.21	MAP4	-0.118071	0.429597	0.366939	FALSE	FALSE
ENSG00000047932.13	GOPC	0.0891693	0.812277	0.0902958	FALSE	FALSE
ENSG00000048028.11	USP28	-0.0852145	0.836134	0.0777243	FALSE	FALSE
ENSG00000048052.21	HDAC9	-0.515077	0.0327819	1.48437	FALSE	TRUE
ENSG00000048140.17	TSPAN17	-0.00856187	0.990083	0.0043286	FALSE	FALSE
ENSG00000048162.20	NOP16	0.895058	0.00260528	2.58415	TRUE	FALSE
ENSG00000048342.15	CC2D2A	-0.0580112	0.918124	0.0370985	FALSE	FALSE
ENSG00000048392.11	RRM2B	-0.102825	0.827131	0.0824255	FALSE	FALSE
ENSG00000048405.9	ZNF800	0.158541	0.561452	0.250687	FALSE	FALSE
ENSG00000048471.13	SNX29	-0.363027	0.0251628	1.59924	FALSE	TRUE
ENSG00000048544.5	MRPS10	0.567166	0.0109487	1.96064	TRUE	FALSE
ENSG00000048649.13	RSF1	-0.0610084	0.742852	0.129098	FALSE	FALSE
ENSG00000048707.13	VPS13D	-0.368459	0.0272559	1.56454	FALSE	TRUE
ENSG00000048740.18	CELF2	-0.129991	0.634939	0.197268	FALSE	FALSE
ENSG00000048828.16	FAM120A	0.186968	0.0630736	1.20015	FALSE	FALSE
ENSG00000048991.16	R3HDM1	-0.171857	0.34484	0.462382	FALSE	FALSE
ENSG00000049130.14	KITLG	-0.194026	0.676311	0.169853	FALSE	FALSE
ENSG00000049167.13	ERCC8	0.114001	0.822725	0.0847455	FALSE	FALSE
ENSG00000049192.14	ADAMTS6	0.0965491	0.861573	0.0647078	FALSE	FALSE
ENSG00000049239.12	H6PD	-0.592828	0.0524803	1.28	FALSE	FALSE
ENSG00000049245.12	VAMP3	0.164958	0.603346	0.219434	FALSE	FALSE
ENSG00000049246.14	PER3	0.00544546	0.994909	0.00221681	FALSE	FALSE
ENSG00000049323.15	LTBP1	-0.663738	0.000397057	3.40115	FALSE	TRUE
ENSG00000049449.8	RCN1	-0.104456	0.660955	0.179828	FALSE	FALSE
ENSG00000049541.10	RFC2	0.19039	0.40506	0.392481	FALSE	FALSE
ENSG00000049618.22	ARID1B	-0.232848	0.0309253	1.50969	FALSE	FALSE
ENSG00000049656.13	CLPTM1L	0.364128	0.0406728	1.3907	TRUE	FALSE
ENSG00000049759.17	NEDD4L	0.0798885	0.717562	0.14414	FALSE	FALSE
ENSG00000049769.12	PPP1R3F	-0.0687985	0.924612	0.0340403	FALSE	FALSE
ENSG00000049860.13	HEXB	0.0133185	0.981512	0.00810437	FALSE	FALSE
ENSG00000049883.14	PTCD2	0.544652	0.0766119	1.1157	FALSE	FALSE
ENSG00000050130.17	JKAMP	-0.078446	0.877523	0.0567415	FALSE	FALSE
ENSG00000050165.17	DKK3	-0.0169137	0.977258	0.00999088	FALSE	FALSE
ENSG00000050327.14	ARHGEF5	0.718187	0.0286089	1.5435	TRUE	FALSE
ENSG00000050344.8	NFE2L3	0.414168	0.261035	0.583301	FALSE	FALSE
ENSG00000050393.11	MCUR1	0.392732	0.0958875	1.01824	FALSE	FALSE
ENSG00000050405.13	LIMA1	0.168523	0.475476	0.322871	FALSE	FALSE
ENSG00000050426.15	LETMD1	-0.397244	0.0697202	1.15664	FALSE	FALSE
ENSG00000050438.16	SLC4A8	-0.21437	0.699972	0.15492	FALSE	FALSE
ENSG00000050555.17	LAMC3	-0.736315	0.0353311	1.45184	FALSE	TRUE
ENSG00000050748.17	MAPK9	-0.147851	0.686167	0.16357	FALSE	FALSE
ENSG00000050767.15	COL23A1	-0.553661	0.139748	0.854655	FALSE	FALSE
ENSG00000050820.16	BCAR1	0.0865686	0.870614	0.0601746	FALSE	FALSE
ENSG00000051009.10	FAM160A2	0.010494	0.987002	0.00568202	FALSE	FALSE
ENSG00000051108.14	HERPUD1	0.328203	0.352181	0.453234	FALSE	FALSE
ENSG00000051128.18	HOMER3	-0.0268115	0.9784	0.00948341	FALSE	FALSE
ENSG00000051180.16	RAD51	0.0795238	0.883628	0.0537307	FALSE	FALSE
ENSG00000051341.13	POLQ	0.0600137	0.83829	0.0766055	FALSE	FALSE
ENSG00000051382.8	PIK3CB	-0.11917	0.732075	0.135444	FALSE	FALSE
ENSG00000051523.10	CYBA	-0.0129412	0.981818	0.00796886	FALSE	FALSE
ENSG00000051596.9	THOC3	0.106224	0.839869	0.0757883	FALSE	FALSE
ENSG00000051620.10	HEBP2	0.207523	0.480427	0.318373	FALSE	FALSE
ENSG00000051825.14	MPHOSPH9	-0.282995	0.0985588	1.0063	FALSE	FALSE
ENSG00000052126.14	PLEKHA5	-0.178587	0.224177	0.649409	FALSE	FALSE
ENSG00000052723.11	SIKE1	-0.197012	0.529852	0.275845	FALSE	FALSE
ENSG00000052749.13	RRP12	0.924864	9.36555e-09	8.02847	TRUE	FALSE
ENSG00000052795.12	FNIP2	-0.119051	0.769194	0.113964	FALSE	FALSE
ENSG00000052802.12	MSMO1	-0.211103	0.601209	0.220975	FALSE	FALSE
ENSG00000052841.14	TTC17	-0.439545	3.11674e-05	4.5063	FALSE	TRUE
ENSG00000052850.5	ALX4	0.0777366	0.889426	0.0508903	FALSE	FALSE
ENSG00000053108.16	FSTL4	-0.0223513	0.971288	0.0126521	FALSE	FALSE
ENSG00000053254.15	FOXN3	-0.446264	0.0168859	1.77248	FALSE	TRUE
ENSG00000053371.12	AKR7A2	-0.698732	0.00150766	2.8217	FALSE	TRUE
ENSG00000053372.4	MRTO4	0.895508	2.63931e-12	11.5785	TRUE	FALSE
ENSG00000053501.12	USE1	0.205731	0.699968	0.154922	FALSE	FALSE
ENSG00000053524.12	MCF2L2	-0.651183	0.0482042	1.31692	FALSE	TRUE
ENSG00000053747.15	LAMA3	-0.574872	0.0120894	1.91759	FALSE	TRUE
ENSG00000053770.11	AP5M1	0.310567	0.304343	0.516636	FALSE	FALSE
ENSG00000053900.10	ANAPC4	0.286885	0.419697	0.377064	FALSE	FALSE
ENSG00000053918.15	KCNQ1	0.0608449	0.913045	0.039508	FALSE	FALSE
ENSG00000054116.11	TRAPPC3	0.180267	0.629795	0.200801	FALSE	FALSE
ENSG00000054118.13	THRAP3	0.153889	0.292005	0.53461	FALSE	FALSE
ENSG00000054148.17	PHPT1	-0.414175	0.00366665	2.43573	FALSE	TRUE
ENSG00000054267.21	ARID4B	0.153844	0.291484	0.535385	FALSE	FALSE
ENSG00000054282.15	SDCCAG8	-0.375741	0.00958637	2.01835	FALSE	TRUE
ENSG00000054392.12	HHAT	-0.665921	0.00959432	2.01799	FALSE	TRUE
ENSG00000054523.17	KIF1B	-0.201019	0.172395	0.763475	FALSE	FALSE
ENSG00000054598.6	FOXC1	-0.0393016	0.914374	0.038876	FALSE	FALSE
ENSG00000054611.13	TBC1D22A	-0.193457	0.211997	0.67367	FALSE	FALSE
ENSG00000054654.16	SYNE2	-0.341502	0.000423524	3.37312	FALSE	TRUE
ENSG00000054690.13	PLEKHH1	-0.0866956	0.863471	0.0637521	FALSE	FALSE
ENSG00000054793.13	ATP9A	-0.652683	5.20395e-05	4.28367	FALSE	TRUE
ENSG00000054965.10	FAM168A	-0.381098	0.00235925	2.62723	FALSE	TRUE
ENSG00000054967.12	RELT	0.218332	0.584193	0.233444	FALSE	FALSE
ENSG00000055044.10	NOP58	0.180079	0.266028	0.575073	FALSE	FALSE
ENSG00000055070.16	SZRD1	0.251327	0.190951	0.719078	FALSE	FALSE
ENSG00000055118.14	KCNH2	-0.346812	0.53139	0.274586	FALSE	FALSE
ENSG00000055130.15	CUL1	-0.0483012	0.859143	0.0659348	FALSE	FALSE
ENSG00000055147.18	FAM114A2	0.27972	0.508686	0.293551	FALSE	FALSE
ENSG00000055163.19	CYFIP2	-0.328008	0.0261499	1.58253	FALSE	TRUE
ENSG00000055208.18	TAB2	0.0587891	0.82609	0.0829728	FALSE	FALSE
ENSG00000055211.12	GINM1	-0.0932904	0.769477	0.113804	FALSE	FALSE
ENSG00000055332.16	EIF2AK2	-0.152167	0.327124	0.485287	FALSE	FALSE
ENSG00000055483.19	USP36	0.428703	0.00523811	2.28083	TRUE	FALSE
ENSG00000055609.17	KMT2C	-0.139141	0.22161	0.65441	FALSE	FALSE
ENSG00000055732.12	MCOLN3	-0.149278	0.743855	0.128512	FALSE	FALSE
ENSG00000055917.15	PUM2	-0.117137	0.508941	0.293333	FALSE	FALSE
ENSG00000055950.16	MRPL43	0.133778	0.741881	0.129666	FALSE	FALSE
ENSG00000056050.6	HPF1	-0.0641485	0.91601	0.0380998	FALSE	FALSE
ENSG00000056097.15	ZFR	0.21478	0.009313	2.03091	FALSE	FALSE
ENSG00000056277.15	ZNF280C	-0.106213	0.814825	0.0889356	FALSE	FALSE
ENSG00000056487.15	PHF21B	-0.137048	0.822822	0.0846941	FALSE	FALSE
ENSG00000056586.15	RC3H2	-0.0173745	0.958926	0.018215	FALSE	FALSE
ENSG00000056736.9	IL17RB	-0.32378	0.471378	0.326631	FALSE	FALSE
ENSG00000056972.18	TRAF3IP2	0.124582	0.837816	0.0768512	FALSE	FALSE
ENSG00000056998.19	GYG2	-0.489632	0.229228	0.639732	FALSE	FALSE
ENSG00000057019.15	DCBLD2	-0.208071	0.411093	0.38606	FALSE	FALSE
ENSG00000057252.12	SOAT1	0.0364625	0.932808	0.0302077	FALSE	FALSE
ENSG00000057294.14	PKP2	0.0992437	0.785533	0.104836	FALSE	FALSE
ENSG00000057608.16	GDI2	0.223909	0.336328	0.473237	FALSE	FALSE
ENSG00000057663.14	ATG5	0.0408786	0.92022	0.0361085	FALSE	FALSE
ENSG00000057704.12	TMCC3	0.232476	0.638035	0.195156	FALSE	FALSE
ENSG00000057757.9	PITHD1	-0.0290005	0.95919	0.0180956	FALSE	FALSE
ENSG00000057935.13	MTA3	-0.622227	1.88362e-07	6.72501	FALSE	TRUE
ENSG00000058056.8	USP13	-0.0556321	0.886596	0.0522742	FALSE	FALSE
ENSG00000058063.15	ATP11B	-0.155281	0.555768	0.255107	FALSE	FALSE
ENSG00000058091.16	CDK14	-0.156691	0.413722	0.383291	FALSE	FALSE
ENSG00000058262.9	SEC61A1	0.365894	0.0227824	1.6424	TRUE	FALSE
ENSG00000058272.16	PPP1R12A	0.0466224	0.878579	0.0562194	FALSE	FALSE
ENSG00000058404.19	CAMK2B	0.127428	0.832237	0.0797528	FALSE	FALSE
ENSG00000058453.16	CROCC	-0.536207	0.0544036	1.26437	FALSE	FALSE
ENSG00000058600.15	POLR3E	0.172434	0.629836	0.200773	FALSE	FALSE
ENSG00000058668.14	ATP2B4	-0.532303	0.00646577	2.18938	FALSE	TRUE
ENSG00000058729.10	RIOK2	0.50938	0.136675	0.86431	FALSE	FALSE
ENSG00000058799.14	YIPF1	-0.564809	0.145631	0.836746	FALSE	FALSE
ENSG00000058804.11	NDC1	0.0538416	0.866603	0.0621798	FALSE	FALSE
ENSG00000059122.16	FLYWCH1	-0.510779	0.0208518	1.68086	FALSE	TRUE
ENSG00000059145.18	UNKL	-0.0571208	0.89537	0.0479972	FALSE	FALSE
ENSG00000059377.16	TBXAS1	-0.200948	0.688881	0.161856	FALSE	FALSE
ENSG00000059378.12	PARP12	-0.0897298	0.899731	0.0458875	FALSE	FALSE
ENSG00000059573.8	ALDH18A1	0.220076	0.344999	0.462183	FALSE	FALSE
ENSG00000059588.9	TARBP1	-0.230121	0.374272	0.426812	FALSE	FALSE
ENSG00000059691.11	GATB	0.287561	0.59044	0.228824	FALSE	FALSE
ENSG00000059728.10	MXD1	-0.0660298	0.900173	0.045674	FALSE	FALSE
ENSG00000059758.7	CDK17	-0.154001	0.691749	0.160051	FALSE	FALSE
ENSG00000059769.19	DNAJC25	0.545839	0.0421995	1.37469	TRUE	FALSE
ENSG00000059804.15	SLC2A3	0.477846	0.0782768	1.10637	FALSE	FALSE
ENSG00000060069.16	CTDP1	0.237982	0.575392	0.240037	FALSE	FALSE
ENSG00000060138.12	YBX3	0.0628203	0.747169	0.126581	FALSE	FALSE
ENSG00000060140.8	STYK1	-0.0897035	0.876423	0.0572864	FALSE	FALSE
ENSG00000060237.16	WNK1	0.0852768	0.556451	0.254573	FALSE	FALSE
ENSG00000060339.13	CCAR1	-0.00561605	0.983003	0.00744527	FALSE	FALSE
ENSG00000060491.16	OGFR	-0.107614	0.813243	0.0897795	FALSE	FALSE
ENSG00000060642.10	PIGV	0.186132	0.709635	0.148965	FALSE	FALSE
ENSG00000060656.19	PTPRU	-0.375499	0.180277	0.74406	FALSE	FALSE
ENSG00000060688.12	SNRNP40	0.264707	0.370981	0.430649	FALSE	FALSE
ENSG00000060749.14	QSER1	0.0925529	0.546464	0.262438	FALSE	FALSE
ENSG00000060762.18	MPC1	0.194865	0.671799	0.172761	FALSE	FALSE
ENSG00000060971.17	ACAA1	0.00528984	0.99514	0.00211595	FALSE	FALSE
ENSG00000060982.14	BCAT1	0.317979	0.168878	0.772428	FALSE	FALSE
ENSG00000061273.17	HDAC7	-0.134798	0.739612	0.130996	FALSE	FALSE
ENSG00000061337.15	LZTS1	-0.0108431	0.986831	0.00575733	FALSE	FALSE
ENSG00000061455.10	PRDM6	-0.389179	0.241396	0.61727	FALSE	FALSE
ENSG00000061676.14	NCKAP1	0.0541802	0.826929	0.082532	FALSE	FALSE
ENSG00000061794.12	MRPS35	0.128626	0.662307	0.178941	FALSE	FALSE
ENSG00000061918.12	GUCY1B3	0.169449	0.763692	0.117082	FALSE	FALSE
ENSG00000061936.9	SFSWAP	0.0871352	0.758291	0.120164	FALSE	FALSE
ENSG00000061938.17	TNK2	-0.153094	0.694139	0.158553	FALSE	FALSE
ENSG00000061987.15	MON2	-0.36246	0.00175899	2.75474	FALSE	TRUE
ENSG00000062038.13	CDH3	-0.665108	0.069707	1.15672	FALSE	FALSE
ENSG00000062194.15	GPBP1	0.00256005	0.993897	0.00265882	FALSE	FALSE
ENSG00000062282.14	DGAT2	-0.14896	0.844577	0.0733606	FALSE	FALSE
ENSG00000062370.16	ZNF112	-0.16401	0.731119	0.136012	FALSE	FALSE
ENSG00000062485.18	CS	0.450194	5.21772e-05	4.28252	TRUE	FALSE
ENSG00000062524.15	LTK	-0.394223	0.231948	0.63461	FALSE	FALSE
ENSG00000062598.17	ELMO2	-0.0140215	0.980692	0.00846731	FALSE	FALSE
ENSG00000062650.18	WAPL	0.120501	0.503429	0.298062	FALSE	FALSE
ENSG00000062716.12	VMP1	0.0210185	0.945547	0.0243171	FALSE	FALSE
ENSG00000062725.9	APPBP2	-0.0803347	0.791085	0.101777	FALSE	FALSE
ENSG00000062822.12	POLD1	-0.347991	0.256111	0.591573	FALSE	FALSE
ENSG00000063046.17	EIF4B	0.00681039	0.983442	0.00725127	FALSE	FALSE
ENSG00000063127.15	SLC6A16	-0.0526401	0.936554	0.0284673	FALSE	FALSE
ENSG00000063169.10	BICRA	-0.469326	0.0995686	1.00188	FALSE	FALSE
ENSG00000063176.15	SPHK2	0.018327	0.980051	0.00875152	FALSE	FALSE
ENSG00000063177.12	RPL18	0.0940764	0.344246	0.463131	FALSE	FALSE
ENSG00000063180.8	CA11	-0.287737	0.596752	0.224206	FALSE	FALSE
ENSG00000063241.7	ISOC2	0.28648	0.526422	0.278666	FALSE	FALSE
ENSG00000063244.12	U2AF2	0.212634	0.320218	0.494555	FALSE	FALSE
ENSG00000063245.14	EPN1	0.102685	0.725554	0.13933	FALSE	FALSE
ENSG00000063322.13	MED29	0.332397	0.138185	0.859538	FALSE	FALSE
ENSG00000063438.16	AHRR	-0.153746	0.713671	0.146502	FALSE	FALSE
ENSG00000063587.13	ZNF275	0.10066	0.824463	0.0838286	FALSE	FALSE
ENSG00000063601.16	MTMR1	-0.0685217	0.848141	0.071532	FALSE	FALSE
ENSG00000063660.8	GPC1	0.401262	0.0823648	1.08426	FALSE	FALSE
ENSG00000063761.15	ADCK1	0.114783	0.843795	0.0737629	FALSE	FALSE
ENSG00000063854.12	HAGH	-0.18611	0.57024	0.243942	FALSE	FALSE
ENSG00000063978.15	RNF4	0.0432732	0.923897	0.0343762	FALSE	FALSE
ENSG00000064012.21	CASP8	-0.136828	0.738061	0.131908	FALSE	FALSE
ENSG00000064042.17	LIMCH1	-0.307824	0.433674	0.362837	FALSE	FALSE
ENSG00000064102.14	INTS13	0.092169	0.822096	0.0850774	FALSE	FALSE
ENSG00000064115.10	TM7SF3	-0.564673	0.000222384	3.6529	FALSE	TRUE
ENSG00000064195.7	DLX3	0.0695973	0.931252	0.0309328	FALSE	FALSE
ENSG00000064199.6	SPA17	-0.224654	0.653986	0.184432	FALSE	FALSE
ENSG00000064225.12	ST3GAL6	-0.523235	0.10158	0.993191	FALSE	FALSE
ENSG00000064300.8	NGFR	-0.138361	0.823709	0.084226	FALSE	FALSE
ENSG00000064309.14	CDON	-0.970057	9.96281e-05	4.00162	FALSE	TRUE
ENSG00000064313.11	TAF2	-0.0195008	0.958926	0.018215	FALSE	FALSE
ENSG00000064393.15	HIPK2	-0.0764638	0.702309	0.153472	FALSE	FALSE
ENSG00000064419.13	TNPO3	-0.0359844	0.891833	0.0497163	FALSE	FALSE
ENSG00000064489.22	BORCS8-MEF2B	-0.143071	0.845305	0.0729866	FALSE	FALSE
ENSG00000064490.13	RFXANK	0.226065	0.624503	0.204466	FALSE	FALSE
ENSG00000064545.14	TMEM161A	-0.141278	0.68152	0.166521	FALSE	FALSE
ENSG00000064547.13	LPAR2	-0.262527	0.625765	0.203589	FALSE	FALSE
ENSG00000064601.16	CTSA	0.0816608	0.85822	0.0664012	FALSE	FALSE
ENSG00000064607.16	SUGP2	-0.162892	0.467176	0.33052	FALSE	FALSE
ENSG00000064651.13	SLC12A2	-0.0327895	0.925128	0.033798	FALSE	FALSE
ENSG00000064652.10	SNX24	-0.134109	0.77003	0.113493	FALSE	FALSE
ENSG00000064655.18	EYA2	-0.550842	0.00775358	2.1105	FALSE	TRUE
ENSG00000064666.14	CNN2	0.795445	0.0173645	1.76034	TRUE	FALSE
ENSG00000064687.12	ABCA7	-0.305741	0.44847	0.348267	FALSE	FALSE
ENSG00000064703.11	DDX20	0.295309	0.355802	0.448792	FALSE	FALSE
ENSG00000064726.9	BTBD1	0.260042	0.302986	0.518577	FALSE	FALSE
ENSG00000064763.10	FAR2	-0.190008	0.449153	0.347605	FALSE	FALSE
ENSG00000064932.15	SBNO2	0.0889601	0.855402	0.0678296	FALSE	FALSE
ENSG00000064933.17	PMS1	0.140442	0.705642	0.151416	FALSE	FALSE
ENSG00000064961.18	HMG20B	-0.139263	0.716753	0.14463	FALSE	FALSE
ENSG00000064995.16	TAF11	0.0836088	0.858405	0.0663078	FALSE	FALSE
ENSG00000064999.13	ANKS1A	-0.220835	0.252136	0.598365	FALSE	FALSE
ENSG00000065000.15	AP3D1	0.240732	0.0797955	1.09802	FALSE	FALSE
ENSG00000065029.14	ZNF76	-0.460734	0.109851	0.959195	FALSE	FALSE
ENSG00000065054.13	SLC9A3R2	0.274992	0.532216	0.273912	FALSE	FALSE
ENSG00000065057.7	NTHL1	-0.0109153	0.988367	0.00508192	FALSE	FALSE
ENSG00000065060.16	UHRF1BP1	0.072382	0.837638	0.0769437	FALSE	FALSE
ENSG00000065135.10	GNAI3	0.303773	0.113022	0.946836	FALSE	FALSE
ENSG00000065150.18	IPO5	-0.0130593	0.965139	0.0154101	FALSE	FALSE
ENSG00000065154.11	OAT	-0.0290751	0.953617	0.020626	FALSE	FALSE
ENSG00000065183.15	WDR3	0.519782	0.00874107	2.05844	TRUE	FALSE
ENSG00000065243.19	PKN2	-0.195051	0.13058	0.884122	FALSE	FALSE
ENSG00000065268.10	WDR18	0.137544	0.735573	0.133374	FALSE	FALSE
ENSG00000065308.4	TRAM2	0.011344	0.981901	0.00793227	FALSE	FALSE
ENSG00000065320.8	NTN1	-0.253965	0.152646	0.816314	FALSE	FALSE
ENSG00000065328.16	MCM10	0.33998	0.13799	0.860153	FALSE	FALSE
ENSG00000065357.19	DGKA	-0.462418	0.300845	0.521657	FALSE	FALSE
ENSG00000065361.14	ERBB3	0.103642	0.882466	0.0543022	FALSE	FALSE
ENSG00000065413.18	ANKRD44	-0.21901	0.60879	0.215533	FALSE	FALSE
ENSG00000065427.14	KARS	0.570522	0.00145512	2.8371	TRUE	FALSE
ENSG00000065457.10	ADAT1	0.282496	0.499336	0.301607	FALSE	FALSE
ENSG00000065485.19	PDIA5	0.137463	0.732147	0.135402	FALSE	FALSE
ENSG00000065491.8	TBC1D22B	-0.147927	0.758288	0.120166	FALSE	FALSE
ENSG00000065518.7	NDUFB4	-0.236611	0.564173	0.248588	FALSE	FALSE
ENSG00000065526.10	SPEN	-0.494437	8.93165e-20	19.0491	FALSE	TRUE
ENSG00000065534.18	MYLK	-0.566925	0.0243768	1.61302	FALSE	TRUE
ENSG00000065548.17	ZC3H15	0.515971	0.00104866	2.97937	TRUE	FALSE
ENSG00000065559.14	MAP2K4	-0.160008	0.483845	0.315294	FALSE	FALSE
ENSG00000065600.12	TMEM206	0.0276269	0.967165	0.0144992	FALSE	FALSE
ENSG00000065609.14	SNAP91	-0.432922	0.265909	0.575267	FALSE	FALSE
ENSG00000065613.13	SLK	0.310916	0.0476774	1.32169	TRUE	FALSE
ENSG00000065615.13	CYB5R4	0.159224	0.702462	0.153377	FALSE	FALSE
ENSG00000065618.18	COL17A1	-0.474572	0.138199	0.859494	FALSE	FALSE
ENSG00000065621.14	GSTO2	-0.386141	0.483182	0.315889	FALSE	FALSE
ENSG00000065665.20	SEC61A2	0.259957	0.574351	0.240822	FALSE	FALSE
ENSG00000065675.14	PRKCQ	-0.303192	0.567065	0.246367	FALSE	FALSE
ENSG00000065717.14	TLE2	-1.00873	0.00170816	2.76747	FALSE	TRUE
ENSG00000065802.11	ASB1	0.281757	0.4889	0.31078	FALSE	FALSE
ENSG00000065809.13	FAM107B	-0.253434	0.55747	0.253779	FALSE	FALSE
ENSG00000065833.8	ME1	0.0739954	0.815275	0.0886961	FALSE	FALSE
ENSG00000065882.15	TBC1D1	-0.389554	0.0784612	1.10534	FALSE	FALSE
ENSG00000065883.14	CDK13	-0.174922	0.304236	0.516789	FALSE	FALSE
ENSG00000065911.11	MTHFD2	0.576755	0.00246576	2.60805	TRUE	FALSE
ENSG00000065923.9	SLC9A7	-0.248578	0.457651	0.339465	FALSE	FALSE
ENSG00000065970.8	FOXJ2	0.0648859	0.902912	0.0443544	FALSE	FALSE
ENSG00000065978.18	YBX1	0.533621	2.58206e-07	6.58803	TRUE	FALSE
ENSG00000065989.15	PDE4A	-0.0348522	0.944926	0.0246024	FALSE	FALSE
ENSG00000066027.11	PPP2R5A	0.432563	0.18191	0.740143	FALSE	FALSE
ENSG00000066044.14	ELAVL1	0.053432	0.875137	0.0579239	FALSE	FALSE
ENSG00000066084.12	DIP2B	-0.19673	0.251762	0.59901	FALSE	FALSE
ENSG00000066117.14	SMARCD1	0.160255	0.500935	0.300219	FALSE	FALSE
ENSG00000066135.12	KDM4A	-0.152769	0.597535	0.223637	FALSE	FALSE
ENSG00000066136.20	NFYC	0.37037	0.11531	0.938132	FALSE	FALSE
ENSG00000066248.14	NGEF	0.0136978	0.985963	0.00613952	FALSE	FALSE
ENSG00000066279.17	ASPM	0.0937261	0.65913	0.181029	FALSE	FALSE
ENSG00000066322.14	ELOVL1	0.460775	0.0469076	1.32876	TRUE	FALSE
ENSG00000066379.14	ZNRD1	0.485559	0.238403	0.622689	FALSE	FALSE
ENSG00000066382.16	MPPED2	-0.53206	0.070184	1.15376	FALSE	FALSE
ENSG00000066422.4	ZBTB11	0.276758	0.505359	0.2964	FALSE	FALSE
ENSG00000066427.21	ATXN3	-0.190477	0.548693	0.260671	FALSE	FALSE
ENSG00000066455.12	GOLGA5	0.0782596	0.878808	0.0561061	FALSE	FALSE
ENSG00000066468.22	FGFR2	-0.272883	0.33916	0.469595	FALSE	FALSE
ENSG00000066557.5	LRRC40	-0.0435708	0.929806	0.0316075	FALSE	FALSE
ENSG00000066583.11	ISOC1	0.411405	0.240183	0.619457	FALSE	FALSE
ENSG00000066629.16	EML1	0.061551	0.905977	0.0428831	FALSE	FALSE
ENSG00000066651.18	TRMT11	0.274096	0.330665	0.480612	FALSE	FALSE
ENSG00000066654.13	THUMPD1	0.033803	0.945731	0.0242325	FALSE	FALSE
ENSG00000066697.14	MSANTD3	0.670978	0.0290909	1.53624	TRUE	FALSE
ENSG00000066735.14	KIF26A	0.192684	0.647986	0.188434	FALSE	FALSE
ENSG00000066739.11	ATG2B	-0.175569	0.599502	0.22221	FALSE	FALSE
ENSG00000066777.8	ARFGEF1	-0.0883146	0.754392	0.122403	FALSE	FALSE
ENSG00000066827.15	ZFAT	-0.321455	0.336329	0.473235	FALSE	FALSE
ENSG00000066855.15	MTFR1	-0.0567321	0.902684	0.0444645	FALSE	FALSE
ENSG00000066926.10	FECH	-0.0405245	0.946375	0.0239368	FALSE	FALSE
ENSG00000066933.15	MYO9A	-0.271452	0.0505035	1.29668	FALSE	FALSE
ENSG00000067057.16	PFKP	0.376221	0.015555	1.80813	TRUE	FALSE
ENSG00000067064.10	IDI1	0.310785	0.268897	0.570413	FALSE	FALSE
ENSG00000067066.16	SP100	-0.285839	0.348313	0.458031	FALSE	FALSE
ENSG00000067082.14	KLF6	0.680954	0.0045628	2.34077	TRUE	FALSE
ENSG00000067113.16	PLPP1	-0.409786	0.0791144	1.10174	FALSE	FALSE
ENSG00000067141.16	NEO1	-0.382737	0.00507339	2.2947	FALSE	TRUE
ENSG00000067167.7	TRAM1	0.258851	0.112588	0.948509	FALSE	FALSE
ENSG00000067177.14	PHKA1	-0.422158	0.018068	1.74309	FALSE	TRUE
ENSG00000067182.7	TNFRSF1A	0.054372	0.924745	0.0339778	FALSE	FALSE
ENSG00000067191.15	CACNB1	-0.0112222	0.989	0.0048035	FALSE	FALSE
ENSG00000067208.14	EVI5	-0.27007	0.0342576	1.46524	FALSE	TRUE
ENSG00000067221.13	STOML1	0.404151	0.510171	0.292284	FALSE	FALSE
ENSG00000067225.17	PKM	0.353642	3.5547e-08	7.4492	TRUE	FALSE
ENSG00000067248.9	DHX29	0.226742	0.386878	0.412426	FALSE	FALSE
ENSG00000067334.13	DNTTIP2	0.534804	0.00129628	2.8873	TRUE	FALSE
ENSG00000067365.14	METTL22	-0.212472	0.631999	0.199283	FALSE	FALSE
ENSG00000067369.13	TP53BP1	-0.440745	0.0806591	1.09335	FALSE	FALSE
ENSG00000067445.20	TRO	-0.211468	0.62946	0.201032	FALSE	FALSE
ENSG00000067533.5	RRP15	0.463449	0.022128	1.65506	TRUE	FALSE
ENSG00000067560.10	RHOA	0.316946	0.0105645	1.97615	TRUE	FALSE
ENSG00000067596.10	DHX8	0.323828	0.102058	0.991153	FALSE	FALSE
ENSG00000067606.16	PRKCZ	-0.178242	0.583393	0.234039	FALSE	FALSE
ENSG00000067704.9	IARS2	0.0611387	0.824395	0.0838646	FALSE	FALSE
ENSG00000067715.13	SYT1	-0.707421	0.000248053	3.60546	FALSE	TRUE
ENSG00000067829.18	IDH3G	0.388351	0.19588	0.708011	FALSE	FALSE
ENSG00000067836.12	ROGDI	-0.274374	0.573908	0.241158	FALSE	FALSE
ENSG00000067840.12	PDZD4	-0.205076	0.767136	0.115128	FALSE	FALSE
ENSG00000067900.7	ROCK1	0.128467	0.576433	0.239251	FALSE	FALSE
ENSG00000067955.13	CBFB	-0.112726	0.741625	0.129815	FALSE	FALSE
ENSG00000067992.12	PDK3	-0.455776	0.00453766	2.34317	FALSE	TRUE
ENSG00000068001.13	HYAL2	0.256947	0.642384	0.192205	FALSE	FALSE
ENSG00000068024.16	HDAC4	-0.225234	0.454628	0.342344	FALSE	FALSE
ENSG00000068028.17	RASSF1	0.464909	0.227053	0.643873	FALSE	FALSE
ENSG00000068078.17	FGFR3	-0.27067	0.526422	0.278666	FALSE	FALSE
ENSG00000068079.7	IFI35	-0.219917	0.676884	0.169486	FALSE	FALSE
ENSG00000068097.14	HEATR6	-0.114157	0.787132	0.103952	FALSE	FALSE
ENSG00000068120.14	COASY	0.171112	0.595612	0.225036	FALSE	FALSE
ENSG00000068137.14	PLEKHH3	-0.516813	0.162565	0.788972	FALSE	FALSE
ENSG00000068305.17	MEF2A	-0.282406	0.024495	1.61092	FALSE	TRUE
ENSG00000068308.13	OTUD5	0.162264	0.502416	0.298936	FALSE	FALSE
ENSG00000068323.16	TFE3	0.353658	0.206885	0.68427	FALSE	FALSE
ENSG00000068354.15	TBC1D25	-0.556972	0.098414	1.00694	FALSE	FALSE
ENSG00000068366.19	ACSL4	0.292696	0.13915	0.856518	FALSE	FALSE
ENSG00000068383.18	INPP5A	0.027145	0.954606	0.0201759	FALSE	FALSE
ENSG00000068394.10	GPKOW	0.255943	0.508835	0.293423	FALSE	FALSE
ENSG00000068400.13	GRIPAP1	0.0669704	0.874836	0.0580732	FALSE	FALSE
ENSG00000068438.14	FTSJ1	0.453323	0.0823852	1.08415	FALSE	FALSE
ENSG00000068489.12	PRR11	0.582443	2.16325e-05	4.66489	TRUE	FALSE
ENSG00000068615.17	REEP1	0.278977	0.576162	0.239456	FALSE	FALSE
ENSG00000068650.18	ATP11A	-0.245849	0.271437	0.566331	FALSE	FALSE
ENSG00000068654.15	POLR1A	0.180334	0.392648	0.405997	FALSE	FALSE
ENSG00000068697.6	LAPTM4A	0.126059	0.712279	0.14735	FALSE	FALSE
ENSG00000068724.15	TTC7A	-0.0565934	0.925394	0.0336732	FALSE	FALSE
ENSG00000068745.14	IP6K2	-0.408167	0.15605	0.806738	FALSE	FALSE
ENSG00000068784.12	SRBD1	-0.33537	0.116221	0.934716	FALSE	FALSE
ENSG00000068796.16	KIF2A	0.0259638	0.930689	0.0311953	FALSE	FALSE
ENSG00000068878.14	PSME4	0.100042	0.5893	0.229664	FALSE	FALSE
ENSG00000068885.14	IFT80	-0.23538	0.642727	0.191974	FALSE	FALSE
ENSG00000068903.19	SIRT2	-0.420905	0.0766709	1.11537	FALSE	FALSE
ENSG00000068912.13	ERLEC1	0.285736	0.276187	0.558797	FALSE	FALSE
ENSG00000068971.13	PPP2R5B	-0.0751178	0.914537	0.0387988	FALSE	FALSE
ENSG00000069011.15	PITX1	0.228558	0.444887	0.35175	FALSE	FALSE
ENSG00000069020.18	MAST4	-0.426183	0.010765	1.96799	FALSE	TRUE
ENSG00000069188.16	SDK2	-0.231586	0.290327	0.537112	FALSE	FALSE
ENSG00000069248.11	NUP133	0.131636	0.561565	0.2506	FALSE	FALSE
ENSG00000069275.12	NUCKS1	0.0543073	0.683121	0.165502	FALSE	FALSE
ENSG00000069329.16	VPS35	0.125897	0.611241	0.213787	FALSE	FALSE
ENSG00000069345.11	DNAJA2	0.442657	0.0703752	1.15258	FALSE	FALSE
ENSG00000069399.14	BCL3	0.0023226	0.997806	0.000953884	FALSE	FALSE
ENSG00000069424.14	KCNAB2	-0.415199	0.284245	0.546307	FALSE	FALSE
ENSG00000069482.6	GAL	0.917169	2.4856e-07	6.60457	TRUE	FALSE
ENSG00000069493.14	CLEC2D	-0.592154	0.0483174	1.3159	FALSE	TRUE
ENSG00000069509.5	FUNDC1	0.603527	0.0129367	1.88818	TRUE	FALSE
ENSG00000069667.15	RORA	-0.673967	2.51016e-08	7.6003	FALSE	TRUE
ENSG00000069696.6	DRD4	0.0526464	0.941915	0.0259881	FALSE	FALSE
ENSG00000069702.10	TGFBR3	-0.208559	0.486611	0.312818	FALSE	FALSE
ENSG00000069849.10	ATP1B3	0.378692	0.00835943	2.07782	TRUE	FALSE
ENSG00000069869.15	NEDD4	0.105038	0.798543	0.0977015	FALSE	FALSE
ENSG00000069943.9	PIGB	0.0681653	0.919726	0.0363414	FALSE	FALSE
ENSG00000069956.11	MAPK6	0.326298	0.237455	0.624419	FALSE	FALSE
ENSG00000069966.18	GNB5	0.0256421	0.965304	0.0153357	FALSE	FALSE
ENSG00000069974.15	RAB27A	-0.00828387	0.990277	0.00424318	FALSE	FALSE
ENSG00000069998.12	HDHD5	0.328075	0.260406	0.584349	FALSE	FALSE
ENSG00000070010.18	UFD1	0.197898	0.599662	0.222093	FALSE	FALSE
ENSG00000070018.8	LRP6	-0.141682	0.610753	0.214135	FALSE	FALSE
ENSG00000070047.11	PHRF1	0.333658	0.101835	0.992103	FALSE	FALSE
ENSG00000070061.14	ELP1	0.0926151	0.727929	0.137911	FALSE	FALSE
ENSG00000070081.15	NUCB2	-0.213437	0.25868	0.587237	FALSE	FALSE
ENSG00000070087.13	PFN2	0.0201533	0.964441	0.0157244	FALSE	FALSE
ENSG00000070159.13	PTPN3	-0.386743	0.120414	0.919324	FALSE	FALSE
ENSG00000070182.19	SPTB	-0.130713	0.814974	0.0888561	FALSE	FALSE
ENSG00000070214.15	SLC44A1	-0.331918	0.117523	0.929877	FALSE	FALSE
ENSG00000070269.13	TMEM260	-0.236779	0.396308	0.401967	FALSE	FALSE
ENSG00000070366.13	SMG6	-0.37041	0.00800051	2.09688	FALSE	TRUE
ENSG00000070367.15	EXOC5	0.0980522	0.738909	0.131409	FALSE	FALSE
ENSG00000070371.15	CLTCL1	0.00512585	0.992702	0.00318097	FALSE	FALSE
ENSG00000070404.9	FSTL3	0.922396	0.000677503	3.16909	TRUE	FALSE
ENSG00000070413.19	DGCR2	0.020535	0.964443	0.0157234	FALSE	FALSE
ENSG00000070423.17	RNF126	0.406191	0.0631052	1.19993	FALSE	FALSE
ENSG00000070444.14	MNT	-0.11933	0.828959	0.0814668	FALSE	FALSE
ENSG00000070476.14	ZXDC	-0.144105	0.61481	0.211259	FALSE	FALSE
ENSG00000070495.14	JMJD6	0.377111	0.331273	0.479814	FALSE	FALSE
ENSG00000070501.11	POLB	-0.0147425	0.980584	0.00851512	FALSE	FALSE
ENSG00000070540.12	WIPI1	-0.162703	0.755448	0.121796	FALSE	FALSE
ENSG00000070610.14	GBA2	-0.610404	0.106841	0.97126	FALSE	FALSE
ENSG00000070614.14	NDST1	-0.15869	0.683965	0.164966	FALSE	FALSE
ENSG00000070669.16	ASNS	0.0761788	0.899881	0.0458151	FALSE	FALSE
ENSG00000070718.11	AP3M2	-0.308782	0.299085	0.524205	FALSE	FALSE
ENSG00000070731.10	ST6GALNAC2	-0.79073	0.142186	0.847144	FALSE	FALSE
ENSG00000070756.15	PABPC1	0.0179188	0.908463	0.0416927	FALSE	FALSE
ENSG00000070759.16	TESK2	-0.332813	0.224176	0.649412	FALSE	FALSE
ENSG00000070761.7	CFAP20	0.63248	0.0168177	1.77423	TRUE	FALSE
ENSG00000070770.8	CSNK2A2	0.370786	0.0642651	1.19203	FALSE	FALSE
ENSG00000070778.12	PTPN21	-0.00198757	0.997624	0.00103326	FALSE	FALSE
ENSG00000070785.16	EIF2B3	-0.0639976	0.831506	0.0801344	FALSE	FALSE
ENSG00000070814.17	TCOF1	0.360449	0.0061736	2.20946	TRUE	FALSE
ENSG00000070831.15	CDC42	0.00661191	0.982028	0.0078763	FALSE	FALSE
ENSG00000070882.12	OSBPL3	-0.581232	0.00213035	2.67155	FALSE	TRUE
ENSG00000070950.9	RAD18	-0.0707717	0.815488	0.0885826	FALSE	FALSE
ENSG00000070961.15	ATP2B1	0.0291836	0.929561	0.0317219	FALSE	FALSE
ENSG00000071051.13	NCK2	-0.341391	0.238594	0.62234	FALSE	FALSE
ENSG00000071054.16	MAP4K4	-0.200713	0.170786	0.767548	FALSE	FALSE
ENSG00000071073.12	MGAT4A	0.0451716	0.934316	0.0295063	FALSE	FALSE
ENSG00000071082.10	RPL31	-0.00386154	0.986604	0.00585712	FALSE	FALSE
ENSG00000071127.16	WDR1	0.136772	0.689217	0.161644	FALSE	FALSE
ENSG00000071189.21	SNX13	-0.347071	0.123163	0.909519	FALSE	FALSE
ENSG00000071205.11	ARHGAP10	-0.32353	0.0935778	1.02883	FALSE	FALSE
ENSG00000071242.11	RPS6KA2	-0.0821795	0.841758	0.0748126	FALSE	FALSE
ENSG00000071243.15	ING3	-0.0163671	0.978363	0.00949978	FALSE	FALSE
ENSG00000071246.10	VASH1	-0.130846	0.818047	0.0872219	FALSE	FALSE
ENSG00000071282.11	LMCD1	-0.233127	0.649035	0.187732	FALSE	FALSE
ENSG00000071462.11	BUD23	0.530981	0.000170511	3.76825	TRUE	FALSE
ENSG00000071537.13	SEL1L	-0.0049778	0.9929	0.00309432	FALSE	FALSE
ENSG00000071539.13	TRIP13	0.645486	0.00155398	2.80856	TRUE	FALSE
ENSG00000071553.16	ATP6AP1	-0.22528	0.282238	0.549385	FALSE	FALSE
ENSG00000071564.14	TCF3	0.0980692	0.721201	0.141944	FALSE	FALSE
ENSG00000071575.11	TRIB2	0.493133	0.177966	0.749663	FALSE	FALSE
ENSG00000071626.16	DAZAP1	0.151023	0.451623	0.345224	FALSE	FALSE
ENSG00000071655.17	MBD3	0.16636	0.566943	0.246461	FALSE	FALSE
ENSG00000071794.15	HLTF	0.106571	0.713476	0.146621	FALSE	FALSE
ENSG00000071859.14	FAM50A	0.16012	0.630324	0.200436	FALSE	FALSE
ENSG00000071889.16	FAM3A	-0.141065	0.77065	0.113143	FALSE	FALSE
ENSG00000071894.16	CPSF1	0.0078819	0.986889	0.00573176	FALSE	FALSE
ENSG00000071967.11	CYBRD1	-0.418248	0.340811	0.467486	FALSE	FALSE
ENSG00000071994.10	PDCD2	0.771092	3.15284e-05	4.5013	TRUE	FALSE
ENSG00000072041.16	SLC6A15	0.0929747	0.819331	0.0865404	FALSE	FALSE
ENSG00000072042.12	RDH11	0.370628	0.186324	0.729731	FALSE	FALSE
ENSG00000072062.13	PRKACA	-0.152017	0.650974	0.186437	FALSE	FALSE
ENSG00000072071.16	ADGRL1	-0.0203898	0.95758	0.0188251	FALSE	FALSE
ENSG00000072110.13	ACTN1	0.338931	0.0600558	1.22145	FALSE	FALSE
ENSG00000072121.15	ZFYVE26	-0.061581	0.906326	0.0427154	FALSE	FALSE
ENSG00000072133.10	RPS6KA6	-0.434568	0.101653	0.992878	FALSE	FALSE
ENSG00000072134.15	EPN2	-0.150484	0.557876	0.253462	FALSE	FALSE
ENSG00000072135.12	PTPN18	-0.467565	0.114835	0.939927	FALSE	FALSE
ENSG00000072195.14	SPEG	-0.311104	0.5117	0.290984	FALSE	FALSE
ENSG00000072210.18	ALDH3A2	0.00355845	0.994174	0.00253767	FALSE	FALSE
ENSG00000072274.12	TFRC	0.716027	2.00486e-11	10.6979	TRUE	FALSE
ENSG00000072310.16	SREBF1	-0.315344	0.399411	0.39858	FALSE	FALSE
ENSG00000072364.12	AFF4	0.208564	0.210091	0.677592	FALSE	FALSE
ENSG00000072401.14	UBE2D1	0.0593669	0.91511	0.0385269	FALSE	FALSE
ENSG00000072415.8	MPP5	-0.144694	0.710786	0.148261	FALSE	FALSE
ENSG00000072422.16	RHOBTB1	0.181503	0.732482	0.135203	FALSE	FALSE
ENSG00000072501.17	SMC1A	0.150161	0.066576	1.17668	FALSE	FALSE
ENSG00000072506.12	HSD17B10	0.157339	0.640741	0.193318	FALSE	FALSE
ENSG00000072518.20	MARK2	0.227871	0.21317	0.671274	FALSE	FALSE
ENSG00000072571.19	HMMR	0.18677	0.528688	0.276801	FALSE	FALSE
ENSG00000072609.17	CHFR	-0.172493	0.684463	0.16465	FALSE	FALSE
ENSG00000072682.18	P4HA2	0.399218	0.179792	0.74523	FALSE	FALSE
ENSG00000072736.18	NFATC3	-0.336696	0.0309056	1.50996	FALSE	TRUE
ENSG00000072756.16	TRNT1	0.378761	0.248526	0.604627	FALSE	FALSE
ENSG00000072778.19	ACADVL	0.0325783	0.940562	0.0266124	FALSE	FALSE
ENSG00000072786.12	STK10	-0.136372	0.787588	0.103701	FALSE	FALSE
ENSG00000072803.17	FBXW11	-0.108289	0.715818	0.145197	FALSE	FALSE
ENSG00000072840.12	EVC	-0.328239	0.287769	0.540957	FALSE	FALSE
ENSG00000072849.10	DERL2	0.325161	0.266008	0.575106	FALSE	FALSE
ENSG00000072864.14	NDE1	0.0954233	0.800654	0.0965554	FALSE	FALSE
ENSG00000072954.6	TMEM38A	0.107151	0.842386	0.0744887	FALSE	FALSE
ENSG00000072958.8	AP1M1	0.109855	0.785743	0.10472	FALSE	FALSE
ENSG00000073008.14	PVR	0.177716	0.617378	0.209449	FALSE	FALSE
ENSG00000073050.11	XRCC1	0.320817	0.262183	0.581395	FALSE	FALSE
ENSG00000073060.15	SCARB1	-0.369419	0.0955571	1.01974	FALSE	FALSE
ENSG00000073111.13	MCM2	-0.0592636	0.876206	0.0573937	FALSE	FALSE
ENSG00000073150.13	PANX2	0.0543719	0.940284	0.0267409	FALSE	FALSE
ENSG00000073169.13	SELENOO	-0.130674	0.65008	0.187033	FALSE	FALSE
ENSG00000073331.17	ALPK1	-0.613195	0.0381349	1.41868	FALSE	TRUE
ENSG00000073350.13	LLGL2	-0.0477223	0.919103	0.036636	FALSE	FALSE
ENSG00000073417.14	PDE8A	-0.287014	0.0850468	1.07034	FALSE	FALSE
ENSG00000073464.11	CLCN4	-0.0191367	0.98011	0.00872537	FALSE	FALSE
ENSG00000073536.17	NLE1	0.453269	0.167816	0.775166	FALSE	FALSE
ENSG00000073578.16	SDHA	-0.0104171	0.981131	0.00827292	FALSE	FALSE
ENSG00000073584.18	SMARCE1	0.296726	0.0792546	1.10098	FALSE	FALSE
ENSG00000073605.18	GSDMB	0.48223	0.158943	0.798758	FALSE	FALSE
ENSG00000073614.12	KDM5A	0.0779901	0.738729	0.131515	FALSE	FALSE
ENSG00000073670.13	ADAM11	0.137307	0.799002	0.0974524	FALSE	FALSE
ENSG00000073711.10	PPP2R3A	-0.119021	0.784234	0.105554	FALSE	FALSE
ENSG00000073712.14	FERMT2	-0.0614253	0.898965	0.046257	FALSE	FALSE
ENSG00000073792.15	IGF2BP2	-0.0659065	0.709373	0.149126	FALSE	FALSE
ENSG00000073803.13	MAP3K13	-0.0636264	0.876829	0.0570853	FALSE	FALSE
ENSG00000073849.14	ST6GAL1	-0.542443	0.0372934	1.42837	FALSE	TRUE
ENSG00000073910.20	FRY	-0.16658	0.752675	0.123393	FALSE	FALSE
ENSG00000073921.17	PICALM	-0.0584416	0.812427	0.0902156	FALSE	FALSE
ENSG00000073969.18	NSF	-0.0699108	0.859529	0.0657393	FALSE	FALSE
ENSG00000074047.21	GLI2	-0.508543	0.00554901	2.25578	FALSE	TRUE
ENSG00000074054.17	CLASP1	-0.285387	0.0472739	1.32538	FALSE	TRUE
ENSG00000074071.14	MRPS34	0.417053	0.00623866	2.20491	TRUE	FALSE
ENSG00000074181.8	NOTCH3	-0.634952	0.0423358	1.37329	FALSE	TRUE
ENSG00000074201.8	CLNS1A	0.170045	0.311836	0.506074	FALSE	FALSE
ENSG00000074211.13	PPP2R2C	0.457328	0.0873506	1.05873	FALSE	FALSE
ENSG00000074219.13	TEAD2	-0.564392	0.0818282	1.0871	FALSE	FALSE
ENSG00000074266.19	EED	0.286633	0.404487	0.393096	FALSE	FALSE
ENSG00000074319.12	TSG101	-0.125559	0.601949	0.22044	FALSE	FALSE
ENSG00000074356.16	NCBP3	0.143701	0.613853	0.211936	FALSE	FALSE
ENSG00000074370.17	ATP2A3	0.123975	0.877977	0.0565166	FALSE	FALSE
ENSG00000074410.13	CA12	-0.0254231	0.970552	0.012981	FALSE	FALSE
ENSG00000074416.13	MGLL	0.468866	0.293554	0.532313	FALSE	FALSE
ENSG00000074527.11	NTN4	0.116977	0.84341	0.0739614	FALSE	FALSE
ENSG00000074582.12	BCS1L	-0.2196	0.623368	0.205255	FALSE	FALSE
ENSG00000074590.13	NUAK1	-0.0501471	0.921049	0.0357171	FALSE	FALSE
ENSG00000074603.18	DPP8	0.000323624	0.999484	0.000224334	FALSE	FALSE
ENSG00000074621.13	SLC24A1	-0.0749467	0.883016	0.0540316	FALSE	FALSE
ENSG00000074657.13	ZNF532	-0.225425	0.591059	0.228369	FALSE	FALSE
ENSG00000074695.5	LMAN1	0.314959	0.00508283	2.29389	TRUE	FALSE
ENSG00000074696.12	HACD3	0.0971245	0.39824	0.399855	FALSE	FALSE
ENSG00000074706.13	IPCEF1	0.614401	0.162013	0.79045	FALSE	FALSE
ENSG00000074755.14	ZZEF1	0.0176882	0.962356	0.0166644	FALSE	FALSE
ENSG00000074800.13	ENO1	0.488711	2.27856e-19	18.6423	TRUE	FALSE
ENSG00000074842.7	MYDGF	0.557512	0.000199449	3.70017	TRUE	FALSE
ENSG00000074855.10	ANO8	-0.147688	0.811409	0.0907601	FALSE	FALSE
ENSG00000074935.13	TUBE1	0.328073	0.440592	0.355964	FALSE	FALSE
ENSG00000074964.16	ARHGEF10L	-0.770697	0.0029746	2.52657	FALSE	TRUE
ENSG00000075043.18	KCNQ2	-0.18213	0.786167	0.104485	FALSE	FALSE
ENSG00000075089.9	ACTR6	0.126996	0.778508	0.108737	FALSE	FALSE
ENSG00000075131.9	TIPIN	0.236909	0.539345	0.268133	FALSE	FALSE
ENSG00000075142.13	SRI	0.269428	0.32785	0.484324	FALSE	FALSE
ENSG00000075151.20	EIF4G3	-0.0310486	0.784064	0.105649	FALSE	FALSE
ENSG00000075188.8	NUP37	0.134443	0.781622	0.107003	FALSE	FALSE
ENSG00000075213.10	SEMA3A	0.781325	0.00757685	2.12051	TRUE	FALSE
ENSG00000075218.18	GTSE1	0.08716	0.740374	0.130549	FALSE	FALSE
ENSG00000075223.13	SEMA3C	-0.560615	0.0215927	1.66569	FALSE	TRUE
ENSG00000075234.16	TTC38	-0.0947223	0.834209	0.0787254	FALSE	FALSE
ENSG00000075239.13	ACAT1	0.118268	0.732828	0.134998	FALSE	FALSE
ENSG00000075240.16	GRAMD4	-0.386502	0.220021	0.657536	FALSE	FALSE
ENSG00000075275.16	CELSR1	-0.172572	0.440634	0.355922	FALSE	FALSE
ENSG00000075292.18	ZNF638	-0.193372	0.083	1.08092	FALSE	FALSE
ENSG00000075303.12	SLC25A40	-0.402	0.324672	0.488555	FALSE	FALSE
ENSG00000075336.11	TIMM21	0.115034	0.823427	0.084375	FALSE	FALSE
ENSG00000075340.22	ADD2	-0.28724	0.281483	0.550549	FALSE	FALSE
ENSG00000075391.16	RASAL2	-0.0726757	0.746381	0.127039	FALSE	FALSE
ENSG00000075399.13	VPS9D1	0.349854	0.418337	0.378474	FALSE	FALSE
ENSG00000075407.18	ZNF37A	0.191637	0.328052	0.484057	FALSE	FALSE
ENSG00000075413.17	MARK3	-0.0290158	0.924406	0.034137	FALSE	FALSE
ENSG00000075415.12	SLC25A3	0.328422	0.00702362	2.15344	TRUE	FALSE
ENSG00000075420.12	FNDC3B	-0.100141	0.695018	0.158004	FALSE	FALSE
ENSG00000075426.11	FOSL2	0.561616	0.0624325	1.20459	FALSE	FALSE
ENSG00000075539.14	FRYL	-0.253847	0.227044	0.64389	FALSE	FALSE
ENSG00000075568.16	TMEM131	-0.215982	0.191097	0.718747	FALSE	FALSE
ENSG00000075618.17	FSCN1	0.257633	0.128427	0.891345	FALSE	FALSE
ENSG00000075624.13	ACTB	0.391632	3.91934e-05	4.40679	TRUE	FALSE
ENSG00000075643.5	MOCOS	-0.269533	0.597777	0.223461	FALSE	FALSE
ENSG00000075651.15	PLD1	-0.521627	0.0686564	1.16332	FALSE	FALSE
ENSG00000075702.16	WDR62	0.417701	0.075782	1.12043	FALSE	FALSE
ENSG00000075711.20	DLG1	0.0251707	0.92122	0.0356368	FALSE	FALSE
ENSG00000075785.12	RAB7A	0.0463683	0.861366	0.0648125	FALSE	FALSE
ENSG00000075790.10	BCAP29	0.175493	0.520488	0.283589	FALSE	FALSE
ENSG00000075826.16	SEC31B	-0.952535	0.00387554	2.41167	FALSE	TRUE
ENSG00000075856.11	SART3	0.192039	0.56456	0.24829	FALSE	FALSE
ENSG00000075891.21	PAX2	-0.246287	0.499688	0.301301	FALSE	FALSE
ENSG00000075914.12	EXOSC7	0.358851	0.346231	0.460634	FALSE	FALSE
ENSG00000075945.12	KIFAP3	-0.312856	0.272488	0.564652	FALSE	FALSE
ENSG00000075975.15	MKRN2	0.202148	0.637386	0.195597	FALSE	FALSE
ENSG00000076003.4	MCM6	0.104219	0.657612	0.18203	FALSE	FALSE
ENSG00000076043.9	REXO2	0.327838	0.217301	0.662937	FALSE	FALSE
ENSG00000076053.10	RBM7	0.338716	0.470302	0.327623	FALSE	FALSE
ENSG00000076067.12	RBMS2	0.0277336	0.9498	0.0223677	FALSE	FALSE
ENSG00000076108.11	BAZ2A	-0.129908	0.492751	0.307373	FALSE	FALSE
ENSG00000076201.14	PTPN23	0.32601	0.238235	0.622994	FALSE	FALSE
ENSG00000076242.14	MLH1	0.0201867	0.970715	0.0129084	FALSE	FALSE
ENSG00000076248.10	UNG	0.46959	0.0416665	1.38021	TRUE	FALSE
ENSG00000076321.10	KLHL20	-0.113592	0.783544	0.105936	FALSE	FALSE
ENSG00000076351.12	SLC46A1	-0.036766	0.95572	0.0196693	FALSE	FALSE
ENSG00000076356.6	PLXNA2	-0.23852	0.4238	0.372839	FALSE	FALSE
ENSG00000076382.16	SPAG5	0.180148	0.582292	0.234859	FALSE	FALSE
ENSG00000076513.16	ANKRD13A	-0.29867	0.328295	0.483736	FALSE	FALSE
ENSG00000076554.15	TPD52	-0.013561	0.976096	0.0105073	FALSE	FALSE
ENSG00000076555.15	ACACB	-0.480282	0.101835	0.992103	FALSE	FALSE
ENSG00000076604.14	TRAF4	0.0891626	0.844369	0.0734678	FALSE	FALSE
ENSG00000076641.4	PAG1	-0.215698	0.617268	0.209526	FALSE	FALSE
ENSG00000076650.6	GPATCH1	-0.00997802	0.986328	0.00597872	FALSE	FALSE
ENSG00000076685.18	NT5C2	-0.22585	0.374717	0.426297	FALSE	FALSE
ENSG00000076706.16	MCAM	0.0407961	0.920696	0.0358835	FALSE	FALSE
ENSG00000076716.8	GPC4	-0.0404431	0.930476	0.0312948	FALSE	FALSE
ENSG00000076770.14	MBNL3	-0.179818	0.607811	0.216231	FALSE	FALSE
ENSG00000076826.9	CAMSAP3	-0.0433775	0.93918	0.0272514	FALSE	FALSE
ENSG00000076924.11	XAB2	0.733694	0.0125776	1.9004	TRUE	FALSE
ENSG00000076928.17	ARHGEF1	-0.330496	0.488257	0.311352	FALSE	FALSE
ENSG00000076944.15	STXBP2	0.167837	0.757649	0.120532	FALSE	FALSE
ENSG00000076984.17	MAP2K7	0.0697301	0.850637	0.0702557	FALSE	FALSE
ENSG00000077044.10	DGKD	-0.0507718	0.907793	0.0420131	FALSE	FALSE
ENSG00000077063.10	CTTNBP2	-0.0334813	0.953137	0.0208447	FALSE	FALSE
ENSG00000077092.18	RARB	-0.76831	0.000905218	3.04325	FALSE	TRUE
ENSG00000077097.15	TOP2B	0.0163557	0.960195	0.0176406	FALSE	FALSE
ENSG00000077147.14	TM9SF3	0.0200475	0.946901	0.0236955	FALSE	FALSE
ENSG00000077150.18	NFKB2	0.312106	0.496808	0.303811	FALSE	FALSE
ENSG00000077152.9	UBE2T	0.440803	0.181897	0.740175	FALSE	FALSE
ENSG00000077157.21	PPP1R12B	-0.142418	0.656518	0.182753	FALSE	FALSE
ENSG00000077232.17	DNAJC10	0.0197561	0.956168	0.0194656	FALSE	FALSE
ENSG00000077235.17	GTF3C1	-0.0132313	0.970234	0.0131233	FALSE	FALSE
ENSG00000077238.13	IL4R	-0.466062	0.210091	0.677592	FALSE	FALSE
ENSG00000077254.14	USP33	-0.00600675	0.987152	0.00561585	FALSE	FALSE
ENSG00000077264.14	PAK3	-0.531062	0.0453291	1.34362	FALSE	TRUE
ENSG00000077312.8	SNRPA	0.19802	0.422116	0.374568	FALSE	FALSE
ENSG00000077348.8	EXOSC5	0.446818	0.0694348	1.15842	FALSE	FALSE
ENSG00000077380.15	DYNC1I2	-0.12992	0.689452	0.161496	FALSE	FALSE
ENSG00000077454.15	LRCH4	0.719216	0.0586963	1.23139	FALSE	FALSE
ENSG00000077458.12	FAM76B	0.130028	0.748177	0.125996	FALSE	FALSE
ENSG00000077463.14	SIRT6	0.606418	0.0471409	1.3266	TRUE	FALSE
ENSG00000077514.8	POLD3	-0.1394	0.657336	0.182213	FALSE	FALSE
ENSG00000077522.12	ACTN2	-0.292508	0.510977	0.291599	FALSE	FALSE
ENSG00000077549.17	CAPZB	-0.0474503	0.865056	0.0629559	FALSE	FALSE
ENSG00000077585.13	GPR137B	0.0866346	0.867793	0.0615837	FALSE	FALSE
ENSG00000077616.10	NAALAD2	-0.796641	0.00113379	2.94547	FALSE	TRUE
ENSG00000077684.15	JADE1	0.0551116	0.905751	0.0429913	FALSE	FALSE
ENSG00000077713.18	SLC25A43	-0.380814	0.211858	0.673955	FALSE	FALSE
ENSG00000077721.15	UBE2A	0.159557	0.662573	0.178766	FALSE	FALSE
ENSG00000077782.19	FGFR1	0.0412262	0.905235	0.0432385	FALSE	FALSE
ENSG00000077942.18	FBLN1	-0.651792	2.29647e-06	5.63894	FALSE	TRUE
ENSG00000078018.19	MAP2	-0.709219	0.00739948	2.1308	FALSE	TRUE
ENSG00000078043.15	PIAS2	-0.568592	0.0103332	1.98577	FALSE	TRUE
ENSG00000078053.16	AMPH	-0.338772	0.479944	0.318809	FALSE	FALSE
ENSG00000078061.12	ARAF	-0.0438275	0.926084	0.0333498	FALSE	FALSE
ENSG00000078070.12	MCCC1	0.0303527	0.955256	0.0198802	FALSE	FALSE
ENSG00000078081.7	LAMP3	0.308782	0.390143	0.408776	FALSE	FALSE
ENSG00000078114.18	NEBL	-0.2464	0.407249	0.39014	FALSE	FALSE
ENSG00000078124.11	ACER3	-0.0329313	0.916707	0.0377695	FALSE	FALSE
ENSG00000078140.13	UBE2K	0.00543059	0.984902	0.00660716	FALSE	FALSE
ENSG00000078142.12	PIK3C3	-0.115685	0.773998	0.11126	FALSE	FALSE
ENSG00000078177.13	N4BP2	-0.127067	0.6912	0.160396	FALSE	FALSE
ENSG00000078237.6	TIGAR	0.133872	0.765832	0.115867	FALSE	FALSE
ENSG00000078246.16	TULP3	-0.285988	0.293117	0.532959	FALSE	FALSE
ENSG00000078269.14	SYNJ2	0.109716	0.75353	0.1229	FALSE	FALSE
ENSG00000078304.19	PPP2R5C	-0.133225	0.656098	0.183032	FALSE	FALSE
ENSG00000078319.9	PMS2P1	-0.547442	0.264899	0.576919	FALSE	FALSE
ENSG00000078369.17	GNB1	0.0795182	0.538333	0.268949	FALSE	FALSE
ENSG00000078399.17	HOXA9	-0.0846821	0.901043	0.0452545	FALSE	FALSE
ENSG00000078403.16	MLLT10	-0.399668	0.0196097	1.70753	FALSE	TRUE
ENSG00000078487.17	ZCWPW1	-0.154197	0.790029	0.102357	FALSE	FALSE
ENSG00000078618.21	NRDC	-0.20597	0.264525	0.577533	FALSE	FALSE
ENSG00000078668.13	VDAC3	0.134473	0.607691	0.216317	FALSE	FALSE
ENSG00000078674.17	PCM1	0.0835989	0.605232	0.218078	FALSE	FALSE
ENSG00000078687.17	TNRC6C	-0.0233649	0.935804	0.0288153	FALSE	FALSE
ENSG00000078699.21	CBFA2T2	-0.667852	2.5584e-07	6.59203	FALSE	TRUE
ENSG00000078747.14	ITCH	-0.00668402	0.984261	0.00688985	FALSE	FALSE
ENSG00000078804.12	TP53INP2	-0.246692	0.648697	0.187958	FALSE	FALSE
ENSG00000078808.16	SDF4	0.203035	0.413858	0.383149	FALSE	FALSE
ENSG00000078900.14	TP73	-0.127808	0.757667	0.120522	FALSE	FALSE
ENSG00000078902.15	TOLLIP	0.234154	0.581388	0.235534	FALSE	FALSE
ENSG00000078967.12	UBE2D4	0.124745	0.830686	0.0805633	FALSE	FALSE
ENSG00000079102.16	RUNX1T1	-0.237168	0.520929	0.283221	FALSE	FALSE
ENSG00000079134.11	THOC1	0.0344214	0.945964	0.0241252	FALSE	FALSE
ENSG00000079150.17	FKBP7	-0.0340073	0.954256	0.020335	FALSE	FALSE
ENSG00000079156.16	OSBPL6	-0.342364	0.184563	0.733856	FALSE	FALSE
ENSG00000079215.13	SLC1A3	0.0879386	0.840759	0.0753283	FALSE	FALSE
ENSG00000079246.15	XRCC5	0.178338	0.115714	0.936615	FALSE	FALSE
ENSG00000079257.7	LXN	-0.0838981	0.916581	0.0378293	FALSE	FALSE
ENSG00000079277.19	MKNK1	-0.228876	0.597861	0.2234	FALSE	FALSE
ENSG00000079308.16	TNS1	-0.199922	0.667324	0.175663	FALSE	FALSE
ENSG00000079313.13	REXO1	0.321805	0.306337	0.513801	FALSE	FALSE
ENSG00000079332.14	SAR1A	0.224195	0.405302	0.392222	FALSE	FALSE
ENSG00000079335.18	CDC14A	0.0641677	0.879078	0.0559726	FALSE	FALSE
ENSG00000079387.13	SENP1	0.0445121	0.897802	0.0468195	FALSE	FALSE
ENSG00000079432.7	CIC	-0.429062	0.0396939	1.40128	FALSE	TRUE
ENSG00000079435.9	LIPE	-0.609449	0.118617	0.925853	FALSE	FALSE
ENSG00000079459.12	FDFT1	-0.193336	0.672571	0.172262	FALSE	FALSE
ENSG00000079462.7	PAFAH1B3	-0.0574833	0.920203	0.0361163	FALSE	FALSE
ENSG00000079482.12	OPHN1	-0.228982	0.404754	0.392809	FALSE	FALSE
ENSG00000079616.12	KIF22	0.329121	0.226101	0.645697	FALSE	FALSE
ENSG00000079691.17	CARMIL1	-0.515325	0.00768882	2.11414	FALSE	TRUE
ENSG00000079739.15	PGM1	-0.25642	0.38693	0.412368	FALSE	FALSE
ENSG00000079785.14	DDX1	0.300818	0.038715	1.41212	TRUE	FALSE
ENSG00000079805.16	DNM2	0.0165089	0.958561	0.0183802	FALSE	FALSE
ENSG00000079819.18	EPB41L2	-0.197421	0.2601	0.584859	FALSE	FALSE
ENSG00000079841.18	RIMS1	0.251033	0.575811	0.23972	FALSE	FALSE
ENSG00000079931.14	MOXD1	-0.0349337	0.950144	0.0222106	FALSE	FALSE
ENSG00000079950.13	STX7	-0.223888	0.487551	0.31198	FALSE	FALSE
ENSG00000079974.17	RABL2B	0.340678	0.45691	0.34017	FALSE	FALSE
ENSG00000079999.13	KEAP1	0.0940783	0.810155	0.0914319	FALSE	FALSE
ENSG00000080189.14	SLC35C2	-0.00332127	0.995443	0.00198366	FALSE	FALSE
ENSG00000080200.9	CRYBG3	-0.154963	0.697561	0.156418	FALSE	FALSE
ENSG00000080298.15	RFX3	-0.170532	0.540177	0.267464	FALSE	FALSE
ENSG00000080345.17	RIF1	0.178565	0.115442	0.937636	FALSE	FALSE
ENSG00000080371.5	RAB21	0.49844	0.00194394	2.71132	TRUE	FALSE
ENSG00000080493.15	SLC4A4	-0.698936	0.065269	1.18529	FALSE	FALSE
ENSG00000080503.22	SMARCA2	0.00295609	0.995148	0.0021124	FALSE	FALSE
ENSG00000080546.13	SESN1	-0.463681	0.0174859	1.75731	FALSE	TRUE
ENSG00000080561.13	MID2	-0.397481	0.242526	0.615242	FALSE	FALSE
ENSG00000080573.6	COL5A3	0.675987	0.020592	1.6863	TRUE	FALSE
ENSG00000080603.16	SRCAP	0.0421361	0.946237	0.024	FALSE	FALSE
ENSG00000080608.9	PUM3	0.0900662	0.739027	0.13134	FALSE	FALSE
ENSG00000080802.18	CNOT4	-0.0944784	0.755462	0.121787	FALSE	FALSE
ENSG00000080815.18	PSEN1	-0.237525	0.371124	0.430481	FALSE	FALSE
ENSG00000080819.6	CPOX	0.484664	0.117757	0.929013	FALSE	FALSE
ENSG00000080822.16	CLDND1	-0.0397045	0.945285	0.0244372	FALSE	FALSE
ENSG00000080823.22	MOK	0.223959	0.649326	0.187537	FALSE	FALSE
ENSG00000080824.18	HSP90AA1	0.564923	1.07743e-28	27.9676	TRUE	FALSE
ENSG00000080839.11	RBL1	0.0868307	0.713589	0.146552	FALSE	FALSE
ENSG00000080845.17	DLGAP4	-0.0370687	0.936373	0.0285509	FALSE	FALSE
ENSG00000080854.14	IGSF9B	0.240232	0.667123	0.175794	FALSE	FALSE
ENSG00000080947.14	CROCCP3	-1.11783	0.000289624	3.53816	FALSE	TRUE
ENSG00000080986.12	NDC80	-0.178333	0.6358	0.19668	FALSE	FALSE
ENSG00000081014.10	AP4E1	0.0379145	0.950666	0.0219719	FALSE	FALSE
ENSG00000081019.13	RSBN1	0.551511	0.0256362	1.59115	TRUE	FALSE
ENSG00000081026.18	MAGI3	-0.592434	2.97755e-05	4.52614	FALSE	TRUE
ENSG00000081052.11	COL4A4	-0.201378	0.688634	0.162011	FALSE	FALSE
ENSG00000081059.19	TCF7	-0.536501	0.0916091	1.03806	FALSE	FALSE
ENSG00000081087.14	OSTM1	-0.0488126	0.925328	0.0337044	FALSE	FALSE
ENSG00000081154.11	PCNP	0.159693	0.573088	0.241779	FALSE	FALSE
ENSG00000081177.18	EXD2	-0.458685	0.181777	0.740462	FALSE	FALSE
ENSG00000081181.7	ARG2	-0.134534	0.830484	0.080669	FALSE	FALSE
ENSG00000081189.15	MEF2C	0.0865675	0.905664	0.0430327	FALSE	FALSE
ENSG00000081307.12	UBA5	0.075141	0.878729	0.0561452	FALSE	FALSE
ENSG00000081320.10	STK17B	0.493292	0.10344	0.98531	FALSE	FALSE
ENSG00000081377.16	CDC14B	-0.253642	0.231145	0.636115	FALSE	FALSE
ENSG00000081386.12	ZNF510	-0.0743429	0.891647	0.0498071	FALSE	FALSE
ENSG00000081479.12	LRP2	-0.123132	0.834574	0.0785351	FALSE	FALSE
ENSG00000081665.13	ZNF506	0.313087	0.474303	0.323944	FALSE	FALSE
ENSG00000081692.12	JMJD4	0.266616	0.447074	0.349621	FALSE	FALSE
ENSG00000081721.11	DUSP12	0.180101	0.728167	0.137769	FALSE	FALSE
ENSG00000081760.16	AACS	-0.0549044	0.915575	0.038306	FALSE	FALSE
ENSG00000081791.8	KIAA0141	-0.0634379	0.913074	0.0394941	FALSE	FALSE
ENSG00000081803.15	CADPS2	-0.57574	0.00292679	2.53361	FALSE	TRUE
ENSG00000081870.11	HSPB11	-0.125898	0.777353	0.109382	FALSE	FALSE
ENSG00000081913.13	PHLPP1	-0.27044	0.104926	0.979115	FALSE	FALSE
ENSG00000081923.11	ATP8B1	0.0936964	0.883675	0.0537073	FALSE	FALSE
ENSG00000082014.16	SMARCD3	-0.389237	0.185523	0.731603	FALSE	FALSE
ENSG00000082068.8	WDR70	-0.213194	0.228347	0.641404	FALSE	FALSE
ENSG00000082146.12	STRADB	-0.00856554	0.991029	0.00391345	FALSE	FALSE
ENSG00000082153.17	BZW1	0.2558	0.363999	0.4389	FALSE	FALSE
ENSG00000082175.14	PGR	0.163475	0.784117	0.105619	FALSE	FALSE
ENSG00000082212.12	ME2	0.155592	0.641463	0.192828	FALSE	FALSE
ENSG00000082213.17	C5orf22	0.0946186	0.833285	0.0792062	FALSE	FALSE
ENSG00000082258.12	CCNT2	-0.110031	0.764803	0.11645	FALSE	FALSE
ENSG00000082269.16	FAM135A	-0.0186893	0.961644	0.0169857	FALSE	FALSE
ENSG00000082293.12	COL19A1	-0.412144	0.306164	0.514045	FALSE	FALSE
ENSG00000082397.17	EPB41L3	-0.125957	0.680728	0.167026	FALSE	FALSE
ENSG00000082438.15	COBLL1	-0.776603	0.000133137	3.8757	FALSE	TRUE
ENSG00000082458.11	DLG3	-0.243829	0.392076	0.40663	FALSE	FALSE
ENSG00000082497.11	SERTAD4	-0.0454683	0.94785	0.0232603	FALSE	FALSE
ENSG00000082512.14	TRAF5	-0.14244	0.779985	0.107913	FALSE	FALSE
ENSG00000082515.17	MRPL22	0.408649	0.160561	0.794359	FALSE	FALSE
ENSG00000082516.8	GEMIN5	0.396546	0.0754078	1.12258	FALSE	FALSE
ENSG00000082641.15	NFE2L1	0.0390822	0.918418	0.0369597	FALSE	FALSE
ENSG00000082684.14	SEMA5B	-0.541419	0.190117	0.720978	FALSE	FALSE
ENSG00000082701.14	GSK3B	-0.55331	7.34724e-06	5.13388	FALSE	TRUE
ENSG00000082781.11	ITGB5	0.250986	0.486824	0.312628	FALSE	FALSE
ENSG00000082805.19	ERC1	-0.26912	0.011418	1.94241	FALSE	TRUE
ENSG00000082898.16	XPO1	-0.0451184	0.797326	0.098364	FALSE	FALSE
ENSG00000082996.19	RNF13	-0.303934	0.179134	0.746823	FALSE	FALSE
ENSG00000083067.22	TRPM3	-0.156107	0.802832	0.0953753	FALSE	FALSE
ENSG00000083093.9	PALB2	-0.541557	0.101303	0.99438	FALSE	FALSE
ENSG00000083097.14	DOPEY1	-0.382615	0.0371442	1.43011	FALSE	TRUE
ENSG00000083099.10	LYRM2	0.408409	0.0377094	1.42355	TRUE	FALSE
ENSG00000083123.14	BCKDHB	-0.548149	0.0116509	1.93364	FALSE	TRUE
ENSG00000083168.9	KAT6A	0.0529969	0.784824	0.105227	FALSE	FALSE
ENSG00000083223.17	ZCCHC6	-0.420519	0.165869	0.780234	FALSE	FALSE
ENSG00000083290.19	ULK2	-0.24738	0.547392	0.261701	FALSE	FALSE
ENSG00000083312.17	TNPO1	0.226296	0.11823	0.927273	FALSE	FALSE
ENSG00000083444.16	PLOD1	0.230259	0.325513	0.487431	FALSE	FALSE
ENSG00000083454.21	P2RX5	0.236466	0.623389	0.205241	FALSE	FALSE
ENSG00000083457.11	ITGAE	-0.0568685	0.92687	0.0329813	FALSE	FALSE
ENSG00000083520.14	DIS3	0.431232	0.00623517	2.20515	TRUE	FALSE
ENSG00000083535.15	PIBF1	-0.56205	5.73338e-05	4.24159	FALSE	TRUE
ENSG00000083544.13	TDRD3	-0.561821	0.00844259	2.07352	FALSE	TRUE
ENSG00000083635.7	NUFIP1	0.47692	0.0736381	1.1329	FALSE	FALSE
ENSG00000083642.18	PDS5B	-0.24121	0.0936518	1.02848	FALSE	FALSE
ENSG00000083720.12	OXCT1	0.128128	0.656252	0.182929	FALSE	FALSE
ENSG00000083750.12	RRAGB	-0.289384	0.488087	0.311503	FALSE	FALSE
ENSG00000083799.17	CYLD	-0.00855996	0.987876	0.00529762	FALSE	FALSE
ENSG00000083807.9	SLC27A5	-0.292002	0.59822	0.223139	FALSE	FALSE
ENSG00000083812.11	ZNF324	-0.0508297	0.938066	0.0277667	FALSE	FALSE
ENSG00000083817.8	ZNF416	0.247083	0.662117	0.179065	FALSE	FALSE
ENSG00000083828.15	ZNF586	-0.427337	0.0335923	1.47376	FALSE	TRUE
ENSG00000083838.15	ZNF446	-0.215381	0.69417	0.158534	FALSE	FALSE
ENSG00000083844.10	ZNF264	0.00763998	0.98963	0.00452724	FALSE	FALSE
ENSG00000083845.8	RPS5	0.0478033	0.767409	0.114973	FALSE	FALSE
ENSG00000083857.13	FAT1	-0.349734	0.00252557	2.59764	FALSE	TRUE
ENSG00000083896.12	YTHDC1	0.175781	0.563711	0.248944	FALSE	FALSE
ENSG00000083937.8	CHMP2B	0.357335	0.180493	0.74354	FALSE	FALSE
ENSG00000084070.11	SMAP2	0.107514	0.804626	0.0944058	FALSE	FALSE
ENSG00000084072.16	PPIE	0.453287	0.0811914	1.09049	FALSE	FALSE
ENSG00000084073.8	ZMPSTE24	0.453398	0.00866724	2.06212	TRUE	FALSE
ENSG00000084090.13	STARD7	0.115167	0.610347	0.214423	FALSE	FALSE
ENSG00000084092.6	NOA1	0.399823	0.26501	0.576737	FALSE	FALSE
ENSG00000084093.16	REST	-0.155539	0.531994	0.274094	FALSE	FALSE
ENSG00000084112.14	SSH1	-0.0727724	0.854129	0.0684763	FALSE	FALSE
ENSG00000084207.15	GSTP1	-0.0997964	0.494134	0.306155	FALSE	FALSE
ENSG00000084234.16	APLP2	0.0337152	0.880388	0.0553258	FALSE	FALSE
ENSG00000084444.13	FAM234B	0.234977	0.634971	0.197246	FALSE	FALSE
ENSG00000084453.16	SLCO1A2	-0.00202527	0.997299	0.00117464	FALSE	FALSE
ENSG00000084463.7	WBP11	0.191206	0.389117	0.40992	FALSE	FALSE
ENSG00000084623.11	EIF3I	0.421556	1.42779e-05	4.84534	TRUE	FALSE
ENSG00000084628.9	NKAIN1	0.0198239	0.97862	0.00938612	FALSE	FALSE
ENSG00000084652.15	TXLNA	0.0769801	0.805813	0.0937655	FALSE	FALSE
ENSG00000084676.15	NCOA1	-0.32522	0.0149749	1.82464	FALSE	TRUE
ENSG00000084693.15	AGBL5	-0.177908	0.673375	0.171743	FALSE	FALSE
ENSG00000084710.13	EFR3B	0.000171	0.999763	0.000102943	FALSE	FALSE
ENSG00000084731.14	KIF3C	-0.365737	0.353812	0.451228	FALSE	FALSE
ENSG00000084733.10	RAB10	-0.0718695	0.747472	0.126405	FALSE	FALSE
ENSG00000084754.10	HADHA	0.125243	0.618231	0.208849	FALSE	FALSE
ENSG00000084764.10	MAPRE3	-0.135887	0.785373	0.104924	FALSE	FALSE
ENSG00000084774.13	CAD	0.243334	0.170162	0.769137	FALSE	FALSE
ENSG00000085063.14	CD59	0.0885206	0.760289	0.119022	FALSE	FALSE
ENSG00000085117.11	CD82	0.335259	0.556125	0.254828	FALSE	FALSE
ENSG00000085185.15	BCORL1	-0.537597	0.00343835	2.46365	FALSE	TRUE
ENSG00000085224.21	ATRX	-0.32459	6.36866e-06	5.19595	FALSE	TRUE
ENSG00000085231.13	AK6	0.194236	0.678542	0.168423	FALSE	FALSE
ENSG00000085274.15	MYNN	0.334084	0.401693	0.396106	FALSE	FALSE
ENSG00000085276.17	MECOM	-0.75791	8.13131e-11	10.0898	FALSE	TRUE
ENSG00000085365.17	SCAMP1	-0.010552	0.980609	0.008504	FALSE	FALSE
ENSG00000085377.13	PREP	-0.290062	0.377186	0.423444	FALSE	FALSE
ENSG00000085382.11	HACE1	-0.647963	0.00281031	2.55125	FALSE	TRUE
ENSG00000085415.15	SEH1L	0.190149	0.560476	0.251443	FALSE	FALSE
ENSG00000085433.15	WDR47	-0.234865	0.572236	0.242425	FALSE	FALSE
ENSG00000085449.14	WDFY1	-0.301589	0.357736	0.446437	FALSE	FALSE
ENSG00000085465.12	OVGP1	0.173545	0.713887	0.14637	FALSE	FALSE
ENSG00000085491.15	SLC25A24	0.0736935	0.864338	0.0633164	FALSE	FALSE
ENSG00000085511.19	MAP3K4	-0.28817	0.188164	0.725464	FALSE	FALSE
ENSG00000085514.15	PILRA	0.101821	0.888995	0.0511006	FALSE	FALSE
ENSG00000085563.14	ABCB1	0.70771	0.0091068	2.04063	TRUE	FALSE
ENSG00000085644.13	ZNF213	0.246383	0.571964	0.242631	FALSE	FALSE
ENSG00000085662.13	AKR1B1	0.235027	0.403124	0.394561	FALSE	FALSE
ENSG00000085719.12	CPNE3	0.0664662	0.840817	0.0752984	FALSE	FALSE
ENSG00000085721.12	RRN3	0.297975	0.335144	0.474769	FALSE	FALSE
ENSG00000085733.15	CTTN	0.0271178	0.928609	0.0321671	FALSE	FALSE
ENSG00000085741.12	WNT11	-0.439266	0.224255	0.649257	FALSE	FALSE
ENSG00000085760.14	MTIF2	0.307264	0.189282	0.722891	FALSE	FALSE
ENSG00000085788.13	DDHD2	-0.108117	0.794536	0.0998864	FALSE	FALSE
ENSG00000085831.15	TTC39A	-0.109466	0.841372	0.0750118	FALSE	FALSE
ENSG00000085832.16	EPS15	-0.108137	0.655216	0.183615	FALSE	FALSE
ENSG00000085840.12	ORC1	0.104255	0.841925	0.0747268	FALSE	FALSE
ENSG00000085871.8	MGST2	-0.239501	0.604699	0.218461	FALSE	FALSE
ENSG00000085872.14	CHERP	0.191965	0.472815	0.325308	FALSE	FALSE
ENSG00000085978.21	ATG16L1	0.225373	0.641916	0.192522	FALSE	FALSE
ENSG00000085982.13	USP40	-0.213321	0.620448	0.207294	FALSE	FALSE
ENSG00000085998.13	POMGNT1	-0.280199	0.387061	0.41222	FALSE	FALSE
ENSG00000085999.11	RAD54L	0.0290551	0.947941	0.0232186	FALSE	FALSE
ENSG00000086015.20	MAST2	-0.160831	0.416538	0.380345	FALSE	FALSE
ENSG00000086061.15	DNAJA1	0.676486	3.61302e-07	6.44213	TRUE	FALSE
ENSG00000086062.12	B4GALT1	0.111157	0.820412	0.0859681	FALSE	FALSE
ENSG00000086065.13	CHMP5	0.0540572	0.928055	0.0324263	FALSE	FALSE
ENSG00000086102.18	NFX1	-0.00347701	0.994097	0.0025714	FALSE	FALSE
ENSG00000086189.9	DIMT1	0.475121	0.106294	0.973491	FALSE	FALSE
ENSG00000086200.16	IPO11	0.206318	0.446165	0.350504	FALSE	FALSE
ENSG00000086232.12	EIF2AK1	-0.613626	0.000145472	3.83722	FALSE	TRUE
ENSG00000086289.11	EPDR1	-0.00366158	0.995817	0.00182053	FALSE	FALSE
ENSG00000086300.15	SNX10	-0.154352	0.721455	0.141791	FALSE	FALSE
ENSG00000086475.14	SEPHS1	0.0207999	0.973394	0.0117115	FALSE	FALSE
ENSG00000086504.15	MRPL28	0.0977472	0.792627	0.100931	FALSE	FALSE
ENSG00000086544.2	ITPKC	-0.117986	0.83755	0.0769892	FALSE	FALSE
ENSG00000086589.11	RBM22	0.0852279	0.863907	0.0635333	FALSE	FALSE
ENSG00000086598.10	TMED2	0.41755	0.00619338	2.20807	TRUE	FALSE
ENSG00000086619.13	ERO1B	0.0889228	0.860289	0.0653558	FALSE	FALSE
ENSG00000086666.18	ZFAND6	-0.167616	0.48439	0.314805	FALSE	FALSE
ENSG00000086712.12	TXLNG	0.252358	0.364379	0.438446	FALSE	FALSE
ENSG00000086758.15	HUWE1	-0.145861	0.0508365	1.29382	FALSE	FALSE
ENSG00000086827.8	ZW10	-0.114038	0.825719	0.0831676	FALSE	FALSE
ENSG00000086848.14	ALG9	0.0495562	0.942232	0.0258422	FALSE	FALSE
ENSG00000087008.15	ACOX3	-0.16095	0.780159	0.107817	FALSE	FALSE
ENSG00000087053.18	MTMR2	0.115147	0.720998	0.142066	FALSE	FALSE
ENSG00000087074.7	PPP1R15A	1.07376	4.28266e-06	5.36829	TRUE	FALSE
ENSG00000087076.8	HSD17B14	-0.427308	0.409095	0.388176	FALSE	FALSE
ENSG00000087077.13	TRIP6	0.147894	0.618133	0.208918	FALSE	FALSE
ENSG00000087085.13	ACHE	0.119133	0.891144	0.0500522	FALSE	FALSE
ENSG00000087086.14	FTL	-0.164093	0.411194	0.385953	FALSE	FALSE
ENSG00000087087.19	SRRT	0.35482	0.0416577	1.3803	TRUE	FALSE
ENSG00000087088.19	BAX	-0.0164065	0.976703	0.0102373	FALSE	FALSE
ENSG00000087095.12	NLK	-0.401875	0.0570818	1.2435	FALSE	FALSE
ENSG00000087111.20	PIGS	-0.257713	0.373715	0.427459	FALSE	FALSE
ENSG00000087116.14	ADAMTS2	-0.425775	0.184892	0.733081	FALSE	FALSE
ENSG00000087152.15	ATXN7L3	0.357506	0.230401	0.637515	FALSE	FALSE
ENSG00000087157.18	PGS1	0.0351653	0.948876	0.0227905	FALSE	FALSE
ENSG00000087191.12	PSMC5	0.335434	0.0635436	1.19693	FALSE	FALSE
ENSG00000087206.16	UIMC1	-0.346337	0.14697	0.83277	FALSE	FALSE
ENSG00000087245.12	MMP2	-0.150523	0.80362	0.0949495	FALSE	FALSE
ENSG00000087253.12	LPCAT2	0.0294202	0.958955	0.0182019	FALSE	FALSE
ENSG00000087263.16	OGFOD1	0.452179	0.022864	1.64085	TRUE	FALSE
ENSG00000087266.15	SH3BP2	0.0153655	0.981378	0.00816371	FALSE	FALSE
ENSG00000087269.15	NOP14	0.436492	0.0165177	1.78205	TRUE	FALSE
ENSG00000087274.16	ADD1	-0.00747343	0.984442	0.00680985	FALSE	FALSE
ENSG00000087299.11	L2HGDH	-0.317181	0.316048	0.500246	FALSE	FALSE
ENSG00000087301.8	TXNDC16	-0.243011	0.430825	0.365699	FALSE	FALSE
ENSG00000087302.8	C14orf166	0.190288	0.537414	0.269691	FALSE	FALSE
ENSG00000087303.17	NID2	-0.136863	0.820186	0.0860877	FALSE	FALSE
ENSG00000087338.4	GMCL1	-0.402426	0.0568949	1.24493	FALSE	FALSE
ENSG00000087365.15	SF3B2	0.451972	5.5637e-08	7.25464	TRUE	FALSE
ENSG00000087448.9	KLHL42	0.049947	0.883711	0.0536897	FALSE	FALSE
ENSG00000087460.24	GNAS	-0.147623	0.201767	0.69515	FALSE	FALSE
ENSG00000087470.17	DNM1L	-0.0449707	0.837047	0.0772499	FALSE	FALSE
ENSG00000087502.17	ERGIC2	0.214704	0.314376	0.502551	FALSE	FALSE
ENSG00000087510.6	TFAP2C	-0.608752	0.187817	0.726264	FALSE	FALSE
ENSG00000087586.17	AURKA	0.259098	0.407306	0.390079	FALSE	FALSE
ENSG00000087842.10	PIR	-0.521597	0.0668612	1.17483	FALSE	FALSE
ENSG00000087884.14	AAMDC	-0.204621	0.522547	0.281875	FALSE	FALSE
ENSG00000087903.12	RFX2	-0.103508	0.806184	0.0935659	FALSE	FALSE
ENSG00000087995.15	METTL2A	0.158049	0.586771	0.231531	FALSE	FALSE
ENSG00000088035.15	ALG6	-0.333162	0.325513	0.487431	FALSE	FALSE
ENSG00000088038.17	CNOT3	0.36684	0.0703255	1.15289	FALSE	FALSE
ENSG00000088179.8	PTPN4	-0.3675	0.0240984	1.61801	FALSE	TRUE
ENSG00000088205.12	DDX18	0.29536	0.103013	0.987108	FALSE	FALSE
ENSG00000088247.17	KHSRP	0.234665	0.0134744	1.87049	FALSE	FALSE
ENSG00000088256.8	GNA11	0.153265	0.493395	0.306805	FALSE	FALSE
ENSG00000088280.18	ASAP3	-0.841794	0.0137077	1.86304	FALSE	TRUE
ENSG00000088298.12	EDEM2	-0.271285	0.60879	0.215533	FALSE	FALSE
ENSG00000088305.18	DNMT3B	-0.0882029	0.86405	0.0634613	FALSE	FALSE
ENSG00000088325.15	TPX2	0.181643	0.252425	0.597868	FALSE	FALSE
ENSG00000088340.15	FER1L4	-0.128678	0.872484	0.0592425	FALSE	FALSE
ENSG00000088356.5	PDRG1	0.437762	0.166699	0.778067	FALSE	FALSE
ENSG00000088367.21	EPB41L1	-0.250539	0.414219	0.38277	FALSE	FALSE
ENSG00000088387.18	DOCK9	-0.199794	0.377555	0.42302	FALSE	FALSE
ENSG00000088448.14	ANKRD10	-0.0243941	0.964327	0.0157758	FALSE	FALSE
ENSG00000088451.10	TGDS	0.172005	0.726688	0.138652	FALSE	FALSE
ENSG00000088538.12	DOCK3	-0.622983	7.28897e-10	9.13733	FALSE	TRUE
ENSG00000088682.13	COQ9	0.0699166	0.90843	0.0417087	FALSE	FALSE
ENSG00000088726.15	TMEM40	0.121001	0.798168	0.0979059	FALSE	FALSE
ENSG00000088727.12	KIF9	0.578958	0.264704	0.57724	FALSE	FALSE
ENSG00000088756.12	ARHGAP28	-0.164056	0.80836	0.0923951	FALSE	FALSE
ENSG00000088766.11	CRLS1	0.161775	0.60034	0.221602	FALSE	FALSE
ENSG00000088808.16	PPP1R13B	0.141062	0.658104	0.181706	FALSE	FALSE
ENSG00000088812.17	ATRN	-0.20402	0.409762	0.387468	FALSE	FALSE
ENSG00000088826.17	SMOX	-0.181269	0.753147	0.12312	FALSE	FALSE
ENSG00000088832.16	FKBP1A	0.106098	0.678562	0.16841	FALSE	FALSE
ENSG00000088833.17	NSFL1C	-0.0671148	0.880151	0.0554426	FALSE	FALSE
ENSG00000088854.12	C20orf194	-0.325751	0.194241	0.71166	FALSE	FALSE
ENSG00000088876.11	ZNF343	0.425186	0.213823	0.669945	FALSE	FALSE
ENSG00000088881.20	EBF4	-0.665885	0.000215973	3.6656	FALSE	TRUE
ENSG00000088888.17	MAVS	-0.315319	0.0473608	1.32458	FALSE	TRUE
ENSG00000088899.14	LZTS3	-0.0763363	0.904885	0.0434066	FALSE	FALSE
ENSG00000088930.7	XRN2	0.0206844	0.947758	0.0233025	FALSE	FALSE
ENSG00000088970.15	KIZ	-0.276037	0.386363	0.413005	FALSE	FALSE
ENSG00000088986.10	DYNLL1	0.301099	0.0592003	1.22768	FALSE	FALSE
ENSG00000088992.17	TESC	0.359849	0.35552	0.449135	FALSE	FALSE
ENSG00000089006.16	SNX5	0.0914606	0.808745	0.0921883	FALSE	FALSE
ENSG00000089009.15	RPL6	0.126244	0.320972	0.493532	FALSE	FALSE
ENSG00000089022.13	MAPKAPK5	0.124785	0.749366	0.125306	FALSE	FALSE
ENSG00000089048.14	ESF1	0.508892	0.00238677	2.62219	TRUE	FALSE
ENSG00000089050.15	RBBP9	-0.102581	0.862151	0.0644164	FALSE	FALSE
ENSG00000089053.12	ANAPC5	-0.0554483	0.844433	0.0734348	FALSE	FALSE
ENSG00000089057.14	SLC23A2	-0.0535962	0.87595	0.0575205	FALSE	FALSE
ENSG00000089060.11	SLC8B1	0.1666	0.726608	0.1387	FALSE	FALSE
ENSG00000089063.14	TMEM230	0.104591	0.783772	0.10581	FALSE	FALSE
ENSG00000089091.16	DZANK1	-0.213236	0.719514	0.142961	FALSE	FALSE
ENSG00000089094.18	KDM2B	-0.179378	0.557687	0.253609	FALSE	FALSE
ENSG00000089123.15	TASP1	-0.185377	0.462585	0.334809	FALSE	FALSE
ENSG00000089154.10	GCN1	-0.0124318	0.970242	0.01312	FALSE	FALSE
ENSG00000089157.15	RPLP0	0.0152236	0.935658	0.0288829	FALSE	FALSE
ENSG00000089159.16	PXN	0.175947	0.581226	0.235655	FALSE	FALSE
ENSG00000089177.18	KIF16B	-0.152879	0.655252	0.183591	FALSE	FALSE
ENSG00000089195.14	TRMT6	0.553755	0.0358943	1.44498	TRUE	FALSE
ENSG00000089220.4	PEBP1	0.169506	0.363055	0.440028	FALSE	FALSE
ENSG00000089234.15	BRAP	0.147957	0.705318	0.151615	FALSE	FALSE
ENSG00000089248.6	ERP29	0.235464	0.530392	0.275403	FALSE	FALSE
ENSG00000089280.18	FUS	-0.0245312	0.926925	0.0329556	FALSE	FALSE
ENSG00000089289.15	IGBP1	-0.0769319	0.844584	0.0733569	FALSE	FALSE
ENSG00000089327.14	FXYD5	0.158862	0.640724	0.193329	FALSE	FALSE
ENSG00000089335.20	ZNF302	0.153536	0.752995	0.123208	FALSE	FALSE
ENSG00000089351.14	GRAMD1A	-0.0748179	0.846686	0.0722774	FALSE	FALSE
ENSG00000089486.16	CDIP1	0.00523691	0.990331	0.0042197	FALSE	FALSE
ENSG00000089597.16	GANAB	0.0194823	0.947103	0.0236027	FALSE	FALSE
ENSG00000089639.10	GMIP	-0.240394	0.625822	0.203549	FALSE	FALSE
ENSG00000089682.16	RBM41	0.0432008	0.895608	0.047882	FALSE	FALSE
ENSG00000089685.14	BIRC5	0.337003	0.0228572	1.64098	TRUE	FALSE
ENSG00000089693.10	MLF2	0.196264	0.371154	0.430446	FALSE	FALSE
ENSG00000089723.9	OTUB2	-0.259605	0.626779	0.202886	FALSE	FALSE
ENSG00000089737.16	DDX24	0.131976	0.644285	0.190922	FALSE	FALSE
ENSG00000089775.11	ZBTB25	-0.287412	0.545397	0.263287	FALSE	FALSE
ENSG00000089818.17	NECAP1	-0.309021	0.4731	0.325047	FALSE	FALSE
ENSG00000089820.15	ARHGAP4	-0.365099	0.46784	0.329903	FALSE	FALSE
ENSG00000089876.11	DHX32	-0.268085	0.355434	0.449241	FALSE	FALSE
ENSG00000089902.9	RCOR1	-0.277663	0.153071	0.815106	FALSE	FALSE
ENSG00000089916.17	GPATCH2L	-0.170882	0.502578	0.298796	FALSE	FALSE
ENSG00000090006.17	LTBP4	-0.646661	0.00138855	2.85744	FALSE	TRUE
ENSG00000090013.9	BLVRB	-0.184775	0.74421	0.128305	FALSE	FALSE
ENSG00000090020.10	SLC9A1	-0.0322215	0.947638	0.0233577	FALSE	FALSE
ENSG00000090054.13	SPTLC1	-0.227244	0.491542	0.30844	FALSE	FALSE
ENSG00000090060.17	PAPOLA	0.263257	0.0741527	1.12987	FALSE	FALSE
ENSG00000090061.17	CCNK	0.0907447	0.784767	0.105259	FALSE	FALSE
ENSG00000090097.21	PCBP4	0.122481	0.856684	0.0671794	FALSE	FALSE
ENSG00000090238.11	YPEL3	-0.379394	0.447222	0.349477	FALSE	FALSE
ENSG00000090263.15	MRPS33	0.247824	0.559509	0.252193	FALSE	FALSE
ENSG00000090266.12	NDUFB2	0.344551	0.083986	1.07579	FALSE	FALSE
ENSG00000090273.13	NUDC	0.360466	0.00117112	2.9314	TRUE	FALSE
ENSG00000090316.15	MAEA	-0.0866511	0.848151	0.0715266	FALSE	FALSE
ENSG00000090372.14	STRN4	0.310134	0.179024	0.74709	FALSE	FALSE
ENSG00000090432.6	MUL1	0.403632	0.216805	0.66393	FALSE	FALSE
ENSG00000090447.11	TFAP4	0.319149	0.396173	0.402115	FALSE	FALSE
ENSG00000090470.14	PDCD7	0.308462	0.2544	0.594482	FALSE	FALSE
ENSG00000090487.10	SPG21	-0.133726	0.766504	0.115486	FALSE	FALSE
ENSG00000090520.11	DNAJB11	0.484927	0.0405334	1.39219	TRUE	FALSE
ENSG00000090530.9	P3H2	0.338092	0.319379	0.495693	FALSE	FALSE
ENSG00000090565.15	RAB11FIP3	-0.0544357	0.869673	0.060644	FALSE	FALSE
ENSG00000090581.9	GNPTG	-0.314637	0.338922	0.4699	FALSE	FALSE
ENSG00000090612.20	ZNF268	-0.146682	0.779454	0.10821	FALSE	FALSE
ENSG00000090615.14	GOLGA3	0.164177	0.545929	0.262864	FALSE	FALSE
ENSG00000090621.13	PABPC4	0.361504	0.0163504	1.78647	TRUE	FALSE
ENSG00000090661.11	CERS4	-0.47874	0.0273793	1.56258	FALSE	TRUE
ENSG00000090674.15	MCOLN1	0.0163138	0.983691	0.00714112	FALSE	FALSE
ENSG00000090686.15	USP48	-0.170301	0.442146	0.354434	FALSE	FALSE
ENSG00000090776.5	EFNB1	-0.358362	0.349905	0.45605	FALSE	FALSE
ENSG00000090857.13	PDPR	-0.0300624	0.943133	0.0254271	FALSE	FALSE
ENSG00000090861.15	AARS	-0.0106619	0.98078	0.00842854	FALSE	FALSE
ENSG00000090863.11	GLG1	-0.159129	0.337912	0.471196	FALSE	FALSE
ENSG00000090889.11	KIF4A	0.241077	0.161088	0.792936	FALSE	FALSE
ENSG00000090905.18	TNRC6A	-0.0968063	0.662187	0.17902	FALSE	FALSE
ENSG00000090924.14	PLEKHG2	-0.170003	0.691216	0.160386	FALSE	FALSE
ENSG00000090932.10	DLL3	0.0904269	0.900601	0.0454675	FALSE	FALSE
ENSG00000090971.4	NAT14	-0.168887	0.775469	0.110436	FALSE	FALSE
ENSG00000090975.12	PITPNM2	-0.486981	0.190995	0.718977	FALSE	FALSE
ENSG00000090989.17	EXOC1	-0.342992	0.206186	0.685742	FALSE	FALSE
ENSG00000091009.7	RBM27	-0.116443	0.827326	0.0823234	FALSE	FALSE
ENSG00000091039.16	OSBPL8	-0.209421	0.270965	0.567086	FALSE	FALSE
ENSG00000091073.19	DTX2	0.141584	0.777901	0.109076	FALSE	FALSE
ENSG00000091127.13	PUS7	0.193284	0.434039	0.362471	FALSE	FALSE
ENSG00000091129.19	NRCAM	-0.522447	0.00118321	2.92694	FALSE	TRUE
ENSG00000091136.13	LAMB1	0.0862664	0.818893	0.0867727	FALSE	FALSE
ENSG00000091140.13	DLD	0.191315	0.475495	0.322854	FALSE	FALSE
ENSG00000091157.13	WDR7	-0.134364	0.626072	0.203375	FALSE	FALSE
ENSG00000091164.12	TXNL1	0.00714524	0.988418	0.00505925	FALSE	FALSE
ENSG00000091262.15	ABCC6	-0.425501	0.304297	0.516702	FALSE	FALSE
ENSG00000091317.7	CMTM6	-0.0072232	0.987307	0.00554784	FALSE	FALSE
ENSG00000091409.14	ITGA6	0.137778	0.763867	0.116982	FALSE	FALSE
ENSG00000091428.17	RAPGEF4	-0.123284	0.760304	0.119013	FALSE	FALSE
ENSG00000091436.16	MAP3K20	0.0492928	0.869136	0.0609125	FALSE	FALSE
ENSG00000091482.5	SMPX	-0.414365	0.380409	0.41975	FALSE	FALSE
ENSG00000091483.6	FH	0.0854905	0.891821	0.0497223	FALSE	FALSE
ENSG00000091490.10	SEL1L3	-0.391145	0.137982	0.860178	FALSE	FALSE
ENSG00000091527.15	CDV3	0.169996	0.548868	0.260532	FALSE	FALSE
ENSG00000091536.16	MYO15A	0.18819	0.721201	0.141944	FALSE	FALSE
ENSG00000091542.8	ALKBH5	-0.0819461	0.81463	0.0890397	FALSE	FALSE
ENSG00000091592.15	NLRP1	-0.517461	0.157842	0.801777	FALSE	FALSE
ENSG00000091622.15	PITPNM3	0.174565	0.793186	0.100625	FALSE	FALSE
ENSG00000091640.7	SPAG7	0.00402947	0.995572	0.00192736	FALSE	FALSE
ENSG00000091651.8	ORC6	0.358201	0.125256	0.902203	FALSE	FALSE
ENSG00000091656.15	ZFHX4	-0.260615	0.132048	0.879267	FALSE	FALSE
ENSG00000091732.15	ZC3HC1	-0.0667418	0.890566	0.0503338	FALSE	FALSE
ENSG00000091844.7	RGS17	0.104301	0.870756	0.0601036	FALSE	FALSE
ENSG00000091947.9	TMEM101	0.32452	0.378531	0.421899	FALSE	FALSE
ENSG00000092010.14	PSME1	-0.321072	0.384823	0.414739	FALSE	FALSE
ENSG00000092020.10	PPP2R3C	0.446296	0.129277	0.888478	FALSE	FALSE
ENSG00000092036.18	HAUS4	0.22245	0.669924	0.173974	FALSE	FALSE
ENSG00000092068.19	SLC7A8	0.131899	0.813104	0.0898537	FALSE	FALSE
ENSG00000092094.10	OSGEP	0.22918	0.625367	0.203865	FALSE	FALSE
ENSG00000092096.16	SLC22A17	-0.453809	0.280853	0.551521	FALSE	FALSE
ENSG00000092098.16	RNF31	0.2389	0.693204	0.159139	FALSE	FALSE
ENSG00000092108.20	SCFD1	-0.080788	0.785416	0.1049	FALSE	FALSE
ENSG00000092140.14	G2E3	-0.0753532	0.841582	0.0749033	FALSE	FALSE
ENSG00000092148.12	HECTD1	0.0452737	0.85888	0.0660673	FALSE	FALSE
ENSG00000092199.17	HNRNPC	0.321108	0.00109642	2.96002	TRUE	FALSE
ENSG00000092201.9	SUPT16H	0.18552	0.278083	0.555825	FALSE	FALSE
ENSG00000092203.13	TOX4	0.058641	0.910018	0.0409502	FALSE	FALSE
ENSG00000092208.16	GEMIN2	0.141167	0.808907	0.0921013	FALSE	FALSE
ENSG00000092330.15	TINF2	0.102189	0.875421	0.0577832	FALSE	FALSE
ENSG00000092421.16	SEMA6A	-0.779633	0.00106648	2.97205	FALSE	TRUE
ENSG00000092439.13	TRPM7	-0.0904791	0.767862	0.114717	FALSE	FALSE
ENSG00000092445.11	TYRO3	0.116821	0.822743	0.0847358	FALSE	FALSE
ENSG00000092470.11	WDR76	0.0996714	0.815969	0.0883261	FALSE	FALSE
ENSG00000092531.9	SNAP23	-0.291779	0.495446	0.305003	FALSE	FALSE
ENSG00000092621.12	PHGDH	-0.127107	0.595519	0.225104	FALSE	FALSE
ENSG00000092758.15	COL9A3	-0.130886	0.862463	0.0642594	FALSE	FALSE
ENSG00000092820.17	EZR	0.37522	0.00362568	2.44061	TRUE	FALSE
ENSG00000092841.18	MYL6	-0.161742	0.37141	0.430146	FALSE	FALSE
ENSG00000092847.11	AGO1	-0.105829	0.696631	0.156997	FALSE	FALSE
ENSG00000092853.13	CLSPN	0.280229	0.0966294	1.01489	FALSE	FALSE
ENSG00000092871.16	RFFL	0.104077	0.883099	0.0539906	FALSE	FALSE
ENSG00000092931.11	MFSD11	-0.200801	0.510733	0.291806	FALSE	FALSE
ENSG00000092964.17	DPYSL2	-0.260204	0.350213	0.455668	FALSE	FALSE
ENSG00000092969.11	TGFB2	0.424177	0.361739	0.441604	FALSE	FALSE
ENSG00000092978.10	GPATCH2	0.107579	0.756812	0.121012	FALSE	FALSE
ENSG00000093000.18	NUP50	0.555235	0.00108214	2.96572	TRUE	FALSE
ENSG00000093009.9	CDC45	0.438955	0.0450353	1.34645	TRUE	FALSE
ENSG00000093010.13	COMT	-0.030071	0.944188	0.0249415	FALSE	FALSE
ENSG00000093144.18	ECHDC1	-0.321314	0.148102	0.82944	FALSE	FALSE
ENSG00000093167.17	LRRFIP2	0.0193053	0.966227	0.0149207	FALSE	FALSE
ENSG00000093183.13	SEC22C	-0.0915694	0.832228	0.0797576	FALSE	FALSE
ENSG00000093217.9	XYLB	-0.241811	0.494046	0.306232	FALSE	FALSE
ENSG00000094631.18	HDAC6	-0.505454	0.060392	1.21902	FALSE	FALSE
ENSG00000094804.9	CDC6	0.453824	0.00543738	2.26461	TRUE	FALSE
ENSG00000094841.13	UPRT	0.205002	0.669799	0.174056	FALSE	FALSE
ENSG00000094880.10	CDC23	0.201511	0.592682	0.227178	FALSE	FALSE
ENSG00000094914.12	AAAS	0.281468	0.398962	0.399069	FALSE	FALSE
ENSG00000094916.15	CBX5	-0.287812	0.00531516	2.27448	FALSE	TRUE
ENSG00000094975.13	SUCO	0.162451	0.628116	0.20196	FALSE	FALSE
ENSG00000095002.13	MSH2	-0.174976	0.382856	0.416965	FALSE	FALSE
ENSG00000095015.5	MAP3K1	-0.0635828	0.893851	0.0487348	FALSE	FALSE
ENSG00000095059.15	DHPS	-0.155751	0.768461	0.114378	FALSE	FALSE
ENSG00000095066.11	HOOK2	0.10092	0.808191	0.0924862	FALSE	FALSE
ENSG00000095139.13	ARCN1	0.354953	0.0576687	1.23906	FALSE	FALSE
ENSG00000095203.14	EPB41L4B	0.12611	0.787553	0.10372	FALSE	FALSE
ENSG00000095209.11	TMEM38B	0.0524389	0.891758	0.0497532	FALSE	FALSE
ENSG00000095319.14	NUP188	0.270762	0.198228	0.702834	FALSE	FALSE
ENSG00000095321.16	CRAT	-0.544805	0.127096	0.895867	FALSE	FALSE
ENSG00000095380.10	NANS	0.514485	0.0610498	1.21432	FALSE	FALSE
ENSG00000095397.13	WHRN	-0.541837	0.0642927	1.19184	FALSE	FALSE
ENSG00000095485.17	CWF19L1	0.157042	0.70001	0.154895	FALSE	FALSE
ENSG00000095539.15	SEMA4G	-1.2383	0.00224503	2.64878	FALSE	TRUE
ENSG00000095564.13	BTAF1	-0.0383489	0.90869	0.0415844	FALSE	FALSE
ENSG00000095574.11	IKZF5	-0.0304709	0.960998	0.0172774	FALSE	FALSE
ENSG00000095637.21	SORBS1	-0.645496	0.0451425	1.34541	FALSE	TRUE
ENSG00000095713.13	CRTAC1	0.129057	0.807509	0.0928525	FALSE	FALSE
ENSG00000095739.10	BAMBI	0.271864	0.485037	0.314225	FALSE	FALSE
ENSG00000095752.6	IL11	0.827152	0.000975416	3.01081	TRUE	FALSE
ENSG00000095777.14	MYO3A	-0.498439	0.0042581	2.37078	FALSE	TRUE
ENSG00000095787.21	WAC	0.266785	0.00116838	2.93242	TRUE	FALSE
ENSG00000095794.19	CREM	-0.320681	0.141034	0.850676	FALSE	FALSE
ENSG00000095906.16	NUBP2	0.0830365	0.829458	0.0812057	FALSE	FALSE
ENSG00000095951.16	HIVEP1	-0.0504197	0.906174	0.0427886	FALSE	FALSE
ENSG00000096060.14	FKBP5	0.044217	0.88707	0.0520421	FALSE	FALSE
ENSG00000096063.15	SRPK1	0.00996318	0.967343	0.0144197	FALSE	FALSE
ENSG00000096070.19	BRPF3	-0.0598269	0.879931	0.0555512	FALSE	FALSE
ENSG00000096080.11	MRPS18A	0.565513	0.0216858	1.66383	TRUE	FALSE
ENSG00000096092.5	TMEM14A	0.0390826	0.94745	0.0234437	FALSE	FALSE
ENSG00000096093.15	EFHC1	0.0496699	0.922286	0.0351344	FALSE	FALSE
ENSG00000096384.19	HSP90AB1	0.512237	1.28092e-16	15.8925	TRUE	FALSE
ENSG00000096401.7	CDC5L	0.288006	0.0491024	1.3089	TRUE	FALSE
ENSG00000096433.10	ITPR3	-0.148133	0.655134	0.18367	FALSE	FALSE
ENSG00000096654.15	ZNF184	-0.0351214	0.96167	0.0169739	FALSE	FALSE
ENSG00000096696.13	DSP	0.296124	0.000276915	3.55765	TRUE	FALSE
ENSG00000096717.11	SIRT1	-0.0108928	0.983287	0.00731991	FALSE	FALSE
ENSG00000096746.17	HNRNPH3	0.37048	0.0429271	1.36727	TRUE	FALSE
ENSG00000096872.15	IFT74	0.117656	0.800518	0.0966286	FALSE	FALSE
ENSG00000096968.13	JAK2	-0.188063	0.666106	0.176456	FALSE	FALSE
ENSG00000097007.17	ABL1	-0.116443	0.568066	0.245601	FALSE	FALSE
ENSG00000097021.19	ACOT7	-0.204063	0.408288	0.389033	FALSE	FALSE
ENSG00000097033.14	SH3GLB1	0.114097	0.687299	0.162854	FALSE	FALSE
ENSG00000097046.12	CDC7	-0.254575	0.302137	0.519796	FALSE	FALSE
ENSG00000097096.8	SYDE2	0.303753	0.32518	0.487876	FALSE	FALSE
ENSG00000099139.13	PCSK5	-0.317727	0.211868	0.673934	FALSE	FALSE
ENSG00000099194.5	SCD	-0.53096	7.72757e-07	6.11196	FALSE	TRUE
ENSG00000099203.6	TMED1	0.199745	0.688315	0.162213	FALSE	FALSE
ENSG00000099204.18	ABLIM1	0.0373905	0.905358	0.0431796	FALSE	FALSE
ENSG00000099219.13	ERMP1	0.276113	0.462951	0.334465	FALSE	FALSE
ENSG00000099246.16	RAB18	0.344351	0.0904532	1.04358	FALSE	FALSE
ENSG00000099250.17	NRP1	-0.142337	0.694364	0.158413	FALSE	FALSE
ENSG00000099251.14	HSD17B7P2	-0.149353	0.797115	0.0984792	FALSE	FALSE
ENSG00000099256.18	PRTFDC1	-0.278052	0.589884	0.229233	FALSE	FALSE
ENSG00000099282.9	TSPAN15	-0.232509	0.602206	0.220255	FALSE	FALSE
ENSG00000099284.13	H2AFY2	-0.307694	0.358499	0.445512	FALSE	FALSE
ENSG00000099290.15	WASHC2A	0.0986991	0.835153	0.078234	FALSE	FALSE
ENSG00000099308.10	MAST3	-0.64937	0.0562197	1.25011	FALSE	FALSE
ENSG00000099326.8	MZF1	-0.0178227	0.974729	0.0111161	FALSE	FALSE
ENSG00000099330.8	OCEL1	-0.357605	0.524805	0.280002	FALSE	FALSE
ENSG00000099331.13	MYO9B	-0.0158192	0.963238	0.0162664	FALSE	FALSE
ENSG00000099338.22	CATSPERG	-1.09757	1.4073e-05	4.85161	FALSE	TRUE
ENSG00000099341.11	PSMD8	0.373062	0.00330168	2.48126	TRUE	FALSE
ENSG00000099364.16	FBXL19	-0.0157842	0.976155	0.0104812	FALSE	FALSE
ENSG00000099365.10	STX1B	-0.373593	0.391496	0.407273	FALSE	FALSE
ENSG00000099381.17	SETD1A	0.186235	0.458816	0.338361	FALSE	FALSE
ENSG00000099385.11	BCL7C	-0.43953	0.0545742	1.26301	FALSE	FALSE
ENSG00000099622.13	CIRBP	0.308792	0.198096	0.703125	FALSE	FALSE
ENSG00000099624.7	ATP5D	0.137935	0.698391	0.155901	FALSE	FALSE
ENSG00000099625.12	CBARP	-0.231672	0.671415	0.173009	FALSE	FALSE
ENSG00000099783.11	HNRNPM	0.270676	0.0119292	1.92339	TRUE	FALSE
ENSG00000099785.10	45718	-1.11979	0.0471989	1.32607	FALSE	TRUE
ENSG00000099795.6	NDUFB7	-0.137769	0.690105	0.161085	FALSE	FALSE
ENSG00000099797.13	TECR	-0.381904	0.206971	0.684091	FALSE	FALSE
ENSG00000099800.7	TIMM13	0.51067	0.00083257	3.07958	TRUE	FALSE
ENSG00000099804.8	CDC34	0.362957	0.184621	0.733719	FALSE	FALSE
ENSG00000099810.18	MTAP	-0.206784	0.59148	0.22806	FALSE	FALSE
ENSG00000099814.15	CEP170B	-0.0698711	0.886865	0.0521423	FALSE	FALSE
ENSG00000099817.11	POLR2E	0.407636	0.00521526	2.28272	TRUE	FALSE
ENSG00000099821.13	POLRMT	0.336356	0.311526	0.506506	FALSE	FALSE
ENSG00000099822.2	HCN2	-0.124786	0.759519	0.119461	FALSE	FALSE
ENSG00000099849.14	RASSF7	-0.110101	0.846988	0.0721228	FALSE	FALSE
ENSG00000099860.8	GADD45B	0.249403	0.597452	0.223697	FALSE	FALSE
ENSG00000099864.17	PALM	0.183592	0.241254	0.617526	FALSE	FALSE
ENSG00000099866.14	MADCAM1	0.64582	0.183971	0.73525	FALSE	FALSE
ENSG00000099875.14	MKNK2	-0.127758	0.641142	0.193046	FALSE	FALSE
ENSG00000099889.13	ARVCF	-0.351179	0.407081	0.390319	FALSE	FALSE
ENSG00000099899.14	TRMT2A	0.0439384	0.939316	0.0271883	FALSE	FALSE
ENSG00000099901.16	RANBP1	0.444092	0.000235514	3.62798	TRUE	FALSE
ENSG00000099904.15	ZDHHC8	0.0148056	0.9766	0.0102835	FALSE	FALSE
ENSG00000099910.16	KLHL22	-0.646322	0.000139048	3.85684	FALSE	TRUE
ENSG00000099917.17	MED15	0.0642976	0.813542	0.0896198	FALSE	FALSE
ENSG00000099940.11	SNAP29	0.165081	0.620818	0.207036	FALSE	FALSE
ENSG00000099942.12	CRKL	-0.0240582	0.961237	0.0171697	FALSE	FALSE
ENSG00000099949.18	LZTR1	-0.0349308	0.95289	0.0209572	FALSE	FALSE
ENSG00000099954.18	CECR2	-0.416179	0.0247973	1.6056	FALSE	TRUE
ENSG00000099956.18	SMARCB1	-0.0426949	0.893334	0.048986	FALSE	FALSE
ENSG00000099958.14	DERL3	-0.310592	0.510619	0.291903	FALSE	FALSE
ENSG00000099968.17	BCL2L13	0.143881	0.642739	0.191965	FALSE	FALSE
ENSG00000099977.13	DDT	-0.0832322	0.820784	0.0857709	FALSE	FALSE
ENSG00000099991.17	CABIN1	-0.38103	0.004247	2.37192	FALSE	TRUE
ENSG00000099992.15	TBC1D10A	-0.176921	0.730495	0.136383	FALSE	FALSE
ENSG00000099995.18	SF3A1	0.437489	0.000133371	3.87494	TRUE	FALSE
ENSG00000099999.14	RNF215	-0.171025	0.692809	0.159386	FALSE	FALSE
ENSG00000100003.17	SEC14L2	-0.163607	0.771889	0.112445	FALSE	FALSE
ENSG00000100014.19	SPECC1L	-0.1741	0.695391	0.157771	FALSE	FALSE
ENSG00000100023.18	PPIL2	-0.393896	0.133022	0.876077	FALSE	FALSE
ENSG00000100027.14	YPEL1	-0.235148	0.52415	0.280544	FALSE	FALSE
ENSG00000100028.11	SNRPD3	0.373948	0.0021796	2.66162	TRUE	FALSE
ENSG00000100029.17	PES1	0.848242	7.88006e-11	10.1035	TRUE	FALSE
ENSG00000100030.14	MAPK1	0.145319	0.452578	0.344307	FALSE	FALSE
ENSG00000100031.18	GGT1	-0.116311	0.808221	0.0924701	FALSE	FALSE
ENSG00000100034.13	PPM1F	-0.0104788	0.983073	0.00741411	FALSE	FALSE
ENSG00000100036.12	SLC35E4	0.250195	0.530993	0.274911	FALSE	FALSE
ENSG00000100038.19	TOP3B	0.04753	0.925901	0.0334355	FALSE	FALSE
ENSG00000100056.11	ESS2	0.0767355	0.898273	0.0465916	FALSE	FALSE
ENSG00000100058.12	CRYBB2P1	-0.00791716	0.987363	0.0055232	FALSE	FALSE
ENSG00000100065.14	CARD10	0.488503	0.112615	0.948402	FALSE	FALSE
ENSG00000100068.11	LRP5L	-0.370882	0.3148	0.501966	FALSE	FALSE
ENSG00000100075.9	SLC25A1	0.114008	0.726232	0.138925	FALSE	FALSE
ENSG00000100077.14	GRK3	-0.342128	0.185483	0.731695	FALSE	FALSE
ENSG00000100083.18	GGA1	-0.203973	0.454721	0.342255	FALSE	FALSE
ENSG00000100084.14	HIRA	-0.136237	0.77556	0.110384	FALSE	FALSE
ENSG00000100092.20	SH3BP1	0.0402347	0.95115	0.0217512	FALSE	FALSE
ENSG00000100097.11	LGALS1	-0.434617	0.401793	0.395997	FALSE	FALSE
ENSG00000100099.20	HPS4	0.0569897	0.898907	0.0462852	FALSE	FALSE
ENSG00000100100.12	PIK3IP1	0.282805	0.688497	0.162098	FALSE	FALSE
ENSG00000100104.13	SRRD	0.230332	0.550861	0.258958	FALSE	FALSE
ENSG00000100105.17	PATZ1	-0.0540245	0.899474	0.0460112	FALSE	FALSE
ENSG00000100106.19	TRIOBP	-0.40079	0.0830012	1.08092	FALSE	FALSE
ENSG00000100109.16	TFIP11	0.259264	0.434689	0.361821	FALSE	FALSE
ENSG00000100116.16	GCAT	-0.30605	0.496278	0.304275	FALSE	FALSE
ENSG00000100124.14	ANKRD54	0.202647	0.657206	0.182298	FALSE	FALSE
ENSG00000100129.17	EIF3L	-0.00858368	0.98762	0.00541026	FALSE	FALSE
ENSG00000100138.13	SNU13	0.36416	0.0254173	1.59487	TRUE	FALSE
ENSG00000100139.13	MICALL1	-0.33338	0.0481319	1.31757	FALSE	TRUE
ENSG00000100142.14	POLR2F	0.0648124	0.925293	0.0337205	FALSE	FALSE
ENSG00000100147.13	CCDC134	-0.0949142	0.871492	0.0597364	FALSE	FALSE
ENSG00000100150.16	DEPDC5	-0.262961	0.390499	0.40838	FALSE	FALSE
ENSG00000100151.15	PICK1	-0.379381	0.270684	0.567538	FALSE	FALSE
ENSG00000100154.14	TTC28	-0.426294	5.22695e-12	11.2818	FALSE	TRUE
ENSG00000100162.14	CENPM	0.293879	0.281406	0.550667	FALSE	FALSE
ENSG00000100167.19	45903	0.435967	0.265914	0.57526	FALSE	FALSE
ENSG00000100181.22	TPTEP1	-0.0384732	0.944905	0.0246117	FALSE	FALSE
ENSG00000100196.10	KDELR3	-0.383115	0.437131	0.359389	FALSE	FALSE
ENSG00000100201.20	DDX17	-0.0186344	0.922789	0.0348978	FALSE	FALSE
ENSG00000100206.9	DMC1	0.124274	0.842434	0.0744641	FALSE	FALSE
ENSG00000100207.18	TCF20	-0.235321	0.194335	0.711449	FALSE	FALSE
ENSG00000100209.9	HSCB	0.292321	0.242865	0.614635	FALSE	FALSE
ENSG00000100211.10	CBY1	0.00479009	0.994587	0.00235722	FALSE	FALSE
ENSG00000100216.5	TOMM22	0.43116	0.038554	1.41393	TRUE	FALSE
ENSG00000100219.16	XBP1	0.515005	0.00190983	2.719	TRUE	FALSE
ENSG00000100220.11	RTCB	0.381194	0.0334955	1.47501	TRUE	FALSE
ENSG00000100221.10	JOSD1	0.0945322	0.820178	0.0860918	FALSE	FALSE
ENSG00000100225.17	FBXO7	0.302882	0.162835	0.788252	FALSE	FALSE
ENSG00000100226.15	GTPBP1	0.654508	8.79161e-06	5.05593	TRUE	FALSE
ENSG00000100227.17	POLDIP3	0.110262	0.737188	0.132422	FALSE	FALSE
ENSG00000100228.12	RAB36	0.238333	0.549332	0.260165	FALSE	FALSE
ENSG00000100234.11	TIMP3	-0.15175	0.656735	0.18261	FALSE	FALSE
ENSG00000100239.15	PPP6R2	-0.10021	0.567513	0.246024	FALSE	FALSE
ENSG00000100241.20	SBF1	0.00431057	0.991623	0.00365323	FALSE	FALSE
ENSG00000100242.15	SUN2	0.0215285	0.968321	0.0139806	FALSE	FALSE
ENSG00000100243.20	CYB5R3	0.0268773	0.918751	0.0368021	FALSE	FALSE
ENSG00000100246.12	DNAL4	-0.0685682	0.928876	0.0320422	FALSE	FALSE
ENSG00000100258.17	LMF2	0.114359	0.677961	0.168795	FALSE	FALSE
ENSG00000100263.13	RHBDD3	0.197296	0.44993	0.346855	FALSE	FALSE
ENSG00000100266.18	PACSIN2	-0.127277	0.610905	0.214026	FALSE	FALSE
ENSG00000100271.16	TTLL1	-0.587959	0.336108	0.473521	FALSE	FALSE
ENSG00000100280.16	AP1B1	0.0648542	0.774221	0.111135	FALSE	FALSE
ENSG00000100281.13	HMGXB4	-0.159369	0.518562	0.285199	FALSE	FALSE
ENSG00000100284.20	TOM1	0.171243	0.734287	0.134134	FALSE	FALSE
ENSG00000100288.19	CHKB	-0.195224	0.711549	0.147795	FALSE	FALSE
ENSG00000100294.12	MCAT	0.255949	0.557894	0.253448	FALSE	FALSE
ENSG00000100296.13	THOC5	0.0342213	0.932125	0.0305259	FALSE	FALSE
ENSG00000100297.15	MCM5	-0.0638708	0.849103	0.0710397	FALSE	FALSE
ENSG00000100299.17	ARSA	-0.272582	0.586033	0.232078	FALSE	FALSE
ENSG00000100300.17	TSPO	-0.261814	0.345028	0.462145	FALSE	FALSE
ENSG00000100304.12	TTLL12	0.433248	0.00384783	2.41478	TRUE	FALSE
ENSG00000100307.12	CBX7	-0.134276	0.848966	0.0711097	FALSE	FALSE
ENSG00000100316.15	RPL3	-0.0722068	0.59832	0.223066	FALSE	FALSE
ENSG00000100319.12	ZMAT5	0.129253	0.790445	0.102128	FALSE	FALSE
ENSG00000100320.22	RBFOX2	-0.391656	8.39441e-06	5.07601	FALSE	TRUE
ENSG00000100321.14	SYNGR1	0.0384793	0.940043	0.0268522	FALSE	FALSE
ENSG00000100324.13	TAB1	0.220888	0.576703	0.239048	FALSE	FALSE
ENSG00000100325.14	ASCC2	-0.117299	0.592839	0.227063	FALSE	FALSE
ENSG00000100330.15	MTMR3	-0.414582	0.000690432	3.16088	FALSE	TRUE
ENSG00000100335.13	MIEF1	0.307198	0.0953278	1.02078	FALSE	FALSE
ENSG00000100344.10	PNPLA3	-0.172395	0.723043	0.140836	FALSE	FALSE
ENSG00000100345.20	MYH9	0.314426	0.00182051	2.73981	TRUE	FALSE
ENSG00000100347.14	SAMM50	-0.171958	0.631413	0.199686	FALSE	FALSE
ENSG00000100348.9	TXN2	0.251947	0.262686	0.580563	FALSE	FALSE
ENSG00000100350.14	FOXRED2	-0.229052	0.156876	0.804443	FALSE	FALSE
ENSG00000100353.17	EIF3D	0.444492	0.00011327	3.94589	TRUE	FALSE
ENSG00000100354.20	TNRC6B	-0.343088	7.56689e-05	4.12108	FALSE	TRUE
ENSG00000100359.20	SGSM3	0.00893958	0.990049	0.00434328	FALSE	FALSE
ENSG00000100360.14	IFT27	-0.0826965	0.889648	0.0507818	FALSE	FALSE
ENSG00000100364.18	KIAA0930	-0.0626629	0.864465	0.0632528	FALSE	FALSE
ENSG00000100372.14	SLC25A17	0.110056	0.727812	0.137981	FALSE	FALSE
ENSG00000100376.11	FAM118A	-0.247727	0.440282	0.356269	FALSE	FALSE
ENSG00000100379.17	KCTD17	0.0931314	0.869754	0.0606036	FALSE	FALSE
ENSG00000100380.13	ST13	0.214275	0.24196	0.616256	FALSE	FALSE
ENSG00000100387.8	RBX1	0.338239	0.200223	0.698487	FALSE	FALSE
ENSG00000100393.12	EP300	0.249159	0.0215407	1.66674	FALSE	FALSE
ENSG00000100395.14	L3MBTL2	0.244218	0.355852	0.44873	FALSE	FALSE
ENSG00000100401.19	RANGAP1	0.521007	2.07218e-05	4.68357	TRUE	FALSE
ENSG00000100403.11	ZC3H7B	-0.0528828	0.878088	0.0564622	FALSE	FALSE
ENSG00000100410.7	PHF5A	0.239222	0.539316	0.268156	FALSE	FALSE
ENSG00000100412.15	ACO2	-0.0513724	0.891901	0.0496833	FALSE	FALSE
ENSG00000100413.16	POLR3H	0.0193698	0.967396	0.0143955	FALSE	FALSE
ENSG00000100416.12	TRMU	0.340157	0.225341	0.647159	FALSE	FALSE
ENSG00000100417.11	PMM1	-0.199117	0.674435	0.17106	FALSE	FALSE
ENSG00000100418.7	DESI1	0.340083	0.13119	0.882099	FALSE	FALSE
ENSG00000100422.13	CERK	-0.102841	0.793444	0.100484	FALSE	FALSE
ENSG00000100425.18	BRD1	-0.10992	0.735862	0.133204	FALSE	FALSE
ENSG00000100426.6	ZBED4	0.0799808	0.825576	0.0832428	FALSE	FALSE
ENSG00000100429.17	HDAC10	-0.44361	0.35533	0.449368	FALSE	FALSE
ENSG00000100439.10	ABHD4	0.0968713	0.898081	0.0466843	FALSE	FALSE
ENSG00000100441.9	KHNYN	0.000552935	0.999304	0.000302419	FALSE	FALSE
ENSG00000100442.10	FKBP3	0.0512644	0.891847	0.0497096	FALSE	FALSE
ENSG00000100445.17	SDR39U1	0.235887	0.608199	0.215955	FALSE	FALSE
ENSG00000100461.17	RBM23	0.216098	0.451944	0.344916	FALSE	FALSE
ENSG00000100462.15	PRMT5	0.818723	1.76677e-07	6.75282	TRUE	FALSE
ENSG00000100473.15	COCH	0.0326495	0.938101	0.0277504	FALSE	FALSE
ENSG00000100478.14	AP4S1	-0.114941	0.853497	0.0687978	FALSE	FALSE
ENSG00000100479.12	POLE2	-0.402858	0.152143	0.817748	FALSE	FALSE
ENSG00000100483.13	VCPKMT	0.55442	0.170663	0.76786	FALSE	FALSE
ENSG00000100485.11	SOS2	-0.527635	0.0137035	1.86317	FALSE	TRUE
ENSG00000100490.9	CDKL1	0.269431	0.461511	0.335818	FALSE	FALSE
ENSG00000100503.23	NIN	-0.413612	0.0186099	1.73026	FALSE	TRUE
ENSG00000100504.16	PYGL	0.311074	0.122545	0.911704	FALSE	FALSE
ENSG00000100505.13	TRIM9	0.218446	0.557894	0.253448	FALSE	FALSE
ENSG00000100519.11	PSMC6	0.603498	0.00319314	2.49578	TRUE	FALSE
ENSG00000100522.8	GNPNAT1	0.334236	0.262852	0.580289	FALSE	FALSE
ENSG00000100523.14	DDHD1	0.194321	0.465149	0.332408	FALSE	FALSE
ENSG00000100526.19	CDKN3	0.0105827	0.987659	0.00539282	FALSE	FALSE
ENSG00000100528.11	CNIH1	0.518145	0.00354154	2.45081	TRUE	FALSE
ENSG00000100532.11	CGRRF1	0.821674	0.017042	1.76848	TRUE	FALSE
ENSG00000100554.11	ATP6V1D	0.227299	0.520845	0.283291	FALSE	FALSE
ENSG00000100564.8	PIGH	0.0400231	0.953297	0.0207719	FALSE	FALSE
ENSG00000100567.12	PSMA3	0.637002	3.22685e-05	4.49122	TRUE	FALSE
ENSG00000100568.10	VTI1B	0.128258	0.810841	0.0910645	FALSE	FALSE
ENSG00000100575.13	TIMM9	0.305407	0.296118	0.528536	FALSE	FALSE
ENSG00000100577.18	GSTZ1	-0.188754	0.720716	0.142236	FALSE	FALSE
ENSG00000100578.14	KIAA0586	0.128481	0.706758	0.150729	FALSE	FALSE
ENSG00000100580.7	TMED8	0.00249786	0.996039	0.00172359	FALSE	FALSE
ENSG00000100591.7	AHSA1	0.758614	0.000959405	3.018	TRUE	FALSE
ENSG00000100592.15	DAAM1	-0.0696863	0.863764	0.0636051	FALSE	FALSE
ENSG00000100596.6	SPTLC2	0.0247166	0.951931	0.0213944	FALSE	FALSE
ENSG00000100599.15	RIN3	-0.0646264	0.901589	0.0449914	FALSE	FALSE
ENSG00000100600.14	LGMN	0.191141	0.63396	0.197938	FALSE	FALSE
ENSG00000100601.9	ALKBH1	-0.116787	0.848292	0.0714544	FALSE	FALSE
ENSG00000100603.13	SNW1	0.506798	0.00542708	2.26543	TRUE	FALSE
ENSG00000100605.16	ITPK1	-0.0349112	0.951118	0.0217654	FALSE	FALSE
ENSG00000100612.13	DHRS7	0.339382	0.272671	0.56436	FALSE	FALSE
ENSG00000100614.17	PPM1A	-0.120501	0.716185	0.144975	FALSE	FALSE
ENSG00000100625.8	SIX4	-0.0712346	0.903192	0.0442198	FALSE	FALSE
ENSG00000100626.16	GALNT16	0.0750768	0.89847	0.0464962	FALSE	FALSE
ENSG00000100629.16	CEP128	-0.012957	0.971685	0.0124746	FALSE	FALSE
ENSG00000100632.10	ERH	0.228334	0.470227	0.327692	FALSE	FALSE
ENSG00000100644.16	HIF1A	0.0626384	0.849613	0.0707789	FALSE	FALSE
ENSG00000100647.7	SUSD6	-0.299134	0.411049	0.386107	FALSE	FALSE
ENSG00000100650.15	SRSF5	0.0652137	0.881105	0.0549725	FALSE	FALSE
ENSG00000100664.10	EIF5	0.87739	1.11553e-10	9.95252	TRUE	FALSE
ENSG00000100697.14	DICER1	0.0834122	0.75644	0.121225	FALSE	FALSE
ENSG00000100711.13	ZFYVE21	-0.0401264	0.951738	0.0214826	FALSE	FALSE
ENSG00000100714.15	MTHFD1	-0.0172244	0.96093	0.0173084	FALSE	FALSE
ENSG00000100722.18	ZC3H14	0.0340476	0.932117	0.0305294	FALSE	FALSE
ENSG00000100726.14	TELO2	0.0171635	0.972526	0.0120988	FALSE	FALSE
ENSG00000100731.15	PCNX1	-0.193763	0.314271	0.502696	FALSE	FALSE
ENSG00000100744.14	GSKIP	0.0665887	0.927138	0.0328557	FALSE	FALSE
ENSG00000100749.7	VRK1	-0.207137	0.38161	0.41838	FALSE	FALSE
ENSG00000100764.13	PSMC1	0.125416	0.808237	0.0924612	FALSE	FALSE
ENSG00000100767.15	PAPLN	-0.529575	0.0522739	1.28172	FALSE	FALSE
ENSG00000100784.10	RPS6KA5	-0.398675	0.0303616	1.51768	FALSE	TRUE
ENSG00000100796.17	PPP4R3A	0.0512935	0.886563	0.0522906	FALSE	FALSE
ENSG00000100802.14	C14orf93	0.0161879	0.980785	0.0084264	FALSE	FALSE
ENSG00000100804.18	PSMB5	0.419951	0.0170438	1.76843	TRUE	FALSE
ENSG00000100811.12	YY1	0.482628	3.50795e-07	6.45495	TRUE	FALSE
ENSG00000100813.14	ACIN1	0.080841	0.774689	0.110873	FALSE	FALSE
ENSG00000100814.17	CCNB1IP1	0.277257	0.450334	0.346465	FALSE	FALSE
ENSG00000100815.12	TRIP11	0.253695	0.234911	0.629096	FALSE	FALSE
ENSG00000100823.11	APEX1	0.27831	0.25346	0.59609	FALSE	FALSE
ENSG00000100836.10	PABPN1	0.29854	0.54312	0.265104	FALSE	FALSE
ENSG00000100852.12	ARHGAP5	-0.165657	0.388838	0.410232	FALSE	FALSE
ENSG00000100865.14	CINP	0.209171	0.601654	0.220653	FALSE	FALSE
ENSG00000100867.14	DHRS2	0.154677	0.850079	0.0705405	FALSE	FALSE
ENSG00000100883.11	SRP54	0.0783351	0.846288	0.0724817	FALSE	FALSE
ENSG00000100888.12	CHD8	0.155808	0.386508	0.412842	FALSE	FALSE
ENSG00000100889.11	PCK2	0.100134	0.872161	0.0594032	FALSE	FALSE
ENSG00000100897.17	DCAF11	-0.0737356	0.907175	0.0423089	FALSE	FALSE
ENSG00000100902.10	PSMA6	-0.331185	0.52445	0.280296	FALSE	FALSE
ENSG00000100906.10	NFKBIA	0.118036	0.877065	0.0569681	FALSE	FALSE
ENSG00000100908.13	EMC9	0.449739	0.243825	0.612922	FALSE	FALSE
ENSG00000100911.15	PSME2	-0.0294011	0.970025	0.0132172	FALSE	FALSE
ENSG00000100916.13	BRMS1L	0.105327	0.814114	0.0893147	FALSE	FALSE
ENSG00000100926.14	TM9SF1	0.0729184	0.913075	0.0394936	FALSE	FALSE
ENSG00000100934.14	SEC23A	-0.129677	0.71131	0.147941	FALSE	FALSE
ENSG00000100938.17	GMPR2	0.388963	0.363336	0.439691	FALSE	FALSE
ENSG00000100941.8	PNN	0.354854	0.0348485	1.45782	TRUE	FALSE
ENSG00000100949.14	RABGGTA	-0.158792	0.804439	0.0945071	FALSE	FALSE
ENSG00000100968.13	NFATC4	-0.546562	0.192335	0.715942	FALSE	FALSE
ENSG00000100979.14	PLTP	-0.11496	0.880873	0.0550869	FALSE	FALSE
ENSG00000100982.11	PCIF1	0.117806	0.85359	0.0687509	FALSE	FALSE
ENSG00000100983.9	GSS	-0.483066	0.0497897	1.30286	FALSE	TRUE
ENSG00000100991.11	TRPC4AP	-0.047832	0.874499	0.0582409	FALSE	FALSE
ENSG00000100994.11	PYGB	-0.0326963	0.956661	0.019242	FALSE	FALSE
ENSG00000100997.18	ABHD12	-0.193121	0.530553	0.275271	FALSE	FALSE
ENSG00000101000.5	PROCR	0.385391	0.296249	0.528343	FALSE	FALSE
ENSG00000101003.9	GINS1	0.152925	0.675993	0.170058	FALSE	FALSE
ENSG00000101004.14	NINL	-0.529132	0.0132255	1.87859	FALSE	TRUE
ENSG00000101019.21	UQCC1	-0.00492567	0.99115	0.0038608	FALSE	FALSE
ENSG00000101040.19	ZMYND8	-0.368075	0.0107312	1.96935	FALSE	TRUE
ENSG00000101052.12	IFT52	0.0419709	0.935096	0.029144	FALSE	FALSE
ENSG00000101057.15	MYBL2	0.319027	0.00248007	2.60554	TRUE	FALSE
ENSG00000101079.20	NDRG3	-0.154349	0.632649	0.198837	FALSE	FALSE
ENSG00000101084.17	C20orf24	0.498945	0.00996435	2.00155	TRUE	FALSE
ENSG00000101098.12	RIMS4	-0.144589	0.802139	0.0957504	FALSE	FALSE
ENSG00000101104.12	PABPC1L	0.0950868	0.845866	0.0726984	FALSE	FALSE
ENSG00000101109.11	STK4	0.031046	0.931699	0.0307242	FALSE	FALSE
ENSG00000101126.15	ADNP	-0.118279	0.551208	0.258685	FALSE	FALSE
ENSG00000101132.9	PFDN4	0.502373	0.0540036	1.26758	FALSE	FALSE
ENSG00000101138.11	CSTF1	-0.0452158	0.936153	0.0286533	FALSE	FALSE
ENSG00000101144.12	BMP7	-0.277723	0.196676	0.706248	FALSE	FALSE
ENSG00000101146.12	RAE1	0.380792	0.0989547	1.00456	FALSE	FALSE
ENSG00000101150.17	TPD52L2	0.348531	0.145599	0.83684	FALSE	FALSE
ENSG00000101152.10	DNAJC5	-0.130342	0.64184	0.192573	FALSE	FALSE
ENSG00000101158.13	NELFCD	-0.0123914	0.978131	0.0096031	FALSE	FALSE
ENSG00000101160.13	CTSZ	-0.159314	0.760929	0.118656	FALSE	FALSE
ENSG00000101161.7	PRPF6	0.123787	0.680564	0.167131	FALSE	FALSE
ENSG00000101166.15	PRELID3B	0.163684	0.64489	0.190515	FALSE	FALSE
ENSG00000101181.17	MTG2	0.160345	0.707504	0.150271	FALSE	FALSE
ENSG00000101182.14	PSMA7	0.259855	0.133889	0.873254	FALSE	FALSE
ENSG00000101187.15	SLCO4A1	0.338198	0.317507	0.498246	FALSE	FALSE
ENSG00000101189.6	MRGBP	0.209095	0.647659	0.188653	FALSE	FALSE
ENSG00000101190.12	TCFL5	-0.154088	0.718656	0.143479	FALSE	FALSE
ENSG00000101191.16	DIDO1	0.10646	0.649634	0.187331	FALSE	FALSE
ENSG00000101193.7	GID8	0.123891	0.740886	0.130248	FALSE	FALSE
ENSG00000101199.12	ARFGAP1	0.17606	0.629662	0.200893	FALSE	FALSE
ENSG00000101210.10	EEF1A2	0.258578	0.570808	0.24351	FALSE	FALSE
ENSG00000101216.10	GMEB2	0.543383	0.0377911	1.42261	TRUE	FALSE
ENSG00000101220.17	C20orf27	0.30304	0.241749	0.616636	FALSE	FALSE
ENSG00000101224.17	CDC25B	0.0167288	0.969941	0.0132546	FALSE	FALSE
ENSG00000101236.16	RNF24	0.452804	0.0451056	1.34577	TRUE	FALSE
ENSG00000101246.19	ARFRP1	-0.12271	0.846234	0.0725093	FALSE	FALSE
ENSG00000101247.17	NDUFAF5	-0.0643322	0.917278	0.037499	FALSE	FALSE
ENSG00000101255.10	TRIB3	0.685937	0.0423086	1.37357	TRUE	FALSE
ENSG00000101265.15	RASSF2	0.0122554	0.987477	0.00547314	FALSE	FALSE
ENSG00000101266.17	CSNK2A1	0.112069	0.575669	0.239827	FALSE	FALSE
ENSG00000101290.13	CDS2	-0.318921	0.230365	0.637583	FALSE	FALSE
ENSG00000101294.16	HM13	0.345579	0.00115921	2.93584	TRUE	FALSE
ENSG00000101310.14	SEC23B	0.148245	0.733038	0.134874	FALSE	FALSE
ENSG00000101311.15	FERMT1	0.136477	0.72842	0.137618	FALSE	FALSE
ENSG00000101333.16	PLCB4	-0.186521	0.397251	0.400935	FALSE	FALSE
ENSG00000101335.9	MYL9	-0.041138	0.954322	0.020305	FALSE	FALSE
ENSG00000101337.15	TM9SF4	0.22448	0.325871	0.486954	FALSE	FALSE
ENSG00000101343.14	CRNKL1	-0.115487	0.843872	0.0737233	FALSE	FALSE
ENSG00000101346.13	POFUT1	-0.102689	0.801025	0.096354	FALSE	FALSE
ENSG00000101347.8	SAMHD1	-0.0324168	0.938949	0.0273578	FALSE	FALSE
ENSG00000101350.7	KIF3B	0.0892687	0.816752	0.0879097	FALSE	FALSE
ENSG00000101353.14	MROH8	0.572978	0.132333	0.878332	FALSE	FALSE
ENSG00000101361.16	NOP56	0.737354	1.25095e-21	20.9028	TRUE	FALSE
ENSG00000101363.12	MANBAL	-0.0275936	0.960986	0.0172831	FALSE	FALSE
ENSG00000101365.20	IDH3B	0.266255	0.23953	0.62064	FALSE	FALSE
ENSG00000101367.8	MAPRE1	0.487634	0.00325968	2.48683	TRUE	FALSE
ENSG00000101384.11	JAG1	-0.0271716	0.964078	0.015888	FALSE	FALSE
ENSG00000101391.20	CDK5RAP1	-0.179911	0.651984	0.185763	FALSE	FALSE
ENSG00000101400.5	SNTA1	-0.00784082	0.992232	0.00338693	FALSE	FALSE
ENSG00000101407.12	TTI1	0.00683607	0.988852	0.00486889	FALSE	FALSE
ENSG00000101412.12	E2F1	-0.208691	0.603244	0.219507	FALSE	FALSE
ENSG00000101413.11	RPRD1B	-0.0345929	0.931807	0.0306742	FALSE	FALSE
ENSG00000101417.11	PXMP4	-0.0957172	0.874026	0.0584758	FALSE	FALSE
ENSG00000101421.3	CHMP4B	0.429288	0.0607276	1.21661	FALSE	FALSE
ENSG00000101439.8	CST3	-0.0325493	0.933162	0.0300431	FALSE	FALSE
ENSG00000101442.9	ACTR5	-0.0322844	0.959686	0.0178709	FALSE	FALSE
ENSG00000101443.17	WFDC2	-0.352385	0.669323	0.174364	FALSE	FALSE
ENSG00000101444.12	AHCY	0.227252	0.228533	0.641051	FALSE	FALSE
ENSG00000101447.14	FAM83D	0.356059	0.180452	0.743638	FALSE	FALSE
ENSG00000101452.14	DHX35	-0.0382506	0.951673	0.0215121	FALSE	FALSE
ENSG00000101457.12	DNTTIP1	-0.0448215	0.93949	0.027108	FALSE	FALSE
ENSG00000101463.5	SYNDIG1	-0.182372	0.730779	0.136214	FALSE	FALSE
ENSG00000101464.10	PIGU	-0.387015	0.141014	0.850738	FALSE	FALSE
ENSG00000101473.16	ACOT8	-0.0339506	0.960732	0.0173976	FALSE	FALSE
ENSG00000101474.11	APMAP	0.131714	0.718009	0.14387	FALSE	FALSE
ENSG00000101493.10	ZNF516	0.0200576	0.97025	0.0131163	FALSE	FALSE
ENSG00000101544.8	ADNP2	0.453019	0.003486	2.45767	TRUE	FALSE
ENSG00000101546.12	RBFA	0.0546085	0.930515	0.0312765	FALSE	FALSE
ENSG00000101557.14	USP14	0.125268	0.503711	0.297819	FALSE	FALSE
ENSG00000101558.13	VAPA	0.272158	0.166094	0.779647	FALSE	FALSE
ENSG00000101574.14	METTL4	0.204629	0.70362	0.152662	FALSE	FALSE
ENSG00000101577.9	LPIN2	-0.352624	0.305693	0.514714	FALSE	FALSE
ENSG00000101596.14	SMCHD1	-0.0018951	0.99451	0.00239097	FALSE	FALSE
ENSG00000101608.12	MYL12A	-0.0633846	0.895862	0.0477587	FALSE	FALSE
ENSG00000101624.10	CEP76	0.406896	0.206971	0.684091	FALSE	FALSE
ENSG00000101639.18	CEP192	-0.312969	0.096454	1.01568	FALSE	FALSE
ENSG00000101654.17	RNMT	0.367009	0.206341	0.685414	FALSE	FALSE
ENSG00000101665.8	SMAD7	0.281934	0.475215	0.32311	FALSE	FALSE
ENSG00000101680.14	LAMA1	0.215883	0.619371	0.208049	FALSE	FALSE
ENSG00000101745.16	ANKRD12	-0.147922	0.702754	0.153197	FALSE	FALSE
ENSG00000101746.15	NOL4	-0.245138	0.636437	0.196245	FALSE	FALSE
ENSG00000101751.10	POLI	-0.149976	0.793881	0.100244	FALSE	FALSE
ENSG00000101752.11	MIB1	-0.114416	0.602486	0.220053	FALSE	FALSE
ENSG00000101773.18	RBBP8	0.312811	0.110793	0.955488	FALSE	FALSE
ENSG00000101782.14	RIOK3	0.275072	0.404449	0.393137	FALSE	FALSE
ENSG00000101811.13	CSTF2	0.0724937	0.895104	0.0481264	FALSE	FALSE
ENSG00000101843.18	PSMD10	-0.0163569	0.976399	0.0103729	FALSE	FALSE
ENSG00000101844.17	ATG4A	0.200257	0.669138	0.174484	FALSE	FALSE
ENSG00000101846.6	STS	0.0902457	0.913258	0.0394063	FALSE	FALSE
ENSG00000101849.15	TBL1X	-0.399578	0.0851055	1.07004	FALSE	FALSE
ENSG00000101856.9	PGRMC1	-0.00714401	0.983003	0.00744527	FALSE	FALSE
ENSG00000101868.10	POLA1	-0.241291	0.000765998	3.11577	FALSE	FALSE
ENSG00000101871.14	MID1	-0.323265	0.292527	0.533834	FALSE	FALSE
ENSG00000101882.9	NKAP	0.209805	0.462361	0.335019	FALSE	FALSE
ENSG00000101901.11	ALG13	0.0248193	0.94008	0.0268352	FALSE	FALSE
ENSG00000101911.12	PRPS2	-0.388013	0.390116	0.408806	FALSE	FALSE
ENSG00000101928.12	MOSPD1	-0.334741	0.369099	0.432857	FALSE	FALSE
ENSG00000101935.9	AMMECR1	-0.469629	0.0545175	1.26346	FALSE	FALSE
ENSG00000101938.14	CHRDL1	0.0726983	0.914327	0.0388985	FALSE	FALSE
ENSG00000101940.17	WDR13	0.0882623	0.847804	0.0717048	FALSE	FALSE
ENSG00000101945.16	SUV39H1	0.211119	0.592035	0.227653	FALSE	FALSE
ENSG00000101955.14	SRPX	-0.276829	0.548381	0.260918	FALSE	FALSE
ENSG00000101966.12	XIAP	0.124735	0.568477	0.245287	FALSE	FALSE
ENSG00000101972.18	STAG2	0.0423848	0.792577	0.100958	FALSE	FALSE
ENSG00000101974.14	ATP11C	-0.183831	0.35632	0.44816	FALSE	FALSE
ENSG00000101986.11	ABCD1	-0.710962	0.04324	1.36411	FALSE	TRUE
ENSG00000101997.12	CCDC22	0.627828	0.0455007	1.34198	TRUE	FALSE
ENSG00000102003.10	SYP	0.591844	0.0468252	1.32952	TRUE	FALSE
ENSG00000102007.10	PLP2	-0.0366851	0.902266	0.0446652	FALSE	FALSE
ENSG00000102024.17	PLS3	-0.111642	0.111478	0.952811	FALSE	FALSE
ENSG00000102030.15	NAA10	0.181531	0.516294	0.287103	FALSE	FALSE
ENSG00000102032.12	RENBP	-0.289307	0.730103	0.136616	FALSE	FALSE
ENSG00000102034.16	ELF4	0.0676651	0.86584	0.0625623	FALSE	FALSE
ENSG00000102038.15	SMARCA1	-0.438971	0.00497706	2.30303	FALSE	TRUE
ENSG00000102043.15	MTMR8	-0.120639	0.812731	0.0900531	FALSE	FALSE
ENSG00000102053.12	ZC3H12B	-0.387552	0.287958	0.540671	FALSE	FALSE
ENSG00000102054.17	RBBP7	-0.269985	0.0512124	1.29062	FALSE	FALSE
ENSG00000102057.9	KCND1	0.576003	0.113865	0.943611	FALSE	FALSE
ENSG00000102078.15	SLC25A14	-0.104302	0.850886	0.0701284	FALSE	FALSE
ENSG00000102081.13	FMR1	0.201989	0.447156	0.349541	FALSE	FALSE
ENSG00000102096.9	PIM2	0.137816	0.817391	0.0875699	FALSE	FALSE
ENSG00000102098.17	SCML2	0.345856	0.0896385	1.04751	FALSE	FALSE
ENSG00000102100.15	SLC35A2	0.661523	0.0382998	1.4168	TRUE	FALSE
ENSG00000102103.15	PQBP1	0.220691	0.452157	0.34471	FALSE	FALSE
ENSG00000102109.8	PCSK1N	-0.509113	0.13935	0.855894	FALSE	FALSE
ENSG00000102119.10	EMD	0.174671	0.622807	0.205647	FALSE	FALSE
ENSG00000102125.15	TAZ	-0.360736	0.33834	0.470647	FALSE	FALSE
ENSG00000102144.13	PGK1	0.437838	9.31088e-05	4.03101	TRUE	FALSE
ENSG00000102158.19	MAGT1	0.0461099	0.826521	0.0827459	FALSE	FALSE
ENSG00000102172.15	SMS	0.167476	0.239983	0.61982	FALSE	FALSE
ENSG00000102174.8	PHEX	-0.372665	0.483524	0.315582	FALSE	FALSE
ENSG00000102178.12	UBL4A	0.122081	0.787609	0.103689	FALSE	FALSE
ENSG00000102181.20	CD99L2	-0.466999	0.0265529	1.57589	FALSE	TRUE
ENSG00000102189.16	EEA1	-0.0189547	0.954171	0.020374	FALSE	FALSE
ENSG00000102218.5	RP2	0.0769416	0.903839	0.0439091	FALSE	FALSE
ENSG00000102221.13	JADE3	-0.468279	0.0184656	1.73364	FALSE	TRUE
ENSG00000102225.15	CDK16	-0.329009	0.00727153	2.13837	FALSE	TRUE
ENSG00000102226.9	USP11	0.254698	0.0928192	1.03236	FALSE	FALSE
ENSG00000102230.13	PCYT1B	0.22408	0.534052	0.272417	FALSE	FALSE
ENSG00000102241.11	HTATSF1	0.204724	0.38565	0.413807	FALSE	FALSE
ENSG00000102265.11	TIMP1	0.304003	0.134434	0.871491	FALSE	FALSE
ENSG00000102287.18	GABRE	0.0792683	0.879343	0.0558419	FALSE	FALSE
ENSG00000102302.7	FGD1	-0.0509455	0.90248	0.0445623	FALSE	FALSE
ENSG00000102309.12	PIN4	0.219727	0.388107	0.411048	FALSE	FALSE
[truncated: 10,732 more rows]

## Sheet: WT-enriched GO
GO term ID	term description	observed gene count	background gene count	strength	signal	false discovery rate	gene names
GO:0010467	Gene expression	274	2101	0.51	1.97	5.38e-63	MRPS10,TRIP13,MRPS34,ESF1,TRMT6,SF3A1,SNRPD3,XBP1,RTCB,GTPBP1,EIF3D,EIF5,PNN,POLR2C,PAF1,FBL,TGFB1,TWISTNB,DHX33,UTP18,C1QBP,DDX5,NFKB1,KRR1,SRSF9,BYSL,RRP9,WDR77,SYF2,NAA50,FYTTD1,UNG,DDX39A,SNRPC,H4C6,MRPS7,EIF2S3,EIF3G,NOL11,RBM39,SNRPA1,THAP1,PTCD3,MED10,EIF2S1,CDK7,NARS1,PRPF38A,NAT10,C2orf49,TBRG4,DDX56,IMP4,MRPS18B,MRPL15,DBR1,METTL5,UTP20,UTP6,EIF3J,CCNT1,MARS1,YY1,RPL8,YJU2,NSUN2,MRPL3,S…
GO:0009987	Cellular process	733	14826	0.09	0.76	1.43e-29	FKBP4,GPRC5A,PSMA4,MRPS10,ARHGEF5,PSMC4,FSTL3,TRIP13,MRPS34,PPP1R15A,ESF1,TRMT6,UQCRC1,CDC6,PSMD8,TIMM13,SF3A1,SNRPD3,TOMM22,XBP1,RTCB,GTPBP1,MYH9,EIF3D,CNIH1,CGRRF1,PSMA3,AHSA1,EIF5,PNN,MYBL2,POLR2C,PSMD7,PAF1,RELB,AMH,SGTA,FBL,TGFB1,CDC37,USF2,TFPI2,TWISTNB,PDAP1,PPIF,DHX33,UTP18,C1QBP,DDX5,LRRC59,NFKB1,CCND1,PDHX,SLC25A3,CYP27B1,ELK3,KRR1,TPI1,SRSF9,FBXO5,BYSL,BNIP1,RRP9,PPP1R7,ODC1,WDR77,SYF2…
GO:0010468	Regulation of gene expression	302	4899	0.18	0.8	5.21e-13	ARHGEF5,FSTL3,TRIP13,PPP1R15A,XBP1,GTPBP1,MYH9,EIF3D,EIF5,MYBL2,PAF1,RELB,AMH,TGFB1,CDC37,USF2,DHX33,C1QBP,DDX5,NFKB1,CCND1,ELK3,SRSF9,CEBPZ,WDR77,EGR1,NR1D1,TRAP1,ZNF10,EIF2S3,EIF3G,NOL11,RBM39,THAP1,PTCD3,H3-3B,DPH2,MED10,EIF2S1,CDK7,NAT10,TBRG4,LRPPRC,METTL5,SLC7A5,EIF3J,CCNT1,MARS1,ADNP2,TMED2,YY1,AXIN1,AJUBA,MYDGF,IL11,NSUN2,SUB1,GAL,HNRNPH3,DAXX,GMEB2,EIF2B2,CDH13,POLR2D,CSRNP1,DENR,EIF5B,S…
GO:0042981	Regulation of apoptotic process	122	1462	0.31	0.94	4.24e-11	TOMM22,XBP1,MYBL2,TGFB1,PPIF,C1QBP,NFKB1,CCND1,BNIP1,EGR1,UNG,TRAP1,SDF2L1,EMILIN2,EIF2S1,IER3,SLC7A5,MYDGF,IFT57,GAL,DAXX,ITPRIP,SLC7A11,KCNMA1,PSME3,MAD2L1,ANXA5,NAA15,NPM1,HSPA9,HSP90B1,PLK1,BIRC5,DDB1,PRELID1,PA2G4,ARF4,FEM1B,FOSL1,SPHK1,TCP1,EGR3,RUVBL1,PHLDA2,CALR,HSPA5,PMAIP1,TNFRSF12A,MAPK8IP2,HSP90AA1,EIF5A,ATF4,NME1,BAG5,RRP1B,HSPD1,ATF3,PTMA,HMGB1,ANP32B,TJP1,SON,NAE1,PIM3,DDR2,PEA15,H…
GO:0043933	Protein-containing complex organization	120	1465	0.31	0.91	2.09e-10	FKBP4,SF3A1,SNRPD3,EIF3D,EIF5,TGFB1,SRSF9,FBXO5,WDR77,SNRPC,H4C6,MRPS7,EIF2S3,EIF3G,GRWD1,SNRPA1,H3-3B,MED10,HAUS2,PSMD11,EIF3J,TMED2,AXIN1,YJU2,SUB1,DAXX,NDUFA9,POLR2D,SSRP1,DENR,GEMIN6,NIFK,CCT8,H2BC5,PWP2,CCT3,ABCE1,NPM1,CCT2,CHAF1A,MRPL58,SF3B3,KIF5B,TWNK,DDX23,USP39,TCP1,MAP7D3,RUVBL1,SF3B2,PRMT5,FARSA,CALR,RRP7A,MAPK8IP2,SHMT2,HSP90AA1,SIRT6,BRIX1,HSPD1,RAB5IF,DNAJB12,ANP32B,RAC1,STOML2,XAB…
GO:0065003	Protein-containing complex assembly	110	1303	0.32	0.92	3.68e-10	FKBP4,SF3A1,SNRPD3,EIF3D,EIF5,TGFB1,SRSF9,FBXO5,WDR77,SNRPC,H4C6,MRPS7,EIF2S3,EIF3G,GRWD1,SNRPA1,H3-3B,MED10,HAUS2,PSMD11,EIF3J,TMED2,AXIN1,YJU2,SUB1,DAXX,NDUFA9,POLR2D,SSRP1,DENR,GEMIN6,NIFK,CCT8,H2BC5,PWP2,CCT3,NPM1,CCT2,CHAF1A,SF3B3,TWNK,DDX23,USP39,TCP1,MAP7D3,RUVBL1,SF3B2,PRMT5,FARSA,CALR,RRP7A,MAPK8IP2,SHMT2,HSP90AA1,SIRT6,BRIX1,HSPD1,RAB5IF,DNAJB12,ANP32B,RAC1,STOML2,XAB2,RRM2,EIF3B,EPRS1,…
GO:0010941	Regulation of cell death	129	1651	0.28	0.87	5.45e-10	TOMM22,XBP1,MYBL2,TGFB1,PPIF,C1QBP,NFKB1,CCND1,BNIP1,EGR1,UNG,TRAP1,SDF2L1,EMILIN2,EIF2S1,IER3,SLC7A5,ADNP2,MYDGF,IFT57,GAL,DAXX,ITPRIP,SLC7A11,KCNMA1,PSME3,MAD2L1,ANXA5,NAA15,NPM1,HSPA9,HSP90B1,PLK1,BIRC5,DDB1,PRELID1,PA2G4,ARF4,FEM1B,PDE12,FOSL1,SPHK1,TCP1,EGR3,RUVBL1,PHLDA2,CALR,HSPA5,PMAIP1,TNFRSF12A,MAPK8IP2,HSP90AA1,EIF5A,ATF4,NME1,BAG5,RRP1B,HSPD1,ATF3,PTMA,HMGB1,ANP32B,TJP1,SON,NAE1,PIM3,…
GO:0051726	Regulation of cell cycle	98	1108	0.34	0.94	5.89e-10	TRIP13,PPP1R15A,CDC6,TTLL12,PAF1,TGFB1,CDC37,CCND1,FBXO5,SYF2,DUSP1,THAP1,CDK7,NAT10,TBRG4,CCNT1,YY1,PRR11,NSUN2,PLK4,SDE2,DYNC1LI1,PSME3,MAD2L1,NPM1,RAD21,NCAPH2,PLK1,CDK2AP2,BIRC5,DDB1,CDC25A,FEM1B,FOSL1,SPHK1,RUVBL1,PRMT5,CHORDC1,CALR,HASPIN,CDCA2,HEXIM1,DRG1,SMC4,PPM1G,PES1,WAC,SON,SERTAD1,NAE1,RRM2,PIM3,GTPBP4,DDR2,CCN2,MKI67,BCCIP,GADD45A,JUN,CDC5L,HSP90AB1,CDC20,ZMPSTE24,ID3,HSPA1B,MDC1,AN…
GO:0033044	Regulation of chromosome organization	40	253	0.59	1.28	9.89e-10	TRIP13,CDC6,FBXO5,DUSP1,H3-3B,NAT10,CCT7,YY1,DYNC1LI1,CCT6A,CCT5,CCT8,CCT3,MAD2L1,RAD21,CCT2,PLK1,BIRC5,HNRNPD,TCP1,RUVBL1,NCAPD2,HASPIN,SIRT6,SMC4,USP7,HNRNPA2B1,DKC1,CDC20,CCT4,BRD7,ANAPC7,GNL3,ACTL6A,BCL7B,DHX36,HNRNPC,RUVBL2,HNRNPU,ACTB
GO:0048522	Positive regulation of cellular process	315	5584	0.14	0.67	5.28e-09	GPRC5A,ARHGEF5,FSTL3,PPP1R15A,CDC6,TOMM22,XBP1,GTPBP1,EIF3D,MYBL2,PAF1,RELB,SGTA,TGFB1,USF2,PPIF,DHX33,C1QBP,DDX5,LRRC59,NFKB1,CCND1,CYP27B1,ELK3,FBXO5,PPP1R7,ODC1,CEBPZ,WDR77,SYF2,EGR1,NR1D1,CDC42EP1,LMAN1,EIF2S3,NOL11,EMILIN2,H3-3B,MED10,EIF2S1,CDK7,NAT10,CCT7,TBRG4,DDX56,METTL5,RAB21,SLC7A5,CCNT1,MARS1,ATP5F1B,ADNP2,YY1,AXIN1,CFAP20,AJUBA,MYDGF,IL11,SUB1,SEMA3A,GAL,DAXX,GMEB2,CDH13,PLK4,JTB,SL…
GO:0140053	Mitochondrial gene expression	28	143	0.68	1.28	2.08e-08	MRPS10,MRPS34,MRPS7,PTCD3,TBRG4,MRPS18B,MRPL15,MRPL3,MRPL17,MRPS18C,MRPL58,MRPL4,TWNK,TUFM,GADD45GIP1,MRPL12,ELAC2,MRPL52,MRPL21,TFB2M,MRPL9,MRPS2,MRPS18A,MRPS26,MRPS12,PNPT1,TFAM,MRPL37
GO:0048523	Negative regulation of cellular process	272	4736	0.15	0.65	5.17e-08	FKBP4,GPRC5A,FSTL3,TRIP13,PPP1R15A,CDC6,XBP1,TTLL12,MYH9,CGRRF1,PAF1,RELB,SGTA,TGFB1,PPIF,C1QBP,DDX5,NFKB1,CCND1,CYP27B1,ELK3,SRSF9,FBXO5,BNIP1,WDR77,SYF2,DUSP1,EGR1,DUSP4,UNG,H4C6,NR1D1,TRAP1,ZNF10,LMAN1,THAP1,EMILIN2,H3-3B,EIF2S1,NAT10,IER3,LRPPRC,SLC7A5,UTP20,ATP5F1B,ADNP2,TMED2,YY1,AXIN1,AJUBA,MYDGF,YJU2,IFT57,IL11,NSUN2,SUB1,SEMA3A,GAL,DAXX,TMEM115,CDH13,SDE2,POLR2D,FTH1,ITPRIP,CRIM1,SLC7A11…
GO:0048518	Positive regulation of biological process	336	6207	0.13	0.62	8.97e-08	GPRC5A,ARHGEF5,PSMC4,FSTL3,PPP1R15A,CDC6,TOMM22,XBP1,GTPBP1,MYH9,EIF3D,MYBL2,PAF1,RELB,AMH,SGTA,TGFB1,USF2,PPIF,DHX33,C1QBP,DDX5,LRRC59,NFKB1,CCND1,CYP27B1,ELK3,FBXO5,PPP1R7,ODC1,CEBPZ,WDR77,SYF2,EGR1,UBA2,NR1D1,CDC42EP1,LMAN1,EIF2S3,NOL11,EMILIN2,H3-3B,MED10,EIF2S1,CDK7,NAT10,CCT7,TBRG4,DDX56,DERL1,DCUN1D5,METTL5,RAB21,SLC7A5,CCNT1,MARS1,ATP5F1B,ADNP2,TMED2,YY1,AXIN1,CFAP20,AJUBA,MYDGF,IFT57,IL1…
GO:0016043	Cellular component organization	302	5436	0.14	0.63	9.49e-08	FKBP4,ARHGEF5,TRIP13,PPP1R15A,TIMM13,SF3A1,SNRPD3,TOMM22,XBP1,MYH9,EIF3D,EIF5,MYBL2,SGTA,TGFB1,PPIF,C1QBP,SRSF9,FBXO5,BNIP1,PPP1R7,WDR77,NAA50,SEC61A1,SNRPC,H4C6,MRPS7,CDC42EP1,LMAN1,EIF2S3,EIF3G,GRWD1,SNRPA1,TIMM10B,H3-3B,NIP7,MED10,EIF2S1,EMC7,HAUS2,RAB21,RSBN1,PSMD11,EIF3J,TMED2,YY1,AXIN1,COTL1,CFAP20,AJUBA,YJU2,SYP,IFT57,COL5A3,SUB1,SEMA3A,DAXX,MTFP1,NDUFA9,CDH13,TIMM44,PLK4,JTB,POLR2D,DYNC1L…
GO:0022607	Cellular component assembly	163	2467	0.21	0.71	1.01e-07	FKBP4,TRIP13,SF3A1,SNRPD3,EIF3D,EIF5,MYBL2,TGFB1,C1QBP,SRSF9,FBXO5,WDR77,SNRPC,H4C6,MRPS7,EIF2S3,EIF3G,GRWD1,SNRPA1,H3-3B,NIP7,MED10,EIF2S1,HAUS2,PSMD11,EIF3J,TMED2,AXIN1,CFAP20,AJUBA,YJU2,IFT57,SUB1,DAXX,NDUFA9,CDH13,PLK4,POLR2D,SSRP1,DENR,GEMIN6,ATG3,NIFK,CCT8,H2BC5,KPNB1,PWP2,CCT3,NPM1,HSPA9,CCT2,HSP90B1,CHAF1A,BIRC5,LSM3,SF3B3,ARF4,TWNK,DDX23,DHX37,USP39,TCP1,MAP7D3,RUVBL1,SF3B2,PRMT5,FARSA,C…
GO:0044265	Cellular macromolecule catabolic process	72	786	0.35	0.85	1.15e-07	PSMA4,PSMC4,PSMD8,XBP1,PSMA3,PSMD7,SGTA,DDX5,RNF114,CANX,DERL1,LRPPRC,PSMD11,PSMB1,AXIN1,PSMB6,POLR2D,WDR82,HSP90B1,DDB1,FEM1B,PDE12,PSMD2,HNRNPD,RNASEH1,EXOSC4,CALR,HSPA5,RNF40,RLIM,HGS,ELAC2,USP7,FBXL14,DNAJB12,UBE2I,PSMD12,ARIH2,ETF1,PSMB5,PSMD4,CDC20,ZMPSTE24,PABPC4,MRTO4,HSPA1B,DFFA,AUP1,DIS3,RNF6,SQSTM1,SELENOS,SSB,PSMC2,ANAPC7,GSPT1,PNPT1,PSMD6,BCLAF1,USP36,UBC,SAMD4A,ZNF598,RNPS1,RBM8A,RA…
GO:0009057	Macromolecule catabolic process	83	989	0.32	0.79	2.5e-07	PSMA4,PSMC4,PSMD8,XBP1,PSMA3,PSMD7,SGTA,TGFB1,DDX5,RNF114,NR1D1,CANX,SDF2L1,DERL1,LRPPRC,PSMD11,PSMB1,AXIN1,PSMB6,POLR2D,WDR82,HSP90B1,DDB1,FEM1B,PDE12,PSMD2,HNRNPD,RNASEH1,EXOSC4,CALR,HSPA5,RNF40,PMAIP1,RLIM,HGS,HSP90AA1,ELAC2,USP7,FBXL14,DNAJB12,UBE2I,PSMD12,ARIH2,ETF1,PSMB5,PSMD4,CDC20,ZMPSTE24,PABPC4,MRTO4,HSPA1B,ABHD13,DFFA,AUP1,DIS3,RNF6,SQSTM1,HM13,SELENOS,SSB,PSMC2,ANAPC7,GSPT1,CD44,PNPT1…
GO:0032204	Regulation of telomere maintenance	22	103	0.72	1.17	4.21e-07	NAT10,CCT7,YY1,CCT6A,CCT5,CCT8,CCT3,CCT2,HNRNPD,TCP1,RUVBL1,SIRT6,USP7,HNRNPA2B1,DKC1,CCT4,GNL3,ACTL6A,DHX36,HNRNPC,RUVBL2,HNRNPU
GO:0048519	Negative regulation of biological process	293	5313	0.13	0.61	4.21e-07	FKBP4,GPRC5A,FSTL3,TRIP13,PPP1R15A,CDC6,XBP1,TTLL12,MYH9,CGRRF1,PAF1,RELB,AMH,SGTA,TGFB1,TFPI2,PPIF,C1QBP,DDX5,NFKB1,CCND1,CYP27B1,ELK3,SRSF9,FBXO5,BNIP1,WDR77,SYF2,DUSP1,EGR1,DUSP4,UNG,H4C6,NR1D1,TRAP1,ZNF10,LMAN1,THAP1,EMILIN2,H3-3B,EIF2S1,NAT10,IER3,LRPPRC,SLC7A5,UTP20,ATP5F1B,ADNP2,TMED2,YY1,AXIN1,AJUBA,MYDGF,YJU2,IFT57,IL11,NSUN2,SUB1,SEMA3A,GAL,DAXX,TMEM115,CDH13,SDE2,POLR2D,FTH1,ITPRIP,CRI…
GO:0032206	Positive regulation of telomere maintenance	18	67	0.82	1.23	5.32e-07	CCT7,YY1,CCT6A,CCT5,CCT8,CCT3,CCT2,HNRNPD,TCP1,RUVBL1,SIRT6,HNRNPA2B1,DKC1,CCT4,GNL3,ACTL6A,DHX36,RUVBL2
GO:1904816	Positive regulation of protein localization to chromosome, telomeric region	10	13	1.28	1.46	7.74e-07	CCT7,CCT6A,CCT5,CCT8,CCT3,CCT2,TCP1,DKC1,CCT4,GNL3
GO:0080135	Regulation of cellular response to stress	65	712	0.35	0.8	8.06e-07	PPP1R15A,XBP1,SGTA,DDX5,FBXO5,DUSP1,TRAP1,IER3,TMED2,YY1,AXIN1,AJUBA,YJU2,SEMA3A,SLC7A11,DDAH1,NPM1,SF3B3,FEM1B,SPHK1,RUVBL1,CHORDC1,HSPA5,PMAIP1,MAPK8IP2,ATF4,SIRT6,BAG5,EZR,HMGB1,SPRED2,DHX9,SF3B5,DDR2,CCN2,MCL1,TAF5,GADD45A,ANKRD1,ZMPSTE24,TXN,HSPA1B,BMP2,DNAJC2,EEF1E1,DNAJA1,BRD7,VDAC1,SELENOS,MORF4L2,ACTL6A,CD44,PRMT1,DNAJC7,HRAS,BCL7B,EIF4G1,BCLAF1,HMGA2,CEBPG,RUVBL2,TPT1,ACTB,ENO1,MANF
GO:0010564	Regulation of cell cycle process	65	716	0.35	0.79	9.77e-07	TRIP13,CDC6,PAF1,TGFB1,CCND1,FBXO5,SYF2,DUSP1,CDK7,NAT10,NSUN2,PLK4,SDE2,DYNC1LI1,PSME3,MAD2L1,NPM1,RAD21,NCAPH2,PLK1,CDK2AP2,BIRC5,DDB1,CDC25A,FEM1B,SPHK1,PRMT5,CHORDC1,CALR,HASPIN,CDCA2,DRG1,SMC4,WAC,NAE1,RRM2,DDR2,CCN2,MKI67,CDC5L,CDC20,ZMPSTE24,HSPA1B,MDC1,ANXA1,KLHL21,BRD7,ANAPC7,ATF5,ACTL6A,RHOA,RANBP1,CDC45,BCL7B,EIF4G1,PPP2CA,HMGA2,RNF103-CHMP3,POLDIP2,CLTC,PTPN11,HNRNPU,DDX3X,ACTB,CALM2
GO:0010033	Response to organic substance	169	2692	0.19	0.64	1.36e-06	FKBP4,UQCRC1,CDC6,XBP1,MYBL2,PAF1,RELB,AMH,SGTA,TGFB1,TWISTNB,DDX5,NFKB1,CCND1,CYP27B1,SRSF9,ATIC,DUSP1,EGR1,GOT2,NR1D1,CANX,SDF2L1,VGF,EIF2S1,DERL1,MRPL15,SLC7A5,MARS1,ATP5F1B,ADNP2,TMED2,YY1,SYP,GAL,DAXX,EIF2B2,CDH13,POLR2D,CDC42EP2,SLC7A11,KCNMA1,HK2,ANXA5,NPM1,HSPA9,HSP90B1,FNTA,IRS1,SHCBP1,KIF5B,MCM7,PDE12,TWNK,FOSL1,NFKBIB,HNRNPD,SPHK1,EGR3,NCL,NUDC,PKM,CALR,TRIM41,TUFM,HSPA5,ZYX,PPP2R2A,RN…
GO:1904851	Positive regulation of establishment of protein localization to telomere	9	10	1.35	1.41	1.67e-06	CCT7,CCT6A,CCT5,CCT8,CCT3,CCT2,TCP1,DKC1,CCT4
GO:0010628	Positive regulation of gene expression	89	1146	0.28	0.72	1.69e-06	PPP1R15A,XBP1,MYH9,EIF3D,AMH,TGFB1,DHX33,C1QBP,DDX5,WDR77,EGR1,EIF2S3,NAT10,METTL5,SLC7A5,TMED2,YY1,POLR2D,NKD2,NPM1,TRUB1,RUNX1,HNRNPD,ABCF1,SPHK1,NCL,PRMT5,PKM,CALR,HGS,HSP90AA1,EIF5A,ATF4,EZR,HSPD1,PRDX6,ATF3,HMGB1,ANXA2,DDX21,STOML2,MAFG,CD55,DHX9,CCN2,IL6R,S100A10,SYNCRIP,IRAK1,RPL5,YBX1,ZMPSTE24,EIF6,ID3,HSPA1B,ANXA1,BMP2,NGRN,DDX1,TFRC,FAM98B,AKAP12,HNRNPLL,IL34,RHOA,HRAS,LARP4,EIF4G1,DHX3…
GO:0033554	Cellular response to stress	112	1572	0.24	0.68	1.69e-06	TRIP13,PPP1R15A,XBP1,RELB,SGTA,CDC37,TFPI2,PPIF,NFKB1,CCND1,SYF2,EGR1,UNG,CANX,SDF2L1,EIF2S1,CDK7,DERL1,DCUN1D5,SLC7A5,ADNP2,TMED2,YY1,DAXX,SDE2,POLR2D,SSRP1,SLC7A11,HK2,NPM1,HSPA9,RAD21,HSP90B1,PLK1,CHAF1A,DDB1,ETV5,MCM7,FOSL1,SPHK1,RUVBL1,CALR,HSPA5,HNRNPM,PMAIP1,UPP1,MAPK8IP2,AEN,HSP90AA1,ATF4,SIRT6,HSPD1,USP7,ATF3,MAP2K3,HMGB1,DNAJB12,WAC,STOML2,XAB2,EPHA2,XRCC6,DDR2,BCCIP,MCL1,IRAK1,GADD45A,…
GO:0031647	Regulation of protein stability	39	328	0.47	0.88	1.89e-06	XBP1,CDC37,NR1D1,CDK7,CCT7,DERL1,RAB21,CCT6A,CCT5,ATP1B3,CCT8,CCT3,NAA15,NPM1,CCT2,PPIB,PLK1,TCP1,RUVBL1,CALR,HSP90AA1,SIRT6,BAG5,HSPD1,USP7,GTPBP4,RPL5,HSP90AB1,HSPA1B,BMP2,CCT4,PRNP,DDOST,HSPA8,USP36,RAD23A,RUVBL2,POLR2E,PTGES3
GO:0006913	Nucleocytoplasmic transport	33	248	0.52	0.91	2.18e-06	TGFB1,FYTTD1,DDX39A,RANBP6,AXIN1,POLR2D,KPNB1,IWS1,ABCE1,NPM1,HSPA9,PHAX,CALR,KPNA4,NUP50,IPO4,HNRNPA2B1,UBE2I,SDAD1,SRSF3,EIF6,IPO7,SQSTM1,SSB,RANGAP1,RANBP1,TNPO2,NXF1,KPNA2,RAN,NUP88,RBM8A,POM121C
GO:1904871	Positive regulation of protein localization to Cajal body	9	11	1.3	1.35	2.71e-06	CCT7,CCT6A,CCT5,CCT8,CCT3,CCT2,TCP1,DKC1,CCT4
GO:2001252	Positive regulation of chromosome organization	21	107	0.68	1.03	2.76e-06	CCT7,YY1,CCT6A,CCT5,CCT8,CCT3,RAD21,CCT2,HNRNPD,TCP1,RUVBL1,NCAPD2,SIRT6,SMC4,HNRNPA2B1,DKC1,CCT4,GNL3,ACTL6A,DHX36,RUVBL2
GO:0006996	Organelle organization	204	3470	0.16	0.6	3.21e-06	ARHGEF5,TRIP13,TIMM13,TOMM22,XBP1,MYH9,MYBL2,SGTA,PPIF,C1QBP,FBXO5,BNIP1,NAA50,SEC61A1,H4C6,MRPS7,LMAN1,GRWD1,TIMM10B,H3-3B,NIP7,EIF2S1,EMC7,HAUS2,RSBN1,TMED2,YY1,AXIN1,CFAP20,AJUBA,SYP,IFT57,SUB1,DAXX,MTFP1,NDUFA9,TIMM44,PLK4,JTB,DYNC1LI1,SSRP1,CDC42EP2,DENR,ATG3,H2BC5,KPNB1,HK2,PWP2,MAD2L1,NKD2,NPM1,HSPA9,RAD21,HSP90B1,NCAPH2,PLK1,CHAF1A,BIRC5,LSM3,COPRS,ARF4,KIF5B,MCM7,TWNK,DHX37,MAP7D3,RUVBL1…
GO:0033043	Regulation of organelle organization	90	1190	0.27	0.69	3.92e-06	FKBP4,ARHGEF5,TRIP13,CDC6,TGFB1,PPIF,FBXO5,DUSP1,CDC42EP1,LMAN1,H3-3B,NAT10,CCT7,YY1,COTL1,PLK4,DYNC1LI1,ADAMTS16,CCT6A,CDC42EP2,CCT5,ATG3,SKA1,CCT8,CCT3,MAD2L1,NPM1,RAD21,CCT2,PLK1,CDK2AP2,BIRC5,PRELID1,HNRNPD,SPHK1,TCP1,RUVBL1,PRMT5,CALR,NCAPD2,HASPIN,MAP1S,PMAIP1,CDCA2,DRG1,TMED9,SIRT6,EZR,SMC4,USP7,ANXA2,HNRNPA2B1,TJP1,RAC1,STOML2,CCN2,MKI67,S100A10,DKC1,SURF4,CDC20,SDC4,MAPRE1,HSPA1B,ANXA1,K…
GO:0035966	Response to topologically incorrect protein	24	144	0.61	0.96	4.32e-06	XBP1,CCND1,SDF2L1,EIF2S1,DERL1,TMED2,DAXX,HSPA9,HSPA5,HSP90AA1,ATF4,HSPD1,ATF3,DNAJB12,HSP90AB1,HSPA1B,AUP1,DNAJA1,QRICH1,SELENOS,HSPA8,DNAJC3,HSPH1,MANF
GO:0051128	Regulation of cellular component organization	150	2365	0.19	0.62	5.15e-06	FKBP4,ARHGEF5,TRIP13,PPP1R15A,CDC6,XBP1,MYH9,CGRRF1,TGFB1,PPIF,DHX33,CYP27B1,FBXO5,DUSP1,CDC42EP1,LMAN1,H3-3B,NAT10,CCT7,DDX56,DCUN1D5,RAB21,ADNP2,YY1,COTL1,AJUBA,SEMA3A,CDH13,PLK4,DYNC1LI1,ADAMTS16,CCT6A,SSRP1,CDC42EP2,CCT5,CRIM1,SLC7A11,ATG3,SKA1,CCT8,CCT3,MAD2L1,NPM1,RAD21,CCT2,PLK1,RUNX1,CDK2AP2,BIRC5,PRELID1,ARF4,HNRNPD,SPHK1,EXOSC4,TCP1,RUVBL1,PRMT5,CHORDC1,CALR,HSPA5,NCAPD2,HASPIN,MAP1S,CA…
GO:0010498	Proteasomal protein catabolic process	41	378	0.43	0.79	7.12e-06	PSMA4,PSMC4,PSMD8,XBP1,PSMA3,PSMD7,SGTA,NR1D1,CANX,SDF2L1,DERL1,PSMD11,PSMB1,AXIN1,PSMB6,HSP90B1,DDB1,FEM1B,PSMD2,CALR,HSPA5,PMAIP1,FBXL14,DNAJB12,PSMD12,PSMB5,PSMD4,CDC20,AUP1,HM13,SELENOS,PSMC2,ANAPC7,PSMD6,ZNF598,RAD23A,RNF103-CHMP3,UBXN8,PSMC3,PSMC6,ENC1
GO:0033365	Protein localization to organelle	62	713	0.33	0.72	7.21e-06	PPP1R15A,TIMM13,TOMM22,PAF1,SGTA,SEC61A1,H4C6,TIMM10B,H3-3B,EMC7,RANBP6,TIMM44,KPNB1,HK2,RAD21,PLK1,ARF4,SRP68,TIMM22,CALR,RRP7A,HSPA5,HASPIN,HGS,KPNA4,HSP90AA1,SEC62,HSPD1,NUP50,IPO4,DHX9,HDGF,YBX1,TOMM34,TXN,MAPRE1,AUP1,KLHL21,IPO7,DNAJA1,DDX1,SQSTM1,EMC6,CSNK1D,TOMM6,SSB,RANGAP1,TNPO2,TOMM40,SRPRB,SSR3,HSPA8,KPNA2,TIMM50,RAN,NUP88,NCOA4,RUVBL2,POM121C,HNRNPU,DDX3X,CALM2
GO:0060548	Negative regulation of cell death	79	1016	0.28	0.67	9.39e-06	XBP1,PPIF,NFKB1,CCND1,BNIP1,UNG,TRAP1,IER3,SLC7A5,ADNP2,MYDGF,ITPRIP,SLC7A11,PSME3,MAD2L1,ANXA5,NAA15,NPM1,HSPA9,HSP90B1,PLK1,BIRC5,DDB1,PRELID1,PA2G4,ARF4,PDE12,SPHK1,EGR3,HSPA5,MAPK8IP2,ATF4,BAG5,HSPD1,PTMA,TJP1,SON,PIM3,DDR2,CCN2,PEA15,HDGF,MCL1,NDUFAF4,JUN,HSP90AB1,SET,GLO1,TXN,HSPA1B,ANXA1,DFFA,ATAD3A,TXNDC5,DNAJA1,KRT18,TFRC,VDAC1,YWHAZ,SELENOS,FHL2,ATF5,CD44,CCN1,PRNP,RHOA,HRAS,EIF4G1,HMGA…
GO:0050821	Protein stabilization	29	215	0.52	0.85	1.04e-05	CDC37,CDK7,CCT7,RAB21,CCT6A,CCT5,ATP1B3,CCT8,CCT3,NAA15,NPM1,CCT2,PPIB,TCP1,RUVBL1,CALR,HSP90AA1,BAG5,HSPD1,USP7,GTPBP4,RPL5,HSP90AB1,HSPA1B,CCT4,USP36,RUVBL2,POLR2E,PTGES3
GO:0009894	Regulation of catabolic process	77	988	0.28	0.66	1.25e-05	PSMC4,XBP1,GTPBP1,SGTA,ODC1,TBRG4,LRPPRC,SLC7A5,AXIN1,NSUN2,POLR2D,ATP6V1B2,PSME3,MAD2L1,NKD2,NPM1,PHAX,PLK1,DDB1,IRS1,SF3B3,PDE12,PSMD2,HNRNPD,HNRNPM,RNF40,HGS,HSP90AA1,SIRT6,BAG5,EZR,USP7,HMGB1,ANXA2,WAC,ARIH2,DHX9,MCL1,DKC1,SYNCRIP,RPL5,SERBP1,HSP90AB1,CDC20,YBX1,ZMPSTE24,MFSD2A,PABPC4,EIF6,HSPA1B,CCDC22,DFFA,DIS3,VDAC1,CSNK1E,CSNK1D,PSMC2,PNPT1,TRIB3,EIF4G1,DHX36,HNRNPAB,EIF4G2,ATP6V0B,USP36,…
GO:0140694	Non-membrane-bounded organelle assembly	36	314	0.45	0.79	1.28e-05	MYBL2,C1QBP,FBXO5,MRPS7,NIP7,EIF2S1,HAUS2,PLK4,KPNB1,PWP2,NPM1,BIRC5,LSM3,DHX37,RRP7A,FLNC,BRIX1,EZR,CENPW,BCCIP,RPL5,ANKRD1,MRPS2,CDC20,EIF6,MRTO4,MAPRE1,AUP1,NGRN,CSNK1D,RHOA,BOP1,OGFOD1,ACTG1,POLDIP2,DDX3X
GO:0051168	Nuclear export	22	132	0.61	0.89	1.46e-05	TGFB1,FYTTD1,DDX39A,POLR2D,IWS1,ABCE1,NPM1,HSPA9,PHAX,CALR,HNRNPA2B1,UBE2I,SDAD1,SRSF3,EIF6,SSB,RANGAP1,NXF1,RAN,NUP88,RBM8A,POM121C
GO:0043066	Negative regulation of apoptotic process	71	891	0.29	0.66	1.77e-05	XBP1,PPIF,NFKB1,CCND1,BNIP1,UNG,TRAP1,IER3,SLC7A5,MYDGF,ITPRIP,PSME3,MAD2L1,ANXA5,NAA15,NPM1,HSPA9,HSP90B1,PLK1,BIRC5,DDB1,PRELID1,PA2G4,ARF4,SPHK1,EGR3,HSPA5,MAPK8IP2,BAG5,HSPD1,PTMA,TJP1,SON,PIM3,DDR2,PEA15,HDGF,MCL1,NDUFAF4,JUN,HSP90AB1,SET,GLO1,HSPA1B,ANXA1,DFFA,ATAD3A,TXNDC5,DNAJA1,KRT18,TFRC,VDAC1,YWHAZ,SELENOS,FHL2,ATF5,CD44,CCN1,PRNP,RHOA,HRAS,HMGA2,CITED2,NACA,DNAJC3,TPT1,PPT1,DDX3X,TMF1…
GO:0051338	Regulation of transferase activity	72	912	0.29	0.65	2e-05	GPRC5A,ARHGEF5,CDC6,TGFB1,CDC37,CCND1,FBXO5,DUSP1,EGR1,CDK7,DCUN1D5,CCNT1,AXIN1,AJUBA,DAXX,JTB,MAD2L1,NPM1,CCT2,PLK1,CDC25A,IRS1,FEM1B,HNRNPD,TCP1,CHORDC1,HEXIM1,MAPK8IP2,HGS,HSP90AA1,BAG5,ZFP91,MAP2K3,HNRNPA2B1,UBE2I,SERTAD1,EPHA2,XRCC6,GTPBP4,DDR2,IL6R,BCCIP,DKC1,IRAK1,RPL5,GADD45A,HSP90AB1,CDC20,SDC4,TXN,ERRFI1,BMP2,IPO7,DNAJA1,HMGN1,CCT4,FGF13,IL34,CD44,CCN1,PRNP,RHOA,HRAS,TRIB3,PPP2CA,HMGA2,…
GO:0010638	Positive regulation of organelle organization	48	508	0.37	0.7	2.36e-05	ARHGEF5,PPIF,CDC42EP1,LMAN1,CCT7,YY1,PLK4,CCT6A,CDC42EP2,CCT5,CCT8,CCT3,RAD21,CCT2,HNRNPD,SPHK1,TCP1,RUVBL1,NCAPD2,PMAIP1,DRG1,TMED9,SIRT6,SMC4,ANXA2,HNRNPA2B1,RAC1,STOML2,CCN2,S100A10,DKC1,SURF4,SDC4,MAPRE1,HSPA1B,ANXA1,KATNB1,CCT4,VDAC1,ANAPC7,GNL3,ACTL6A,RHOA,HRAS,DHX36,PGAM5,PDCD5,RUVBL2
GO:0051983	Regulation of chromosome segregation	21	128	0.61	0.84	3.32e-05	TRIP13,CDC6,FBXO5,DUSP1,DYNC1LI1,MAD2L1,RAD21,NCAPH2,PLK1,BIRC5,HASPIN,CDCA2,SMC4,MKI67,CDC20,BRD7,ANAPC7,ACTL6A,BCL7B,HNRNPU,ACTB
GO:0006886	Intracellular protein transport	58	683	0.32	0.66	3.62e-05	TIMM13,TOMM22,SGTA,TGFB1,CDC37,SEC61A1,TIMM10B,DERL1,RANBP6,RAB21,TMED2,TIMM44,ATG3,KPNB1,NPM1,HSPA9,HSP90B1,ARF4,KIF5B,SRP68,TIMM22,CALR,HSPA5,TMED9,HGS,KPNA4,HSP90AA1,AP1S1,SEC62,HSPD1,NUP50,IPO4,TOMM34,YWHAB,RAB14,AUP1,KATNB1,IPO7,SQSTM1,YWHAZ,HM13,SELENOS,TOMM6,TNPO2,TOMM40,SRPRB,SSR3,HSPA8,KPNA2,ARF1,TIMM50,RAN,NACA,COPZ1,NUP88,NCOA4,CLTC,POM121C
GO:0051276	Chromosome organization	74	968	0.28	0.62	4.05e-05	TRIP13,NAA50,H4C6,GRWD1,H3-3B,RSBN1,YY1,AXIN1,SUB1,DAXX,SSRP1,H2BC5,KPNB1,MAD2L1,NPM1,RAD21,NCAPH2,PLK1,CHAF1A,BIRC5,COPRS,MCM7,TWNK,RUVBL1,PRMT5,NUDC,NCAPD2,HASPIN,RNF40,CARM1,RLIM,PURA,HSP90AA1,SIRT6,SMC4,HMGB1,ANP32B,DDX21,IPO4,HNRNPA2B1,WAC,XRCC6,TOP1,DHX9,CENPW,DKC1,HSP90AB1,CDC20,SET,ZMPSTE24,MAPRE1,ANXA1,DNAJC2,KATNB1,HMGN1,DDX1,BRD7,CBX6,MORF4L2,ACTL6A,HMGA1,BUD23,CDC45,BCL7B,DHX36,HMGA2,…
GO:0033036	Macromolecule localization	145	2356	0.18	0.56	4.26e-05	PPP1R15A,TIMM13,TOMM22,XBP1,MYH9,PAF1,SGTA,FBL,TGFB1,CDC37,PPP1R7,FYTTD1,DDX39A,SEC61A1,H4C6,GOT2,CANX,VGF,LMAN1,TIMM10B,H3-3B,EMC7,DERL1,RANBP6,LRPPRC,RAB21,TMED2,YY1,AJUBA,GAL,TMEM115,TIMM44,POLR2D,ATG3,ATP1B3,KPNB1,HK2,IWS1,NKD2,NPM1,HSPA9,RAD21,PHAX,CCT2,HSP90B1,PLK1,PRELID1,FNTA,COPS9,ARF4,KIF5B,SRP68,NFKBIB,CLPTM1L,TCP1,TIMM22,CALR,RRP7A,HSPA5,HASPIN,TMED9,HGS,KPNA4,HSP90AA1,AP1S1,EIF5A,SEC…
GO:0000245	Spliceosomal complex assembly	16	76	0.72	0.88	4.46e-05	SF3A1,SNRPD3,SRSF9,SNRPC,SNRPA1,GEMIN6,SF3B3,DDX23,USP39,SF3B2,SF3B5,SF3A3,DDX1,SNRPE,SNRPB,PUF60
GO:0010629	Negative regulation of gene expression	70	899	0.28	0.62	4.46e-05	RELB,TGFB1,C1QBP,DDX5,NFKB1,SRSF9,H3-3B,EIF2S1,SLC7A5,YY1,AXIN1,AJUBA,DAXX,POLR2D,NPM1,PDE12,HNRNPD,EXOSC4,NCL,CALR,PURA,SHMT2,ATF4,SIRT6,EZR,CAPRIN1,HMGB1,HNRNPA2B1,RAC1,PTBP1,EPHA2,ETF1,EPRS1,DHX9,CCN2,IL6R,SYNCRIP,HSP90AB1,YBX1,ZMPSTE24,SRSF3,EIF6,ID3,MRTO4,HSPA1B,ANXA1,ERRFI1,DIS3,BMP2,SELENOS,SSB,GSPT1,PRNP,PNPT1,HRAS,EIF4G1,DHX36,BCLAF1,RPS13,HMGA2,CITED2,RAN,SAMD4A,RNPS1,RBM8A,GGNBP2,SRRT,…
GO:0072594	Establishment of protein localization to organelle	36	335	0.42	0.71	4.71e-05	TIMM13,TOMM22,SGTA,SEC61A1,TIMM10B,RANBP6,TIMM44,KPNB1,HK2,SRP68,TIMM22,HSPA5,HGS,KPNA4,HSP90AA1,SEC62,HSPD1,NUP50,IPO4,TOMM34,IPO7,SQSTM1,TOMM6,TNPO2,TOMM40,SRPRB,SSR3,HSPA8,KPNA2,TIMM50,RAN,NUP88,NCOA4,RUVBL2,POM121C,CALM2
GO:0035967	Cellular response to topologically incorrect protein	18	99	0.65	0.84	5.69e-05	XBP1,CCND1,SDF2L1,EIF2S1,DERL1,TMED2,DAXX,HSPA9,HSPA5,ATF4,HSPD1,ATF3,DNAJB12,HSPA1B,AUP1,QRICH1,SELENOS,HSPA8
GO:1901987	Regulation of cell cycle phase transition	42	431	0.38	0.68	5.88e-05	TRIP13,CDC6,PAF1,TGFB1,CCND1,FBXO5,SYF2,DUSP1,CDK7,NSUN2,SDE2,DYNC1LI1,PSME3,MAD2L1,NPM1,RAD21,PLK1,CDK2AP2,BIRC5,DDB1,CDC25A,FEM1B,HASPIN,WAC,NAE1,RRM2,DDR2,CDC5L,CDC20,MDC1,ANXA1,BRD7,ANAPC7,ATF5,ACTL6A,CDC45,BCL7B,EIF4G1,PPP2CA,PTPN11,DDX3X,ACTB
GO:0051603	Proteolysis involved in protein catabolic process	55	649	0.32	0.63	7.17e-05	PSMA4,PSMC4,PSMD8,XBP1,PSMA3,PSMD7,SGTA,RNF114,NR1D1,CANX,SDF2L1,DERL1,PSMD11,PSMB1,AXIN1,PSMB6,HSP90B1,DDB1,FEM1B,PSMD2,CALR,HSPA5,RNF40,PMAIP1,RLIM,HGS,USP7,FBXL14,DNAJB12,UBE2I,PSMD12,ARIH2,PSMB5,PSMD4,CDC20,ZMPSTE24,AUP1,RNF6,SQSTM1,HM13,SELENOS,PSMC2,ANAPC7,PSMD6,USP36,UBC,ZNF598,RAD23A,DNAJC3,RNF103-CHMP3,ELOC,UBXN8,PSMC3,PSMC6,ENC1
GO:0046907	Intracellular transport	94	1365	0.23	0.57	8.13e-05	TIMM13,TOMM22,SGTA,TGFB1,CDC37,PPIF,FYTTD1,DDX39A,SEC61A1,LMAN1,TIMM10B,DERL1,RANBP6,LRPPRC,RAB21,TMED2,AXIN1,IFT57,TIMM44,POLR2D,ATG3,KPNB1,HK2,IWS1,ABCE1,NPM1,HSPA9,PHAX,HSP90B1,ARF4,KIF5B,SRP68,NUDC,TIMM22,CALR,HSPA5,MAP1S,PMAIP1,TMED9,HGS,PURA,KPNA4,HSP90AA1,AP1S1,TUBA1B,SEC62,HSPD1,NUP50,IPO4,HNRNPA2B1,UBE2I,SDAD1,STAU1,ZMPSTE24,TOMM34,YWHAB,SRSF3,RAB14,EIF6,HSPA1B,CCDC22,AUP1,KATNB1,IPO7,SQ…
GO:1900182	Positive regulation of protein localization to nucleus	17	91	0.66	0.82	8.13e-05	XBP1,TGFB1,CCT7,CCT6A,CCT5,CCT8,CCT3,NPM1,CCT2,PLK1,TCP1,HSP90AA1,DKC1,HSP90AB1,TFRC,CCT4,RAN
GO:0045862	Positive regulation of proteolysis	38	375	0.4	0.67	8.21e-05	PSMC4,XBP1,MYH9,SGTA,AXIN1,IFT57,PSME3,NKD2,PLK1,PRELID1,CYCS,RNF40,PMAIP1,SIRT6,HSPD1,HMGB1,ANP32B,ANXA2,ARIH2,CCN2,S100A10,CDC20,MTCH1,HSPA1B,CCDC22,CSNK1E,CSNK1D,PSMC2,CCN1,RHOA,TRIB3,PDCD2,PDCD5,RAD23A,PSMC3,PSMC6,DDX3X,ENO1
GO:0008104	Protein localization	123	1943	0.19	0.54	9.29e-05	PPP1R15A,TIMM13,TOMM22,XBP1,MYH9,PAF1,SGTA,TGFB1,CDC37,SEC61A1,H4C6,CANX,VGF,LMAN1,TIMM10B,H3-3B,EMC7,DERL1,RANBP6,RAB21,TMED2,AJUBA,GAL,TMEM115,TIMM44,ATG3,ATP1B3,KPNB1,HK2,NKD2,NPM1,HSPA9,RAD21,PHAX,HSP90B1,PLK1,FNTA,COPS9,ARF4,KIF5B,SRP68,NFKBIB,TCP1,TIMM22,CALR,RRP7A,HSPA5,HASPIN,TMED9,HGS,KPNA4,HSP90AA1,AP1S1,EIF5A,SEC62,EZR,HSPD1,NUP50,IPO4,TJP1,SDAD1,CAVIN1,ATP13A1,EPHA2,DHX9,HDGF,S100A10,…
GO:0010942	Positive regulation of cell death	51	590	0.33	0.62	0.0001	TOMM22,XBP1,MYBL2,TGFB1,C1QBP,EGR1,EMILIN2,EIF2S1,GAL,DAXX,KCNMA1,PRELID1,FOSL1,PHLDA2,PMAIP1,TNFRSF12A,EIF5A,ATF4,RRP1B,HSPD1,ATF3,HMGB1,DDR2,CCN2,PEA15,MCL1,GADD45A,JUN,ANKRD1,MTCH1,ID3,ANXA1,DFFA,BMP2,KATNB1,EEF1E1,DNAJA1,SQSTM1,QRICH1,AKAP12,BRMS1,CCN1,PRNP,RHOA,EIF4G1,BCLAF1,PDCD2,RNPS1,PDCD5,DDX3X,TFAP2A
GO:0007346	Regulation of mitotic cell cycle	45	493	0.35	0.63	0.00011	TRIP13,CDC6,TTLL12,TGFB1,CCND1,FBXO5,SYF2,DUSP1,THAP1,CDK7,SDE2,DYNC1LI1,PSME3,MAD2L1,RAD21,PLK1,CDK2AP2,BIRC5,DDB1,CDC25A,SPHK1,PRMT5,HASPIN,CDCA2,WAC,NAE1,RRM2,PIM3,DDR2,MKI67,CDC20,ZMPSTE24,MDC1,ANXA1,BRD7,ANAPC7,ACTL6A,BCL7B,EIF4G1,PPP2CA,POLDIP2,PTPN11,HNRNPU,DDX3X,ACTB
GO:1904356	Regulation of telomere maintenance via telomere lengthening	14	64	0.73	0.81	0.00014	NAT10,CCT7,CCT6A,CCT5,CCT8,CCT3,CCT2,TCP1,HNRNPA2B1,DKC1,CCT4,DHX36,HNRNPC,HNRNPU
GO:0034976	Response to endoplasmic reticulum stress	27	223	0.47	0.69	0.00015	PPP1R15A,XBP1,SGTA,CCND1,CANX,SDF2L1,EIF2S1,DERL1,TMED2,HSP90B1,CALR,HSPA5,ATF4,ATF3,DNAJB12,JUN,AUP1,QRICH1,HM13,SELENOS,TRIB3,EIF4G1,DNAJC3,RNF103-CHMP3,UBXN8,PSMC6,DDX3X
GO:1904358	Positive regulation of telomere maintenance via telomere lengthening	11	37	0.87	0.86	0.00015	CCT7,CCT6A,CCT5,CCT8,CCT3,CCT2,TCP1,HNRNPA2B1,DKC1,CCT4,DHX36
GO:0051347	Positive regulation of transferase activity	50	586	0.32	0.6	0.00018	GPRC5A,ARHGEF5,CDC6,TGFB1,CCND1,EGR1,DCUN1D5,CCNT1,AXIN1,AJUBA,DAXX,JTB,NPM1,CCT2,PLK1,IRS1,HNRNPD,TCP1,MAPK8IP2,HSP90AA1,ZFP91,MAP2K3,HNRNPA2B1,UBE2I,EPHA2,XRCC6,DDR2,IL6R,DKC1,IRAK1,HSP90AB1,CDC20,SDC4,TXN,BMP2,HMGN1,CCT4,FGF13,IL34,CD44,CCN1,PRNP,RHOA,HRAS,TRIB3,PPP2CA,HMGA2,PTGES3,DDX3X,CALM2
GO:0051641	Cellular localization	157	2677	0.16	0.5	0.00018	PPP1R15A,TIMM13,TOMM22,XBP1,MYH9,PAF1,SGTA,TGFB1,CDC37,PPIF,FYTTD1,DDX39A,SEC61A1,H4C6,CANX,VGF,LMAN1,TIMM10B,H3-3B,EMC7,DERL1,RANBP6,LRPPRC,RAB21,TMED2,AXIN1,AJUBA,SYP,IFT57,GAL,TMEM115,CDH13,TIMM44,POLR2D,FTH1,ATG3,ATP1B3,KPNB1,HK2,IWS1,MAD2L1,ABCE1,NKD2,NPM1,HSPA9,RAD21,PHAX,HSP90B1,PLK1,BIRC5,FNTA,COPS9,ARF4,KIF5B,SRP68,NFKBIB,TCP1,NUDC,TIMM22,CALR,RRP7A,HSPA5,HASPIN,MAP1S,PMAIP1,TMED9,HGS,PU…
GO:1905818	Regulation of chromosome separation	18	109	0.61	0.74	0.00018	TRIP13,CDC6,FBXO5,DUSP1,DYNC1LI1,MAD2L1,RAD21,NCAPH2,PLK1,BIRC5,HASPIN,SMC4,CDC20,BRD7,ANAPC7,ACTL6A,BCL7B,ACTB
GO:0007049	Cell cycle	86	1246	0.23	0.54	0.00021	TRIP13,CDC6,MYH9,CGRRF1,MYBL2,CCND1,CYP27B1,FBXO5,SYF2,DUSP1,NAA50,THAP1,CDK7,HAUS2,CCNT1,AJUBA,NSUN2,PLK4,JTB,SDE2,DYNC1LI1,SKA1,KPNB1,PSME3,MAD2L1,NPM1,RAD21,NCAPH2,PLK1,CHAF1A,BIRC5,CDC25A,MCM7,USP39,RUVBL1,CHORDC1,NUDC,GADD45GIP1,NCAPD2,HASPIN,MAP1S,CDCA2,TUBA1B,EZR,TUBB4B,SMC4,WAC,UBE2I,SON,NAE1,PIM3,CENPW,MKI67,BCCIP,GADD45A,CDC5L,CDC20,MAPRE1,MDC1,KLHL21,KATNB1,KRT18,BRD7,CSNK1D,NOLC1,ANAP…
GO:0043065	Positive regulation of apoptotic process	45	507	0.34	0.6	0.00021	TOMM22,XBP1,MYBL2,TGFB1,C1QBP,EMILIN2,EIF2S1,GAL,KCNMA1,PRELID1,FOSL1,PHLDA2,PMAIP1,TNFRSF12A,EIF5A,ATF4,RRP1B,HSPD1,ATF3,HMGB1,PEA15,MCL1,GADD45A,JUN,ANKRD1,MTCH1,ID3,ANXA1,DFFA,BMP2,EEF1E1,DNAJA1,SQSTM1,QRICH1,AKAP12,BRMS1,CCN1,PRNP,RHOA,BCLAF1,PDCD2,RNPS1,PDCD5,DDX3X,TFAP2A
GO:0031330	Negative regulation of cellular catabolic process	28	243	0.45	0.66	0.00022	SGTA,LRPPRC,SLC7A5,NSUN2,PHAX,HNRNPD,BAG5,USP7,ANXA2,WAC,DHX9,MCL1,DKC1,SYNCRIP,RPL5,HSP90AB1,YBX1,MFSD2A,DFFA,EIF4G1,DHX36,HNRNPAB,EIF4G2,USP36,SLIRP,HNRNPC,POLDIP2,HNRNPU
GO:0043161	Proteasome-mediated ubiquitin-dependent protein catabolic process	35	347	0.4	0.63	0.00022	PSMA4,PSMC4,PSMD8,PSMA3,PSMD7,SGTA,CANX,DERL1,PSMD11,PSMB1,AXIN1,PSMB6,HSP90B1,DDB1,FEM1B,PSMD2,CALR,HSPA5,FBXL14,DNAJB12,PSMD12,PSMB5,PSMD4,CDC20,AUP1,SELENOS,PSMC2,ANAPC7,PSMD6,ZNF598,RAD23A,RNF103-CHMP3,UBXN8,PSMC3,PSMC6
GO:1903241	U2-type prespliceosome assembly	9	24	0.97	0.84	0.00025	SF3A1,SNRPD3,SNRPA1,SF3B3,SF3B2,SF3B5,SF3A3,SNRPE,SNRPB
GO:0030163	Protein catabolic process	59	755	0.28	0.56	0.00027	PSMA4,PSMC4,PSMD8,XBP1,PSMA3,PSMD7,SGTA,RNF114,NR1D1,CANX,SDF2L1,DERL1,PSMD11,PSMB1,AXIN1,PSMB6,HSP90B1,DDB1,FEM1B,PSMD2,CALR,HSPA5,RNF40,PMAIP1,RLIM,HGS,HSP90AA1,USP7,FBXL14,DNAJB12,UBE2I,PSMD12,ARIH2,PSMB5,PSMD4,CDC20,ZMPSTE24,ABHD13,AUP1,RNF6,SQSTM1,HM13,SELENOS,PSMC2,ANAPC7,PSMD6,HSPA8,USP36,UBC,ZNF598,RAD23A,DNAJC3,RNF103-CHMP3,ELOC,UBXN8,PSMC3,PSMC6,PPT1,ENC1
GO:0030071	Regulation of mitotic metaphase/anaphase transition	16	91	0.64	0.72	0.00029	TRIP13,CDC6,FBXO5,DUSP1,DYNC1LI1,MAD2L1,RAD21,PLK1,BIRC5,HASPIN,CDC20,BRD7,ANAPC7,ACTL6A,BCL7B,ACTB
GO:0043632	Modification-dependent macromolecule catabolic process	50	601	0.31	0.57	0.00032	PSMA4,PSMC4,PSMD8,XBP1,PSMA3,PSMD7,SGTA,RNF114,CANX,DERL1,PSMD11,PSMB1,AXIN1,PSMB6,HSP90B1,DDB1,FEM1B,PSMD2,CALR,HSPA5,RNF40,RLIM,HGS,USP7,FBXL14,DNAJB12,UBE2I,PSMD12,ARIH2,PSMB5,PSMD4,CDC20,ZMPSTE24,AUP1,RNF6,SQSTM1,SELENOS,PSMC2,ANAPC7,PNPT1,PSMD6,USP36,UBC,ZNF598,RAD23A,RNF103-CHMP3,ELOC,UBXN8,PSMC3,PSMC6
GO:0031399	Regulation of protein modification process	101	1560	0.2	0.51	0.00035	GPRC5A,ARHGEF5,PPP1R15A,CDC6,XBP1,PAF1,TGFB1,CDC37,CCND1,FBXO5,PPP1R7,DUSP1,EGR1,UBA2,CDK7,DERL1,DCUN1D5,CCNT1,TMED2,AXIN1,AJUBA,MYDGF,IL11,DAXX,JTB,IWS1,MAD2L1,NPM1,HSP90B1,PLK1,BIRC5,FNTA,CDC25A,COPS9,SPHK1,CHORDC1,GLYR1,HSPA5,RNF40,CDCA2,HEXIM1,MAPK8IP2,HGS,HSP90AA1,BAG5,ZFP91,MAP2K3,DDX21,UBE2I,RAC1,SPRED2,PTBP1,SERTAD1,XRCC6,GTPBP4,DDR2,CCN2,IL6R,BCCIP,IRAK1,RPL5,GADD45A,JUN,HSP90AB1,CDC20,S…
GO:0071103	DNA conformation change	17	104	0.61	0.7	0.00035	SUB1,MCM7,TWNK,RUVBL1,PURA,HMGB1,HNRNPA2B1,XRCC6,TOP1,DHX9,ANXA1,DDX1,HMGA1,CDC45,DHX36,RUVBL2,DDX3X
GO:0071705	Nitrogen compound transport	102	1580	0.2	0.5	0.00035	TIMM13,TOMM22,XBP1,MYH9,SGTA,TGFB1,CDC37,FYTTD1,DDX39A,SEC61A1,CANX,VGF,LMAN1,TIMM10B,DERL1,RANBP6,LRPPRC,RAB21,SLC7A5,TMED2,GAL,TMEM115,TIMM44,POLR2D,SLC7A11,ATG3,KPNB1,IWS1,NPM1,HSPA9,PHAX,HSP90B1,ARF4,KIF5B,SLC5A6,SRP68,TCP1,TIMM22,CALR,HSPA5,TMED9,HGS,KPNA4,HSP90AA1,AP1S1,EIF5A,SEC62,HSPD1,NUP50,IPO4,HNRNPA2B1,SDAD1,CAVIN1,ATP13A1,DHX9,MCL1,SURF4,YBX1,TOMM34,YWHAB,SRSF3,RAB14,CCDC22,ANXA1,AUP…
GO:0019941	Modification-dependent protein catabolic process	49	589	0.31	0.56	0.00038	PSMA4,PSMC4,PSMD8,XBP1,PSMA3,PSMD7,SGTA,RNF114,CANX,DERL1,PSMD11,PSMB1,AXIN1,PSMB6,HSP90B1,DDB1,FEM1B,PSMD2,CALR,HSPA5,RNF40,RLIM,HGS,USP7,FBXL14,DNAJB12,UBE2I,PSMD12,ARIH2,PSMB5,PSMD4,CDC20,ZMPSTE24,AUP1,RNF6,SQSTM1,SELENOS,PSMC2,ANAPC7,PSMD6,USP36,UBC,ZNF598,RAD23A,RNF103-CHMP3,ELOC,UBXN8,PSMC3,PSMC6
GO:0033045	Regulation of sister chromatid segregation	17	105	0.6	0.69	0.00038	TRIP13,CDC6,FBXO5,DUSP1,DYNC1LI1,MAD2L1,RAD21,PLK1,BIRC5,HASPIN,CDC20,BRD7,ANAPC7,ACTL6A,BCL7B,HNRNPU,ACTB
GO:0045184	Establishment of protein localization	86	1272	0.22	0.51	0.0004	TIMM13,TOMM22,XBP1,MYH9,SGTA,TGFB1,CDC37,SEC61A1,CANX,VGF,LMAN1,TIMM10B,EMC7,DERL1,RANBP6,RAB21,TMED2,GAL,TMEM115,TIMM44,ATG3,KPNB1,HK2,NPM1,HSPA9,PHAX,HSP90B1,PLK1,ARF4,KIF5B,SRP68,TCP1,TIMM22,CALR,HSPA5,TMED9,HGS,KPNA4,HSP90AA1,AP1S1,EIF5A,SEC62,HSPD1,NUP50,IPO4,SDAD1,CAVIN1,ATP13A1,MCL1,SURF4,TOMM34,YWHAB,RAB14,CCDC22,ANXA1,AUP1,KATNB1,IPO7,BTF3,KRT18,SQSTM1,TFRC,YWHAZ,EMC6,HM13,SELENOS,TOMM6,…
GO:0061136	Regulation of proteasomal protein catabolic process	24	196	0.48	0.64	0.0004	PSMC4,XBP1,SGTA,AXIN1,PSME3,NKD2,PLK1,RNF40,SIRT6,BAG5,USP7,WAC,ARIH2,HSP90AB1,CDC20,HSPA1B,CSNK1E,CSNK1D,PSMC2,TRIB3,RAD23A,PSMC3,PSMC6,TMF1
GO:1900180	Regulation of protein localization to nucleus	20	143	0.54	0.66	0.00041	XBP1,TGFB1,BYSL,CCT7,CCT6A,CCT5,CCT8,CCT3,NPM1,CCT2,PLK1,TCP1,HSP90AA1,SIRT6,DKC1,HSP90AB1,TFRC,CCT4,NOLC1,RAN
GO:0032392	DNA geometric change	16	95	0.62	0.69	0.00044	SUB1,MCM7,TWNK,RUVBL1,PURA,HMGB1,HNRNPA2B1,XRCC6,DHX9,ANXA1,DDX1,HMGA1,CDC45,DHX36,RUVBL2,DDX3X
GO:0031329	Regulation of cellular catabolic process	60	789	0.27	0.53	0.00046	XBP1,GTPBP1,SGTA,TBRG4,LRPPRC,SLC7A5,AXIN1,NSUN2,POLR2D,ATP6V1B2,NKD2,NPM1,PHAX,PLK1,IRS1,PDE12,HNRNPD,HNRNPM,SIRT6,BAG5,USP7,HMGB1,ANXA2,WAC,ARIH2,DHX9,MCL1,DKC1,SYNCRIP,RPL5,SERBP1,HSP90AB1,CDC20,YBX1,ZMPSTE24,MFSD2A,PABPC4,HSPA1B,CCDC22,DFFA,DIS3,VDAC1,CSNK1E,CSNK1D,PNPT1,TRIB3,EIF4G1,DHX36,HNRNPAB,EIF4G2,ATP6V0B,USP36,VIM,SLIRP,HNRNPC,SAMD4A,RBM8A,RAD23A,POLDIP2,HNRNPU
GO:0006605	Protein targeting	27	242	0.44	0.61	0.0005	TIMM13,TOMM22,SGTA,CDC37,SEC61A1,TIMM10B,TIMM44,ATG3,SRP68,TIMM22,HSPA5,HGS,HSP90AA1,SEC62,HSPD1,TOMM34,YWHAB,KATNB1,YWHAZ,TOMM6,TOMM40,SRPRB,SSR3,HSPA8,TIMM50,NACA,NCOA4
GO:1901800	Positive regulation of proteasomal protein catabolic process	18	120	0.57	0.66	0.0005	PSMC4,XBP1,SGTA,AXIN1,NKD2,PLK1,RNF40,SIRT6,ARIH2,CDC20,HSPA1B,CSNK1E,CSNK1D,PSMC2,TRIB3,RAD23A,PSMC3,PSMC6
GO:1901990	Regulation of mitotic cell cycle phase transition	33	332	0.39	0.58	0.0005	TRIP13,CDC6,TGFB1,CCND1,FBXO5,SYF2,DUSP1,CDK7,SDE2,DYNC1LI1,PSME3,MAD2L1,RAD21,PLK1,CDK2AP2,BIRC5,DDB1,CDC25A,HASPIN,WAC,NAE1,RRM2,DDR2,CDC20,ANXA1,BRD7,ANAPC7,ACTL6A,BCL7B,EIF4G1,PPP2CA,DDX3X,ACTB
GO:1903050	Regulation of proteolysis involved in protein catabolic process	26	230	0.45	0.6	0.00059	PSMC4,XBP1,SGTA,AXIN1,PSME3,NKD2,PLK1,RNF40,SIRT6,BAG5,USP7,WAC,ARIH2,RPL5,HSP90AB1,CDC20,HSPA1B,CCDC22,CSNK1E,CSNK1D,PSMC2,TRIB3,RAD23A,PSMC3,PSMC6,TMF1
GO:0032210	Regulation of telomere maintenance via telomerase	12	55	0.73	0.7	0.00064	NAT10,CCT7,CCT6A,CCT5,CCT8,CCT3,CCT2,TCP1,DKC1,CCT4,HNRNPC,HNRNPU
GO:0050790	Regulation of catalytic activity	139	2370	0.16	0.46	0.00065	GPRC5A,ARHGEF5,PPP1R15A,CDC6,PSMA3,EIF5,TGFB1,CDC37,TFPI2,NFKB1,CCND1,CYP27B1,FBXO5,PPP1R7,DUSP1,EGR1,EIF2S1,CDK7,DCUN1D5,CCNT1,TMED2,AXIN1,AJUBA,IFT57,DAXX,EIF2B2,JTB,ITPRIP,CDC42EP2,CRIM1,DDAH1,PSME3,MAD2L1,ANXA5,ABCE1,NPM1,CCT2,HSP90B1,PLK1,BIRC5,PRELID1,FNTA,CDC25A,IRS1,ARF4,FEM1B,CYCS,PPP1R14B,PSMD2,HNRNPD,TCP1,CHORDC1,PPP2R2A,PMAIP1,HEXIM1,MAPK8IP2,HGS,RASA3,HSP90AA1,ZC3H15,BAG5,ZFP91,RRP1B…
GO:0015031	Protein transport	80	1180	0.22	0.49	0.00073	TIMM13,TOMM22,XBP1,MYH9,SGTA,TGFB1,CDC37,SEC61A1,CANX,VGF,LMAN1,TIMM10B,DERL1,RANBP6,RAB21,TMED2,GAL,TMEM115,TIMM44,ATG3,KPNB1,NPM1,HSPA9,PHAX,HSP90B1,ARF4,KIF5B,SRP68,TCP1,TIMM22,CALR,HSPA5,TMED9,HGS,KPNA4,HSP90AA1,AP1S1,EIF5A,SEC62,HSPD1,NUP50,IPO4,SDAD1,CAVIN1,ATP13A1,MCL1,SURF4,TOMM34,YWHAB,RAB14,CCDC22,ANXA1,AUP1,KATNB1,IPO7,BTF3,KRT18,SQSTM1,TFRC,YWHAZ,HM13,SELENOS,TOMM6,TNPO2,TOMM40,SRPRB,…
GO:0051649	Establishment of localization in cell	109	1756	0.18	0.47	0.00074	TIMM13,TOMM22,MYH9,SGTA,TGFB1,CDC37,PPIF,FYTTD1,DDX39A,SEC61A1,CANX,LMAN1,TIMM10B,DERL1,RANBP6,LRPPRC,RAB21,TMED2,AXIN1,SYP,IFT57,TIMM44,POLR2D,ATG3,KPNB1,HK2,IWS1,MAD2L1,ABCE1,NPM1,HSPA9,PHAX,HSP90B1,PLK1,BIRC5,ARF4,KIF5B,SRP68,NUDC,TIMM22,CALR,HSPA5,MAP1S,PMAIP1,TMED9,HGS,PURA,KPNA4,HSP90AA1,AP1S1,TUBA1B,SEC62,EZR,HSPD1,NUP50,IPO4,HNRNPA2B1,UBE2I,SDAD1,BCCIP,STAU1,ZMPSTE24,TOMM34,YWHAB,SRSF3,RA…
GO:1903052	Positive regulation of proteolysis involved in protein catabolic process	19	138	0.53	0.62	0.0008	PSMC4,XBP1,SGTA,AXIN1,NKD2,PLK1,RNF40,SIRT6,ARIH2,CDC20,HSPA1B,CCDC22,CSNK1E,CSNK1D,PSMC2,TRIB3,RAD23A,PSMC3,PSMC6
GO:0045859	Regulation of protein kinase activity	52	663	0.29	0.51	0.00082	GPRC5A,ARHGEF5,CDC6,TGFB1,CDC37,CCND1,DUSP1,EGR1,CDK7,CCNT1,AXIN1,AJUBA,DAXX,JTB,NPM1,PLK1,CDC25A,CHORDC1,HEXIM1,MAPK8IP2,HGS,HSP90AA1,ZFP91,MAP2K3,SERTAD1,XRCC6,GTPBP4,DDR2,IL6R,BCCIP,IRAK1,GADD45A,HSP90AB1,SDC4,TXN,ERRFI1,BMP2,IPO7,DNAJA1,FGF13,IL34,CCN1,PRNP,RHOA,HRAS,TRIB3,PPP2CA,HMGA2,GGNBP2,DDX3X,ACTB,CALM2
GO:0006511	Ubiquitin-dependent protein catabolic process	47	578	0.3	0.52	0.0009	PSMA4,PSMC4,PSMD8,XBP1,PSMA3,PSMD7,SGTA,RNF114,CANX,DERL1,PSMD11,PSMB1,AXIN1,PSMB6,HSP90B1,DDB1,FEM1B,PSMD2,CALR,HSPA5,RNF40,RLIM,HGS,USP7,FBXL14,DNAJB12,UBE2I,PSMD12,ARIH2,PSMB5,PSMD4,CDC20,AUP1,RNF6,SQSTM1,SELENOS,PSMC2,ANAPC7,PSMD6,USP36,ZNF598,RAD23A,RNF103-CHMP3,ELOC,UBXN8,PSMC3,PSMC6
GO:0051301	Cell division	44	527	0.31	0.52	0.00093	CDC6,MYH9,CDC37,CCND1,FBXO5,CDK7,HAUS2,CCNT1,NSUN2,JTB,SDE2,DYNC1LI1,SKA1,MAD2L1,RAD21,PLK1,BIRC5,CDC25A,USP39,RUVBL1,NUDC,NCAPD2,CDCA2,TUBA1B,SMC4,UBE2I,SON,TOP1,CENPW,CDC20,MAPRE1,KLHL21,KATNB1,ANAPC7,GNL3,FGF13,RHOA,HMGA2,ARF1,TUBA1C,RAN,RNF103-CHMP3,CLTC,HNRNPU
GO:1903320	Regulation of protein modification by small protein conjugation or removal	27	254	0.42	0.56	0.001	FBXO5,EGR1,UBA2,DERL1,DCUN1D5,AXIN1,DAXX,MAD2L1,NPM1,PLK1,COPS9,SPHK1,HSPA5,RNF40,HSP90AA1,BAG5,UBE2I,GTPBP4,RPL5,HSP90AB1,CDC20,HSPA1B,DNAJA1,SQSTM1,GNL3,TRIB3,DDX3X
GO:0008219	Cell death	76	1118	0.22	0.47	0.0011	PPP1R15A,XBP1,TGFB1,PPIF,C1QBP,DDX5,NFKB1,BNIP1,IER3,AXIN1,MYDGF,IFT57,SEMA3A,DAXX,MTFP1,JTB,CSRNP1,ITPRIP,ATG3,HK2,PSME3,RAD21,BIRC5,DDB1,PRELID1,FEM1B,CYCS,CLPTM1L,PHLDA2,PKM,HSPA5,MAP1S,PMAIP1,TNFRSF12A,AEN,HSP90AA1,ATF4,BAG5,RRP1B,HSPD1,EPHA2,NAE1,PIM3,TOP1,DHX9,PEA15,IL6R,MCL1,SLK,GADD45A,JUN,ZMPSTE24,MTCH1,DFFA,KRT18,SQSTM1,VDAC1,QRICH1,ATP5F1A,BRMS1,CCN1,RHOA,HRAS,BCL7B,TRIB3,PPP2CA,EIF4G2…
GO:2001020	Regulation of response to DNA damage stimulus	31	316	0.38	0.54	0.0011	DDX5,FBXO5,IER3,YY1,YJU2,NPM1,SF3B3,FEM1B,RUVBL1,PMAIP1,SIRT6,HMGB1,SPRED2,DHX9,SF3B5,MCL1,TAF5,ANKRD1,ZMPSTE24,EEF1E1,BRD7,MORF4L2,ACTL6A,CD44,BCL7B,BCLAF1,HMGA2,CEBPG,RUVBL2,TPT1,ACTB
GO:0012501	Programmed cell death	74	1084	0.23	0.47	0.0012	PPP1R15A,XBP1,TGFB1,PPIF,C1QBP,DDX5,NFKB1,BNIP1,IER3,AXIN1,MYDGF,IFT57,SEMA3A,DAXX,MTFP1,JTB,CSRNP1,ITPRIP,ATG3,HK2,PSME3,RAD21,BIRC5,DDB1,PRELID1,FEM1B,CYCS,CLPTM1L,PHLDA2,PKM,HSPA5,MAP1S,PMAIP1,TNFRSF12A,AEN,HSP90AA1,ATF4,RRP1B,HSPD1,EPHA2,NAE1,PIM3,TOP1,DHX9,PEA15,IL6R,MCL1,SLK,GADD45A,JUN,ZMPSTE24,MTCH1,DFFA,KRT18,SQSTM1,VDAC1,QRICH1,ATP5F1A,BRMS1,CCN1,RHOA,HRAS,BCL7B,TRIB3,PPP2CA,PUF60,BCLAF…
GO:0042176	Regulation of protein catabolic process	34	367	0.36	0.53	0.0012	PSMC4,XBP1,SGTA,ODC1,AXIN1,PSME3,MAD2L1,NKD2,PLK1,DDB1,SF3B3,PSMD2,RNF40,HGS,HSP90AA1,SIRT6,BAG5,EZR,USP7,ANXA2,WAC,ARIH2,HSP90AB1,CDC20,HSPA1B,CSNK1E,CSNK1D,PSMC2,TRIB3,RAD23A,OAZ1,PSMC3,PSMC6,TMF1
GO:1901796	Regulation of signal transduction by p53 class mediator	16	105	0.57	0.6	0.0012	DDX5,YJU2,NPM1,PRMT5,PMAIP1,HEXIM1,EIF5A,USP7,SPRED2,RPL5,ANKRD1,ZMPSTE24,PAK1IP1,EEF1E1,CD44,BOP1
GO:0065009	Regulation of molecular function	170	3085	0.13	0.42	0.0015	GPRC5A,ARHGEF5,PPP1R15A,CDC6,EIF3D,PSMA3,AHSA1,EIF5,AMH,TGFB1,CDC37,TFPI2,PPIF,DHX33,NFKB1,CCND1,CYP27B1,FBXO5,PPP1R7,DUSP1,EGR1,EIF2S1,CDK7,DERL1,DCUN1D5,CCNT1,TMED2,AXIN1,AJUBA,IFT57,GAL,DAXX,EIF2B2,JTB,ITPRIP,CDC42EP2,CRIM1,DDAH1,ATP1B3,PSME3,MAD2L1,ANXA5,ABCE1,NPM1,CCT2,HSP90B1,PLK1,BIRC5,PRELID1,FNTA,CDC25A,IRS1,ARF4,FEM1B,CYCS,PPP1R14B,PSMD2,FOSL1,NFKBIB,HNRNPD,SPHK1,TCP1,PHLDA2,CHORDC1,TRI…
GO:1901698	Response to nitrogen compound	72	1058	0.22	0.46	0.0016	UQCRC1,CDC6,XBP1,SGTA,TGFB1,NFKB1,CCND1,SRSF9,EGR1,CANX,SDF2L1,VGF,DERL1,SLC7A5,GAL,DAXX,EIF2B2,CDH13,POLR2D,NPM1,HSP90B1,IRS1,PDE12,FOSL1,HNRNPD,NUDC,PKM,CALR,TRIM41,HSPA5,PPP2R2A,RNF40,CARM1,PMAIP1,HSP90AA1,ATF4,EZR,DNAJB12,DDX21,ZEB1,EPRS1,DHX9,DDR2,CCN2,PEA15,JUN,HSP90AB1,EIF6,TXN,ANXA1,ERRFI1,AUP1,SLC3A2,FUNDC1,SLC39A14,DDX1,HM13,SELENOS,ATP5F1A,PRNP,RHOA,PNPT1,RANGAP1,TRIB3,DHX36,HNRNPAB,VI…
GO:1901998	Toxin transport	10	42	0.77	0.63	0.0016	CCT7,CCT5,CCT8,CCT3,CCT2,TCP1,HSPA5,DNAJA1,CCT4,COPZ1
GO:0000278	Mitotic cell cycle	49	631	0.28	0.48	0.0017	TRIP13,CDC6,MYBL2,CCND1,SYF2,NAA50,PLK4,JTB,SDE2,SKA1,KPNB1,MAD2L1,NCAPH2,PLK1,BIRC5,CDC25A,NUDC,NCAPD2,HASPIN,MAP1S,TUBA1B,TUBB4B,SMC4,WAC,UBE2I,SON,NAE1,CENPW,BCCIP,CDC20,MAPRE1,MDC1,KATNB1,NOLC1,ANAPC7,GSPT1,RHOA,CDC45,PPP2CA,ARF1,TUBA1C,RAN,NUP88,RNF103-CHMP3,POLDIP2,ABCB1,CLTC,PTPN11,CALM2
GO:0006950	Response to stress	182	3358	0.13	0.41	0.0017	TRIP13,PPP1R15A,XBP1,TTLL12,MYH9,RELB,SGTA,TGFB1,CDC37,TFPI2,PPIF,C1QBP,NFKB1,CCND1,CYP27B1,ELK3,SYF2,EGR1,UNG,CANX,SDF2L1,VGF,LMAN1,EIF2S1,CDK7,DERL1,DCUN1D5,SLC7A5,ADNP2,TMED2,YY1,COTL1,AJUBA,GAL,DAXX,EIF2B2,SDE2,POLR2D,SSRP1,CDC42EP2,SLC7A11,KCNMA1,HK2,POLR3K,ANXA5,NPM1,HSPA9,RAD21,HSP90B1,PLK1,CHAF1A,DDB1,ETV5,KIF5B,MCM7,PDE12,PPP1R14B,FOSL1,NFKBIB,ABCF1,SPHK1,EXOSC4,RUVBL1,CALR,TRIM41,HSPA5,…
GO:0019080	Viral gene expression	11	52	0.72	0.62	0.0017	EIF3D,USF2,CANX,EIF3G,DENR,PTBP1,EIF3B,DHX9,EIF3A,SSB,PRMT1
GO:0070585	Protein localization to mitochondrion	14	85	0.61	0.59	0.0017	TIMM13,TOMM22,TIMM10B,TIMM44,HK2,TIMM22,HSP90AA1,HSPD1,TOMM34,DNAJA1,TOMM6,TOMM40,TIMM50,CALM2
GO:0009895	Negative regulation of catabolic process	31	329	0.37	0.5	0.002	SGTA,LRPPRC,SLC7A5,NSUN2,MAD2L1,PHAX,SF3B3,HNRNPD,SIRT6,BAG5,USP7,ANXA2,WAC,DHX9,MCL1,DKC1,SYNCRIP,RPL5,HSP90AB1,YBX1,MFSD2A,DFFA,EIF4G1,DHX36,HNRNPAB,EIF4G2,USP36,SLIRP,HNRNPC,POLDIP2,HNRNPU
GO:0032212	Positive regulation of telomere maintenance via telomerase	9	34	0.81	0.63	0.002	CCT7,CCT6A,CCT5,CCT8,CCT3,CCT2,TCP1,DKC1,CCT4
GO:0090068	Positive regulation of cell cycle process	26	251	0.41	0.52	0.002	CDC6,PAF1,TGFB1,CCND1,FBXO5,PLK4,DYNC1LI1,MAD2L1,NPM1,RAD21,NCAPH2,BIRC5,CDC25A,SPHK1,SMC4,RRM2,DDR2,CCN2,ANXA1,ANAPC7,RHOA,RANBP1,EIF4G1,POLDIP2,HNRNPU,DDX3X
GO:0051130	Positive regulation of cellular component organization	71	1049	0.22	0.44	0.0021	ARHGEF5,PPP1R15A,TGFB1,PPIF,DHX33,CDC42EP1,LMAN1,CCT7,DDX56,RAB21,YY1,AJUBA,PLK4,CCT6A,CDC42EP2,CCT5,CCT8,CCT3,RAD21,CCT2,RUNX1,HNRNPD,SPHK1,TCP1,RUVBL1,HSPA5,NCAPD2,PMAIP1,DRG1,TMED9,HSP90AA1,EIF5A,SIRT6,CAPRIN1,SMC4,ANXA2,HNRNPA2B1,RAC1,STOML2,EPHA2,DDR2,CCN2,S100A10,DKC1,SURF4,CDC20,SDC4,MAPRE1,HSPA1B,ANXA1,BMP2,KATNB1,TFRC,CCT4,VDAC1,ANAPC7,GNL3,ACTL6A,RHOA,CBLL1,HRAS,EIF4G1,DHX36,PGAM5,PDCD5…
GO:0071310	Cellular response to organic substance	119	2019	0.16	0.42	0.0022	FKBP4,CDC6,XBP1,MYBL2,PAF1,TGFB1,TWISTNB,DDX5,NFKB1,CCND1,ATIC,DUSP1,EGR1,NR1D1,SDF2L1,EIF2S1,DERL1,MRPL15,SLC7A5,MARS1,ATP5F1B,ADNP2,TMED2,YY1,SYP,DAXX,CDC42EP2,HK2,NPM1,HSPA9,HSP90B1,FNTA,IRS1,SHCBP1,KIF5B,MCM7,PDE12,TWNK,NFKBIB,HNRNPD,SPHK1,EGR3,NCL,PKM,CALR,TRIM41,HSPA5,ZYX,EIF5A,ATF4,TUBA1B,ZC3H15,EZR,HSPD1,ATF3,MAP2K3,HMGB1,DNAJB12,TJP1,STIP1,ZEB1,EPRS1,DHX9,CACYBP,DDR2,CCN2,HDGF,IL6R,SYNCR…
GO:0036503	ERAD pathway	15	100	0.57	0.56	0.0023	XBP1,SGTA,CANX,SDF2L1,DERL1,HSP90B1,CALR,HSPA5,DNAJB12,AUP1,HM13,SELENOS,RNF103-CHMP3,UBXN8,PSMC6
GO:0045787	Positive regulation of cell cycle	32	349	0.35	0.49	0.0024	CDC6,PAF1,TGFB1,CCND1,FBXO5,CCNT1,PLK4,DYNC1LI1,MAD2L1,NPM1,RAD21,NCAPH2,BIRC5,CDC25A,FOSL1,SPHK1,CALR,SMC4,RRM2,DDR2,CCN2,ANXA1,ANAPC7,RHOA,RANBP1,EIF4G1,CITED2,RAD23A,POLDIP2,PTPN11,HNRNPU,DDX3X
GO:0033047	Regulation of mitotic sister chromatid segregation	11	55	0.69	0.58	0.0025	TRIP13,FBXO5,DUSP1,DYNC1LI1,MAD2L1,RAD21,PLK1,BIRC5,HASPIN,CDC20,HNRNPU
GO:0072655	Establishment of protein localization to mitochondrion	13	77	0.62	0.56	0.0025	TIMM13,TOMM22,TIMM10B,TIMM44,HK2,TIMM22,HSP90AA1,HSPD1,TOMM34,TOMM6,TOMM40,TIMM50,CALM2
GO:0032508	DNA duplex unwinding	14	89	0.59	0.55	0.0026	SUB1,MCM7,TWNK,RUVBL1,PURA,XRCC6,DHX9,ANXA1,DDX1,HMGA1,CDC45,DHX36,RUVBL2,DDX3X
GO:0006915	Apoptotic process	70	1041	0.22	0.43	0.0028	PPP1R15A,XBP1,TGFB1,PPIF,C1QBP,DDX5,NFKB1,BNIP1,IER3,AXIN1,MYDGF,IFT57,SEMA3A,DAXX,MTFP1,JTB,CSRNP1,ITPRIP,ATG3,HK2,PSME3,RAD21,BIRC5,DDB1,PRELID1,FEM1B,CYCS,CLPTM1L,PHLDA2,HSPA5,MAP1S,PMAIP1,TNFRSF12A,AEN,HSP90AA1,ATF4,RRP1B,HSPD1,EPHA2,NAE1,PIM3,PEA15,IL6R,MCL1,SLK,GADD45A,JUN,ZMPSTE24,MTCH1,DFFA,KRT18,SQSTM1,VDAC1,QRICH1,ATP5F1A,BRMS1,CCN1,RHOA,HRAS,BCL7B,TRIB3,PPP2CA,PUF60,BCLAF1,PDCD2,TIMM50…
GO:0043549	Regulation of kinase activity	56	778	0.25	0.44	0.003	GPRC5A,ARHGEF5,CDC6,TGFB1,CDC37,CCND1,DUSP1,EGR1,CDK7,CCNT1,AXIN1,AJUBA,DAXX,JTB,NPM1,PLK1,CDC25A,IRS1,CHORDC1,HEXIM1,MAPK8IP2,HGS,HSP90AA1,ZFP91,MAP2K3,SERTAD1,EPHA2,XRCC6,GTPBP4,DDR2,IL6R,BCCIP,IRAK1,GADD45A,HSP90AB1,SDC4,TXN,ERRFI1,BMP2,IPO7,DNAJA1,FGF13,IL34,CD44,CCN1,PRNP,RHOA,HRAS,TRIB3,PPP2CA,HMGA2,GGNBP2,HNRNPU,DDX3X,ACTB,CALM2
GO:1903608	Protein localization to cytoplasmic stress granule	5	7	1.25	0.64	0.003	DHX9,YBX1,DDX1,SSB,DDX3X
GO:1901575	Organic substance catabolic process	102	1686	0.17	0.41	0.0031	PSMA4,PSMC4,PSMD8,XBP1,PSMA3,PSMD7,SGTA,TGFB1,DDX5,CYP27B1,TPI1,UNG,RNF114,GOT2,NR1D1,CANX,SDF2L1,DERL1,LRPPRC,PSMD11,PSMB1,AXIN1,PSMB6,POLR2D,AASDHPPT,DDAH1,HK2,WDR82,HSP90B1,DDB1,FEM1B,PDE12,PSMD2,HNRNPD,RNASEH1,SPHK1,EXOSC4,PKM,CALR,HSPA5,RNF40,PMAIP1,RLIM,UPP1,HGS,SHMT2,HSP90AA1,ELAC2,PRDX6,USP7,FBXL14,DNAJB12,UBE2I,PSMD12,ARIH2,ETF1,PSMB5,PSMD4,ENTPD7,CDC20,ZMPSTE24,PABPC4,PGK1,MRTO4,HSPA1B,…
GO:0044093	Positive regulation of molecular function	97	1587	0.18	0.41	0.0033	GPRC5A,ARHGEF5,PPP1R15A,CDC6,EIF3D,AHSA1,AMH,TGFB1,DHX33,CCND1,CYP27B1,EGR1,EIF2S1,DERL1,DCUN1D5,CCNT1,AXIN1,AJUBA,IFT57,GAL,DAXX,JTB,ATP1B3,PSME3,NPM1,CCT2,PLK1,PRELID1,FNTA,IRS1,ARF4,CYCS,FOSL1,HNRNPD,SPHK1,TCP1,TRIM41,PMAIP1,MAPK8IP2,HSP90AA1,NME1,ZC3H15,ZFP91,HSPD1,MAP2K3,HMGB1,ANP32B,ANXA2,HNRNPA2B1,UBE2I,EPHA2,XRCC6,ARHGAP11A,DHX9,DDR2,CCN2,IL6R,S100A10,DKC1,IRAK1,HSP90AB1,CDC20,SDC4,CAP1,Y…
GO:0050794	Regulation of cellular process	502	11025	0.05	0.36	0.0035	FKBP4,GPRC5A,ARHGEF5,FSTL3,TRIP13,PPP1R15A,CDC6,TOMM22,XBP1,GTPBP1,TTLL12,MYH9,EIF3D,CNIH1,CGRRF1,EIF5,MYBL2,PAF1,RELB,AMH,SGTA,TGFB1,CDC37,USF2,PDAP1,PPIF,DHX33,C1QBP,DDX5,LRRC59,NFKB1,CCND1,CYP27B1,ELK3,SRSF9,FBXO5,BYSL,BNIP1,PPP1R7,ODC1,CEBPZ,WDR77,SYF2,DUSP1,EGR1,DUSP4,UNG,H4C6,NR1D1,TRAP1,ZNF10,SDF2L1,CDC42EP1,VGF,LMAN1,EIF2S3,EIF3G,NOL11,RBM39,THAP1,EMILIN2,PTCD3,COQ3,H3-3B,DPH2,MED10,EIF2S…
GO:0034097	Response to cytokine	57	804	0.24	0.43	0.0036	XBP1,MYBL2,RELB,TWISTNB,NFKB1,CYP27B1,ATIC,DUSP1,EGR1,NR1D1,MRPL15,ATP5F1B,YY1,CDC42EP2,HK2,KIF5B,PDE12,FOSL1,SPHK1,NCL,HSPA5,ZYX,SHMT2,EIF5A,TUBA1B,ZC3H15,STIP1,EPRS1,DHX9,CACYBP,HDGF,IL6R,MCL1,SYNCRIP,IRAK1,HSP90AB1,ANKRD1,YBX1,SRSF3,ANXA1,SRM,KLF5,EEF1E1,PFKP,KRT18,TFRC,AKAP12,IL34,CD44,DDOST,RHOA,PNPT1,BCLAF1,VIM,ACTG1,PTPN11,HNRNPU
GO:1990830	Cellular response to leukemia inhibitory factor	14	93	0.57	0.52	0.0037	MYBL2,TWISTNB,MRPL15,HK2,NCL,CACYBP,SRSF3,SRM,KLF5,EEF1E1,PFKP,TFRC,BCLAF1,HNRNPU
GO:0007005	Mitochondrion organization	37	445	0.31	0.45	0.0038	TIMM13,TOMM22,PPIF,TIMM10B,MTFP1,NDUFA9,TIMM44,JTB,ATG3,HK2,HSPA9,TWNK,TIMM22,PMAIP1,HSP90AA1,HSPD1,RAB5IF,STOML2,NDUFAF4,TOMM34,HSPA1B,FUNDC1,ATAD3A,SQSTM1,TOMM6,PNPT1,TOMM40,TFAM,NDUFC1,COA4,TIMM50,SLIRP,TGIF2-RAB5IF,CLUH,POLDIP2,CALM2,ATAD3B
GO:0007051	Spindle organization	19	160	0.47	0.49	0.0039	MYH9,MYBL2,FBXO5,HAUS2,KPNB1,PLK1,BIRC5,NUDC,MAP1S,EZR,BCCIP,CDC20,MAPRE1,CSNK1D,RHOA,RANBP1,RAN,POLDIP2,NTMT1
GO:0080134	Regulation of response to stress	86	1373	0.19	0.4	0.0039	PPP1R15A,XBP1,TTLL12,SGTA,CDC37,C1QBP,DDX5,NFKB1,FBXO5,DUSP1,NR1D1,TRAP1,EMILIN2,IER3,TMED2,YY1,AXIN1,AJUBA,YJU2,SEMA3A,SLC7A11,DDAH1,NPM1,SF3B3,FEM1B,SPHK1,RUVBL1,CHORDC1,TRIM41,HSPA5,ZYX,KARS1,PMAIP1,TNFRSF12A,HEXIM1,MAPK8IP2,HSP90AA1,ATF4,SIRT6,BAG5,EZR,HMGB1,LYAR,ANXA2,SPRED2,XRCC6,DHX9,SF3B5,DDR2,CCN2,MCL1,TAF5,GADD45A,ANKRD1,ZMPSTE24,TXN,HSPA1B,ANXA1,ERRFI1,BMP2,DNAJC2,EEF1E1,DNAJA1,BRD7,VD…
GO:0031401	Positive regulation of protein modification process	68	1018	0.22	0.41	0.004	GPRC5A,ARHGEF5,PPP1R15A,CDC6,XBP1,PAF1,TGFB1,CCND1,PPP1R7,EGR1,UBA2,DERL1,DCUN1D5,CCNT1,AXIN1,AJUBA,MYDGF,IL11,DAXX,JTB,NPM1,PLK1,BIRC5,FNTA,SPHK1,GLYR1,HSPA5,RNF40,CDCA2,MAPK8IP2,HSP90AA1,ZFP91,MAP2K3,DDX21,RAC1,PTBP1,XRCC6,DDR2,CCN2,IL6R,IRAK1,HSP90AB1,CDC20,SDC4,TXN,BMP2,SQSTM1,TFRC,BRD7,CSNK1D,GNL3,BRMS1,FGF13,IL34,CD44,CCN1,PRNP,RHOA,HRAS,TRIB3,EIF4G1,PPP2CA,HMGA2,SNW1,RUVBL2,PTPN11,DDX3X,CA…
GO:0140014	Mitotic nuclear division	20	175	0.45	0.49	0.004	MYBL2,NAA50,KPNB1,MAD2L1,NCAPH2,PLK1,BIRC5,NUDC,NCAPD2,HASPIN,SMC4,UBE2I,BCCIP,CDC20,MAPRE1,KATNB1,RHOA,RAN,RNF103-CHMP3,POLDIP2
GO:0015931	Nucleobase-containing compound transport	23	220	0.41	0.47	0.0042	FYTTD1,DDX39A,LRPPRC,POLR2D,KPNB1,IWS1,NPM1,PHAX,EIF5A,NUP50,HNRNPA2B1,DHX9,YBX1,SRSF3,SSB,PNPT1,SLC35A2,BCLAF1,NXF1,RAN,NUP88,RBM8A,POM121C
GO:0043516	Regulation of DNA damage response, signal transduction by p53 class mediator	9	39	0.76	0.55	0.0043	DDX5,YJU2,NPM1,PMAIP1,SPRED2,ANKRD1,ZMPSTE24,EEF1E1,CD44
GO:0006626	Protein targeting to mitochondrion	11	60	0.66	0.53	0.0044	TIMM13,TOMM22,TIMM10B,TIMM44,TIMM22,HSP90AA1,HSPD1,TOMM34,TOMM6,TOMM40,TIMM50
GO:0001503	Ossification	27	287	0.37	0.44	0.0054	FSTL3,FBL,TGFB1,CYP27B1,H3-3B,ATP5F1B,RUNX1,ATF4,DDX21,EPHA2,GTPBP4,DHX9,DDR2,CCN2,SYNCRIP,ZMPSTE24,IARS1,BMP2,FHL2,PSMC2,CCN1,RHOA,DHX36,HNRNPC,RSL1D1,CLTC,HNRNPU
GO:0071900	Regulation of protein serine/threonine kinase activity	33	386	0.32	0.43	0.0054	ARHGEF5,CDC6,TGFB1,CDC37,CCND1,DUSP1,CDK7,CCNT1,AXIN1,AJUBA,PLK1,CDC25A,CHORDC1,HEXIM1,HGS,SERTAD1,GTPBP4,BCCIP,IRAK1,GADD45A,HSP90AB1,BMP2,IPO7,DNAJA1,IL34,RHOA,HRAS,TRIB3,PPP2CA,HMGA2,DDX3X,ACTB,CALM2
GO:0043085	Positive regulation of catalytic activity	76	1191	0.2	0.39	0.0057	GPRC5A,ARHGEF5,PPP1R15A,CDC6,TGFB1,CCND1,CYP27B1,EGR1,DCUN1D5,CCNT1,AXIN1,AJUBA,IFT57,DAXX,JTB,PSME3,NPM1,CCT2,PLK1,PRELID1,FNTA,IRS1,ARF4,CYCS,HNRNPD,TCP1,PMAIP1,MAPK8IP2,HSP90AA1,ZC3H15,ZFP91,HSPD1,MAP2K3,HMGB1,ANP32B,HNRNPA2B1,UBE2I,EPHA2,XRCC6,ARHGAP11A,DHX9,DDR2,CCN2,IL6R,S100A10,DKC1,IRAK1,HSP90AB1,CDC20,SDC4,CAP1,YWHAB,MTCH1,TXN,HSPA1B,BMP2,HMGN1,CCT4,PDP1,FGF13,IL34,CD44,CCN1,PRNP,RHOA,RA…
GO:0051099	Positive regulation of binding	20	181	0.44	0.46	0.0059	EIF3D,TGFB1,EIF2S1,DERL1,NME1,HMGB1,ANXA2,DHX9,S100A10,HSP90AB1,TXN,MAPRE1,BMP2,TRIB3,EIF4G1,PPP2CA,RAN,CEBPG,POLDIP2,CALM2
GO:0031396	Regulation of protein ubiquitination	22	212	0.41	0.44	0.0063	FBXO5,DERL1,DCUN1D5,AXIN1,DAXX,MAD2L1,NPM1,PLK1,SPHK1,HSPA5,RNF40,HSP90AA1,BAG5,GTPBP4,RPL5,HSP90AB1,CDC20,HSPA1B,DNAJA1,SQSTM1,TRIB3,DDX3X
GO:0001649	Osteoblast differentiation	17	141	0.47	0.45	0.0071	FBL,H3-3B,ATP5F1B,DDX21,EPHA2,GTPBP4,DHX9,SYNCRIP,IARS1,BMP2,FHL2,PSMC2,CCN1,HNRNPC,RSL1D1,CLTC,HNRNPU
GO:0045732	Positive regulation of protein catabolic process	22	214	0.4	0.44	0.0071	PSMC4,XBP1,SGTA,AXIN1,NKD2,PLK1,DDB1,RNF40,HSP90AA1,SIRT6,EZR,ARIH2,CDC20,HSPA1B,CSNK1E,CSNK1D,PSMC2,TRIB3,RAD23A,OAZ1,PSMC3,PSMC6
GO:0061621	Canonical glycolysis	6	16	0.97	0.53	0.0071	TPI1,HK2,PKM,PGK1,PFKP,ENO1
GO:1904029	Regulation of cyclin-dependent protein kinase activity	15	114	0.51	0.46	0.0072	CDC6,CDC37,CCND1,CDK7,CCNT1,PLK1,CDC25A,HEXIM1,SERTAD1,GTPBP4,BCCIP,GADD45A,HSP90AB1,IPO7,ACTB
GO:0045841	Negative regulation of mitotic metaphase/anaphase transition	8	33	0.78	0.5	0.0073	TRIP13,FBXO5,MAD2L1,RAD21,PLK1,BIRC5,HASPIN,CDC20
GO:0051205	Protein insertion into membrane	11	65	0.62	0.47	0.0078	TIMM13,TOMM22,SGTA,SEC61A1,TIMM10B,EMC7,TIMM22,HSP90AA1,EMC6,TOMM6,TOMM40
GO:0044419	Biological process involved in interspecies interaction between organisms	90	1490	0.17	0.37	0.0079	XBP1,TTLL12,PAF1,RELB,TGFB1,C1QBP,NFKB1,CYP27B1,ODC1,NR1D1,VGF,SLC7A5,CCNT1,COTL1,CDC42EP2,CCT5,POLR3K,PPIB,DDB1,KIF5B,PDE12,PPP1R14B,FOSL1,NFKBIB,EXOSC4,TCP1,CALR,TRIM41,ZYX,PMAIP1,HEXIM1,SHMT2,HSP90AA1,AP1S1,EIF5A,RRP1B,HSPD1,TUBB4B,MAP2K3,HMGB1,LYAR,DDX21,TJP1,EPHA2,XRCC6,EPRS1,CD55,DHX9,IL6R,NDUFAF4,SYNCRIP,IRAK1,JUN,HSP90AB1,ANKRD1,RAB14,HSPA1B,ANXA1,AUP1,SLC3A2,ATAD3A,BMP2,IPO7,DDX1,TFRC,CR…
GO:0032434	Regulation of proteasomal ubiquitin-dependent protein catabolic process	17	143	0.47	0.44	0.0081	XBP1,SGTA,AXIN1,NKD2,PLK1,SIRT6,BAG5,USP7,WAC,ARIH2,HSP90AB1,CDC20,HSPA1B,CSNK1E,CSNK1D,TRIB3,RAD23A
GO:0042325	Regulation of phosphorylation	78	1251	0.19	0.36	0.0087	GPRC5A,ARHGEF5,CDC6,XBP1,TGFB1,CDC37,CCND1,DUSP1,EGR1,CDK7,CCNT1,TMED2,AXIN1,AJUBA,MYDGF,IL11,DAXX,JTB,NPM1,PLK1,BIRC5,CDC25A,IRS1,MCM7,PPP1R14B,SPHK1,CHORDC1,HEXIM1,MAPK8IP2,HGS,HSP90AA1,SIRT6,ZFP91,MAP2K3,RAC1,SPRED2,SERTAD1,EPHA2,XRCC6,GTPBP4,DDR2,CCN2,IL6R,BCCIP,IRAK1,GADD45A,JUN,HSP90AB1,SDC4,EIF6,TXN,ERRFI1,BMP2,IPO7,DNAJA1,SQSTM1,TFRC,CSNK1D,PWP1,FGF13,IL34,CD44,CCN1,PRNP,RHOA,HRAS,TRIB3,E…
GO:0045860	Positive regulation of protein kinase activity	34	416	0.3	0.4	0.0087	GPRC5A,ARHGEF5,CDC6,TGFB1,CCND1,EGR1,CCNT1,AXIN1,AJUBA,DAXX,JTB,NPM1,MAPK8IP2,HSP90AA1,ZFP91,MAP2K3,XRCC6,DDR2,IL6R,IRAK1,HSP90AB1,SDC4,TXN,BMP2,FGF13,IL34,CCN1,PRNP,RHOA,HRAS,PPP2CA,HMGA2,DDX3X,CALM2
GO:2000058	Regulation of ubiquitin-dependent protein catabolic process	19	173	0.43	0.43	0.0087	XBP1,SGTA,AXIN1,NKD2,PLK1,SIRT6,BAG5,USP7,WAC,ARIH2,RPL5,HSP90AB1,CDC20,HSPA1B,CCDC22,CSNK1E,CSNK1D,TRIB3,RAD23A
GO:0007088	Regulation of mitotic nuclear division	15	118	0.5	0.43	0.0097	TRIP13,FBXO5,DUSP1,DYNC1LI1,MAD2L1,RAD21,PLK1,BIRC5,SPHK1,PRMT5,HASPIN,CDCA2,MKI67,CDC20,ANAPC7
GO:0090151	Establishment of protein localization to mitochondrial membrane	8	35	0.75	0.47	0.01	TIMM13,TOMM22,TIMM10B,TIMM22,HSP90AA1,TOMM6,TOMM40,CALM2
GO:0045931	Positive regulation of mitotic cell cycle	15	121	0.49	0.42	0.0117	CDC6,TGFB1,CCND1,FBXO5,BIRC5,CDC25A,SPHK1,RRM2,DDR2,ANXA1,ANAPC7,EIF4G1,POLDIP2,PTPN11,DDX3X
GO:0009615	Response to virus	30	356	0.32	0.38	0.0119	TGFB1,NFKB1,ODC1,CCT5,POLR3K,PDE12,FOSL1,EXOSC4,CALR,TRIM41,PMAIP1,HSP90AA1,AP1S1,EIF5A,RRP1B,DDX21,NDUFAF4,AUP1,ATAD3A,DDX1,CRCP,ABCF3,DHX36,POU2F2,HMGA2,ARF1,DNAJC3,TPT1,DDX3X,ENO1
GO:1901988	Negative regulation of cell cycle phase transition	22	225	0.38	0.4	0.0119	TRIP13,CDC6,CCND1,FBXO5,SYF2,NSUN2,SDE2,MAD2L1,RAD21,PLK1,CDK2AP2,BIRC5,HASPIN,WAC,NAE1,CDC5L,CDC20,MDC1,BRD7,ATF5,CDC45,PTPN11
GO:0001932	Regulation of protein phosphorylation	70	1108	0.19	0.35	0.012	GPRC5A,ARHGEF5,CDC6,XBP1,TGFB1,CDC37,CCND1,DUSP1,EGR1,CDK7,CCNT1,TMED2,AXIN1,AJUBA,MYDGF,IL11,DAXX,JTB,NPM1,PLK1,BIRC5,CDC25A,SPHK1,CHORDC1,HEXIM1,MAPK8IP2,HGS,HSP90AA1,ZFP91,MAP2K3,RAC1,SPRED2,SERTAD1,XRCC6,GTPBP4,DDR2,CCN2,IL6R,BCCIP,IRAK1,GADD45A,JUN,HSP90AB1,SDC4,TXN,ERRFI1,BMP2,IPO7,DNAJA1,SQSTM1,TFRC,CSNK1D,PWP1,FGF13,IL34,CD44,CCN1,PRNP,RHOA,HRAS,TRIB3,EIF4G1,PPP2CA,HMGA2,DNAJC3,GGNBP2,PTP…
GO:0030433	Ubiquitin-dependent ERAD pathway	12	82	0.56	0.43	0.012	SGTA,CANX,DERL1,HSP90B1,CALR,HSPA5,DNAJB12,AUP1,SELENOS,RNF103-CHMP3,UBXN8,PSMC6
GO:0051438	Regulation of ubiquitin-protein transferase activity	10	58	0.63	0.44	0.012	FBXO5,DCUN1D5,AXIN1,MAD2L1,PLK1,FEM1B,BAG5,RPL5,CDC20,TRIB3
GO:0000070	Mitotic sister chromatid segregation	15	122	0.48	0.41	0.0124	NAA50,KPNB1,MAD2L1,NCAPH2,PLK1,BIRC5,NUDC,NCAPD2,HASPIN,SMC4,CDC20,MAPRE1,KATNB1,RAN,RNF103-CHMP3
GO:0030162	Regulation of proteolysis	51	739	0.23	0.36	0.0125	PSMC4,XBP1,MYH9,PSMA3,SGTA,TFPI2,AXIN1,IFT57,CRIM1,PSME3,NKD2,PLK1,RUNX1,BIRC5,PRELID1,CYCS,RNF40,PMAIP1,SIRT6,BAG5,HSPD1,USP7,HMGB1,ANP32B,ANXA2,WAC,ARIH2,CCN2,S100A10,RPL5,HSP90AB1,CDC20,MTCH1,HSPA1B,CCDC22,CSNK1E,CSNK1D,PSMC2,CD44,CCN1,PRNP,RHOA,TRIB3,PDCD2,PDCD5,RAD23A,PSMC3,PSMC6,DDX3X,TMF1,ENO1
GO:0034504	Protein localization to nucleus	20	195	0.4	0.4	0.0125	PAF1,RANBP6,KPNB1,PLK1,CALR,RRP7A,KPNA4,NUP50,IPO4,HDGF,TXN,IPO7,SQSTM1,RANGAP1,TNPO2,KPNA2,RAN,NUP88,POM121C,HNRNPU
GO:0032436	Positive regulation of proteasomal ubiquitin-dependent protein catabolic process	13	96	0.52	0.41	0.0133	XBP1,SGTA,AXIN1,NKD2,PLK1,SIRT6,ARIH2,CDC20,HSPA1B,CSNK1E,CSNK1D,TRIB3,RAD23A
GO:0071383	Cellular response to steroid hormone stimulus	17	152	0.44	0.4	0.0138	FKBP4,TGFB1,DDX5,NR1D1,DAXX,CALR,HSPA1B,ANXA1,ERRFI1,DNAJA1,ATP5F1A,RHOA,HSPA8,NCOA4,PTGES3,HNRNPU,TMF1
GO:0042127	Regulation of cell population proliferation	97	1669	0.16	0.33	0.014	CDC6,XBP1,CGRRF1,TGFB1,CCND1,CYP27B1,FBXO5,ODC1,WDR77,SYF2,DUSP1,EGR1,NR1D1,EMILIN2,TBRG4,SLC7A5,UTP20,MYDGF,IFT57,IL11,GAL,TMEM115,CDH13,JTB,FTH1,SLC7A11,DDAH1,NPM1,RUNX1,BIRC5,COPS9,IRS1,SHCBP1,FOSL1,SPHK1,EGR3,PHLDA2,CALR,CARM1,HGS,PURA,SHMT2,NME1,SIRT6,ATF3,HMGB1,TJP1,MAFG,SERTAD1,XRCC6,GTPBP4,ZEB1,CD55,DHX9,DDR2,CCN2,IL6R,NDUFAF4,IRAK1,JUN,CDC20,SDC4,ZMPSTE24,HSPA1B,ANXA1,ERRFI1,H2AC6,BMP2,E…
GO:2001251	Negative regulation of chromosome organization	12	84	0.55	0.41	0.0142	TRIP13,FBXO5,H3-3B,NAT10,MAD2L1,RAD21,PLK1,BIRC5,HASPIN,CDC20,HNRNPC,HNRNPU
GO:0032922	Circadian regulation of gene expression	11	72	0.58	0.41	0.0148	RELB,EGR1,NR1D1,PRMT5,ATF4,SIRT6,TOP1,ID3,CSNK1E,CSNK1D,HNRNPU
GO:0043414	Macromolecule methylation	25	278	0.35	0.37	0.0148	TRMT6,SNRPD3,FBL,WDR77,METTL5,NSUN2,WDR82,COPRS,METTL1,PRMT5,CARM1,THUMPD3,ETF1,TFB2M,TYW3,FAM98B,PWP1,FTSJ3,GSPT1,SNRPE,BUD23,CBLL1,PRMT1,SNRPB,NTMT1
GO:2001022	Positive regulation of response to DNA damage stimulus	18	168	0.42	0.39	0.0148	DDX5,YY1,RUVBL1,PMAIP1,SIRT6,HMGB1,SPRED2,DHX9,ANKRD1,EEF1E1,BRD7,MORF4L2,ACTL6A,BCL7B,BCLAF1,CEBPG,RUVBL2,ACTB
GO:0000079	Regulation of cyclin-dependent protein serine/threonine kinase activity	14	111	0.49	0.4	0.0149	CDC6,CDC37,CCND1,CDK7,CCNT1,PLK1,CDC25A,HEXIM1,SERTAD1,GTPBP4,BCCIP,GADD45A,IPO7,ACTB
GO:0043985	Histone H4-R3 methylation	4	6	1.22	0.46	0.0159	WDR77,COPRS,PRMT5,PRMT1
GO:0046822	Regulation of nucleocytoplasmic transport	14	112	0.49	0.39	0.0161	XBP1,TGFB1,NSUN2,IWS1,HSP90AA1,SIRT6,ANP32B,DHX9,HSP90AB1,TXN,NOLC1,RANGAP1,RAN,PTPN11
GO:0060341	Regulation of cellular localization	62	963	0.2	0.34	0.0161	ARHGEF5,XBP1,TGFB1,BYSL,NR1D1,LMAN1,CCT7,RAB21,NSUN2,CCT6A,CCT5,SLC7A11,CCT8,IWS1,CCT3,NKD2,NPM1,CCT2,PLK1,BIRC5,IRS1,KIF5B,TCP1,HSP90AA1,SIRT6,EZR,USP7,ANP32B,ANXA2,ARIH2,EPHA2,PIM3,DHX9,DKC1,HSP90AB1,ANKRD1,RAB14,TXN,DNAJA1,BTF3,SQSTM1,TFRC,CCT4,CSNK1E,NOLC1,GNL3,PRNP,RANGAP1,HRAS,DHX36,HNRNPAB,HSPA8,SLC16A1,USP36,RAN,NACA,RSL1D1,PDCD5,OAZ1,CLTC,PTPN11,ACTB
GO:0071243	Cellular response to arsenic-containing substance	6	20	0.87	0.44	0.0161	PPIF,DAXX,ATF4,ATF3,DHX36,DDX3X
GO:0071345	Cellular response to cytokine stimulus	49	711	0.23	0.34	0.0161	XBP1,MYBL2,TWISTNB,NFKB1,ATIC,DUSP1,EGR1,NR1D1,MRPL15,ATP5F1B,YY1,CDC42EP2,HK2,KIF5B,PDE12,NCL,HSPA5,ZYX,EIF5A,TUBA1B,ZC3H15,STIP1,EPRS1,DHX9,CACYBP,HDGF,IL6R,SYNCRIP,IRAK1,HSP90AB1,ANKRD1,YBX1,SRSF3,SRM,KLF5,EEF1E1,PFKP,KRT18,TFRC,AKAP12,IL34,CD44,RHOA,PNPT1,BCLAF1,VIM,ACTG1,PTPN11,HNRNPU
GO:2000060	Positive regulation of ubiquitin-dependent protein catabolic process	14	112	0.49	0.39	0.0161	XBP1,SGTA,AXIN1,NKD2,PLK1,SIRT6,ARIH2,CDC20,HSPA1B,CCDC22,CSNK1E,CSNK1D,TRIB3,RAD23A
GO:0051204	Protein insertion into mitochondrial membrane	7	29	0.77	0.43	0.0162	TIMM13,TOMM22,TIMM10B,TIMM22,HSP90AA1,TOMM6,TOMM40
GO:0000387	Spliceosomal snRNP assembly	8	39	0.7	0.42	0.0164	SNRPD3,WDR77,SNRPC,GEMIN6,PRMT5,STRAP,SNRPE,SNRPB
GO:0007339	Binding of sperm to zona pellucida	8	39	0.7	0.42	0.0164	CCT7,CCT5,CCT8,CCT3,CCT2,TCP1,CCT4,ALDOA
GO:0071702	Organic substance transport	110	1957	0.14	0.32	0.017	TIMM13,TOMM22,XBP1,MYH9,SGTA,TGFB1,CDC37,PPP1R7,FYTTD1,DDX39A,SEC61A1,GOT2,CANX,VGF,LMAN1,TIMM10B,DERL1,RANBP6,LRPPRC,RAB21,SLC7A5,TMED2,GAL,TMEM115,TIMM44,POLR2D,SLC7A11,ATG3,KPNB1,IWS1,NPM1,HSPA9,PHAX,HSP90B1,PRELID1,ARF4,KIF5B,SLC5A6,SRP68,CLPTM1L,TCP1,TIMM22,CALR,HSPA5,TMED9,HGS,KPNA4,HSP90AA1,AP1S1,EIF5A,SEC62,EZR,HSPD1,NUP50,IPO4,HNRNPA2B1,SDAD1,CAVIN1,ATP13A1,DHX9,PEA15,MCL1,SURF4,YBX1,MFS…
GO:0044248	Cellular catabolic process	94	1620	0.16	0.32	0.0173	PSMA4,PSMC4,PSMD8,XBP1,PSMA3,PSMD7,SGTA,TGFB1,DDX5,CYP27B1,TPI1,UNG,RNF114,GOT2,CANX,DERL1,LRPPRC,PSMD11,PSMB1,AXIN1,PSMB6,POLR2D,AASDHPPT,ATG3,DDAH1,WDR82,HSP90B1,DDB1,FEM1B,PDE12,PSMD2,HNRNPD,RNASEH1,SPHK1,EXOSC4,CALR,HSPA5,MAP1S,RNF40,RLIM,UPP1,HGS,SHMT2,HSP90AA1,ELAC2,PRDX6,USP7,FBXL14,HMGB1,DNAJB12,UBE2I,PSMD12,ARIH2,ETF1,PSMB5,PSMD4,ENTPD7,CDC20,ZMPSTE24,PABPC4,MRTO4,HSPA1B,DFFA,AUP1,DIS3,F…
GO:0000075	Cell cycle checkpoint signaling	17	157	0.43	0.37	0.0182	TRIP13,CDC6,CCND1,SYF2,NSUN2,SDE2,MAD2L1,PLK1,BIRC5,HASPIN,WAC,NAE1,CDC5L,CDC20,MDC1,CDC45,PTPN11
GO:0090150	Establishment of protein localization to membrane	21	219	0.37	0.36	0.0188	TIMM13,TOMM22,SGTA,SEC61A1,TIMM10B,EMC7,ATG3,SRP68,TIMM22,HSPA5,HSP90AA1,SEC62,ATP13A1,KRT18,EMC6,TOMM6,TOMM40,SRPRB,SSR3,NACA,CALM2
GO:0033674	Positive regulation of kinase activity	37	494	0.27	0.34	0.0189	GPRC5A,ARHGEF5,CDC6,TGFB1,CCND1,EGR1,CCNT1,AXIN1,AJUBA,DAXX,JTB,NPM1,IRS1,MAPK8IP2,HSP90AA1,ZFP91,MAP2K3,EPHA2,XRCC6,DDR2,IL6R,IRAK1,HSP90AB1,SDC4,TXN,BMP2,FGF13,IL34,CD44,CCN1,PRNP,RHOA,HRAS,PPP2CA,HMGA2,DDX3X,CALM2
GO:0034969	Histone arginine methylation	5	13	0.98	0.43	0.0189	WDR77,COPRS,PRMT5,CARM1,PRMT1
GO:0051972	Regulation of telomerase activity	9	51	0.64	0.4	0.0189	CCT2,HNRNPD,TCP1,HSP90AA1,HNRNPA2B1,DKC1,HSP90AB1,CCT4,PTGES3
GO:1901798	Positive regulation of signal transduction by p53 class mediator	7	30	0.76	0.42	0.0189	DDX5,PMAIP1,HEXIM1,EIF5A,SPRED2,ANKRD1,EEF1E1
GO:0030521	Androgen receptor signaling pathway	6	21	0.85	0.42	0.019	FKBP4,DDX5,DAXX,DNAJA1,RHOA,TMF1
GO:1901989	Positive regulation of cell cycle phase transition	14	115	0.48	0.38	0.0193	CDC6,PAF1,TGFB1,CCND1,FBXO5,NPM1,BIRC5,CDC25A,RRM2,DDR2,ANXA1,ANAPC7,EIF4G1,DDX3X
GO:1901565	Organonitrogen compound catabolic process	69	1113	0.18	0.32	0.0195	PSMA4,PSMC4,PSMD8,XBP1,PSMA3,PSMD7,SGTA,TGFB1,UNG,RNF114,GOT2,NR1D1,CANX,SDF2L1,DERL1,PSMD11,PSMB1,AXIN1,PSMB6,AASDHPPT,DDAH1,HSP90B1,DDB1,FEM1B,PSMD2,SPHK1,CALR,HSPA5,RNF40,PMAIP1,RLIM,UPP1,HGS,SHMT2,HSP90AA1,USP7,FBXL14,DNAJB12,UBE2I,PSMD12,ARIH2,PSMB5,PSMD4,ENTPD7,CDC20,ZMPSTE24,ABHD13,AUP1,RNF6,SQSTM1,HM13,SELENOS,PSMC2,ANAPC7,CD44,PSMD6,HSPA8,USP36,UBC,ZNF598,RAD23A,DNAJC3,RNF103-CHMP3,ELOC,…
GO:0000819	Sister chromatid segregation	16	144	0.44	0.37	0.0199	NAA50,KPNB1,MAD2L1,RAD21,NCAPH2,PLK1,BIRC5,NUDC,NCAPD2,HASPIN,SMC4,CDC20,MAPRE1,KATNB1,RAN,RNF103-CHMP3
GO:0007059	Chromosome segregation	25	286	0.33	0.35	0.02	TRIP13,NAA50,SKA1,KPNB1,MAD2L1,RAD21,NCAPH2,PLK1,BIRC5,NUDC,NCAPD2,HASPIN,MAP1S,CDCA2,SMC4,UBE2I,TOP1,CENPW,CDC20,MAPRE1,KATNB1,RAN,RNF103-CHMP3,NTMT1,DDX3X
GO:0034655	Nucleobase-containing compound catabolic process	25	287	0.33	0.35	0.0209	DDX5,UNG,LRPPRC,POLR2D,WDR82,PDE12,HNRNPD,RNASEH1,EXOSC4,UPP1,ELAC2,ETF1,ENTPD7,PABPC4,MRTO4,HSPA1B,DFFA,DIS3,SSB,GSPT1,PNPT1,BCLAF1,SAMD4A,RNPS1,RBM8A
GO:0050789	Regulation of biological process	519	11655	0.04	0.28	0.021	FKBP4,GPRC5A,ARHGEF5,PSMC4,FSTL3,TRIP13,PPP1R15A,CDC6,TOMM22,XBP1,GTPBP1,TTLL12,MYH9,EIF3D,CNIH1,CGRRF1,PSMA3,EIF5,MYBL2,PAF1,RELB,AMH,SGTA,TGFB1,CDC37,USF2,TFPI2,PDAP1,PPIF,DHX33,C1QBP,DDX5,LRRC59,NFKB1,CCND1,CYP27B1,ELK3,SRSF9,FBXO5,BYSL,BNIP1,PPP1R7,ODC1,CEBPZ,WDR77,SYF2,DUSP1,EGR1,DUSP4,UNG,H4C6,UBA2,NR1D1,TRAP1,ZNF10,SDF2L1,CDC42EP1,VGF,LMAN1,EIF2S3,EIF3G,NOL11,RBM39,THAP1,EMILIN2,PTCD3,COQ3…
GO:0051783	Regulation of nuclear division	16	145	0.43	0.36	0.021	TRIP13,FBXO5,DUSP1,DYNC1LI1,MAD2L1,RAD21,PLK1,BIRC5,SPHK1,PRMT5,CALR,HASPIN,CDCA2,MKI67,CDC20,ANAPC7
GO:0071806	Protein transmembrane transport	10	64	0.59	0.39	0.0211	TOMM22,SEC61A1,TIMM44,TIMM22,HSPA5,SEC62,HSPD1,MCL1,TOMM40,TIMM50
GO:0140467	Integrated stress response signaling	7	31	0.75	0.4	0.0214	EIF2S1,TMED2,FOSL1,ATF4,JUN,QRICH1,CEBPG
GO:0051098	Regulation of binding	30	375	0.29	0.33	0.0225	EIF3D,TGFB1,EIF2S1,DERL1,PLK1,PHLDA2,CARM1,NME1,HMGB1,ANXA2,GTPBP4,DHX9,S100A10,JUN,HSP90AB1,ZMPSTE24,ZNF593,TXN,MAPRE1,BMP2,CSNK1E,TRIB3,EIF4G1,PPP2CA,HMGA2,RAN,CEBPG,POLDIP2,ACTB,CALM2
GO:0098761	Cellular response to interleukin-7	5	14	0.94	0.41	0.0235	ATIC,ATP5F1B,STIP1,HDGF,YBX1
GO:0046685	Response to arsenic-containing substance	7	32	0.73	0.39	0.0244	PPIF,DAXX,ATF4,ATF3,DHX36,SRRT,DDX3X
GO:0016032	Viral process	22	242	0.35	0.34	0.0249	EIF3D,USF2,CANX,EIF3G,DENR,DDB1,PTBP1,EPHA2,EIF3B,CD55,DHX9,EIF3A,HSP90AB1,HSPA1B,SLC3A2,TFRC,SSB,PRMT1,KPNA2,SLC1A5,RAN,RNF103-CHMP3
GO:0016570	Histone modification	31	396	0.29	0.33	0.0252	PAF1,FBL,WDR77,NAA50,H3-3B,WDR82,DDB1,COPRS,SF3B3,RUVBL1,PRMT5,PKM,HASPIN,RNF40,CARM1,SIRT6,USP7,WAC,SF3B5,TAF5,GTF3C4,ZMPSTE24,PWP1,MORF4L2,BRMS1,ACTL6A,PRMT1,USP36,RUVBL2,NTMT1,ACTB
GO:1901992	Positive regulation of mitotic cell cycle phase transition	12	92	0.51	0.36	0.0257	CDC6,TGFB1,CCND1,FBXO5,BIRC5,CDC25A,RRM2,DDR2,ANXA1,ANAPC7,EIF4G1,DDX3X
GO:2000045	Regulation of G1/S transition of mitotic cell cycle	17	164	0.41	0.34	0.0261	CDC6,CCND1,CDK7,SDE2,PSME3,CDK2AP2,WAC,RRM2,DDR2,ANXA1,BRD7,ACTL6A,BCL7B,EIF4G1,PPP2CA,DDX3X,ACTB
GO:0007006	Mitochondrial membrane organization	14	120	0.46	0.35	0.0264	TIMM13,TOMM22,PPIF,TIMM10B,HK2,HSPA9,TIMM22,PMAIP1,HSP90AA1,HSPA1B,TOMM6,TOMM40,TIMM50,CALM2
GO:0051131	Chaperone-mediated protein complex assembly	6	23	0.81	0.39	0.0264	CCT2,HSP90AA1,HSPD1,HSP90AB1,HSPA1B,PTGES3
GO:0006984	ER-nucleus signaling pathway	7	33	0.72	0.38	0.0278	XBP1,EIF2S1,TMED2,HSPA5,ATF4,QRICH1,SELENOS
GO:0032259	Methylation	27	329	0.31	0.32	0.0278	TRMT6,SNRPD3,FBL,WDR77,COQ3,METTL5,NSUN2,WDR82,COPRS,METTL1,PRMT5,CARM1,SHMT2,THUMPD3,ETF1,TFB2M,TYW3,FAM98B,PWP1,FTSJ3,GSPT1,SNRPE,BUD23,CBLL1,PRMT1,SNRPB,NTMT1
GO:0070201	Regulation of establishment of protein localization	38	528	0.25	0.31	0.0292	ARHGEF5,XBP1,TGFB1,NR1D1,LMAN1,CCT7,CCT6A,CCT5,SLC7A11,CCT8,CCT3,CCT2,BIRC5,IRS1,TCP1,HSP90AA1,SIRT6,EZR,ANP32B,ARIH2,PIM3,DKC1,HSP90AB1,ANKRD1,TXN,DNAJA1,CCT4,NOLC1,PRNP,RANGAP1,HRAS,HSPA8,SLC16A1,USP36,RAN,PDCD5,OAZ1,PTPN11
GO:0009056	Catabolic process	109	1976	0.13	0.29	0.0301	PSMA4,PSMC4,PSMD8,XBP1,PSMA3,PSMD7,SGTA,TGFB1,DDX5,CYP27B1,TPI1,UNG,RNF114,GOT2,NR1D1,CANX,SDF2L1,DERL1,LRPPRC,PSMD11,PSMB1,AXIN1,PSMB6,POLR2D,AASDHPPT,ATG3,DDAH1,HK2,WDR82,HSP90B1,DDB1,FEM1B,PDE12,PSMD2,HNRNPD,RNASEH1,SPHK1,EXOSC4,PKM,CALR,HSPA5,MAP1S,RNF40,PMAIP1,RLIM,UPP1,HGS,SHMT2,HSP90AA1,ELAC2,PRDX6,USP7,FBXL14,HMGB1,DNAJB12,UBE2I,PSMD12,ARIH2,ETF1,PSMB5,PSMD4,ENTPD7,CDC20,ZMPSTE24,PABPC4,P…
GO:0030518	Intracellular steroid hormone receptor signaling pathway	9	56	0.6	0.35	0.0307	FKBP4,DDX5,DAXX,CALR,DNAJA1,RHOA,NCOA4,PTGES3,TMF1
GO:0051973	Positive regulation of telomerase activity	7	34	0.71	0.36	0.0319	CCT2,TCP1,HSP90AA1,DKC1,HSP90AB1,CCT4,PTGES3
GO:0007623	Circadian rhythm	15	139	0.42	0.32	0.0346	RELB,EGR1,NR1D1,NDUFA9,HNRNPD,EGR3,PRMT5,ATF4,SIRT6,TOP1,ID3,CSNK1E,CSNK1D,ATF5,HNRNPU
GO:0031503	Protein-containing complex localization	16	154	0.41	0.32	0.0346	FKBP4,H3-3B,IFT57,ABCE1,NPM1,BIRC5,KIF5B,PURA,EZR,SDAD1,STAU1,EIF6,KLHL21,RAN,NUP88,HNRNPU
GO:0010243	Response to organonitrogen compound	60	963	0.19	0.29	0.0357	UQCRC1,CDC6,XBP1,SGTA,TGFB1,NFKB1,CCND1,SRSF9,EGR1,CANX,SDF2L1,VGF,DERL1,SLC7A5,GAL,EIF2B2,CDH13,HSP90B1,IRS1,FOSL1,HNRNPD,NUDC,PKM,CALR,TRIM41,HSPA5,PPP2R2A,RNF40,CARM1,HSP90AA1,ATF4,EZR,DNAJB12,ZEB1,EPRS1,DDR2,CCN2,PEA15,JUN,HSP90AB1,EIF6,ANXA1,ERRFI1,AUP1,FUNDC1,SLC39A14,HM13,SELENOS,PRNP,RHOA,PNPT1,RANGAP1,TRIB3,HNRNPAB,VIM,RNF103-CHMP3,UBXN8,PSMC6,ACTB,CALM2
GO:0033140	Negative regulation of peptidyl-serine phosphorylation of STAT protein	3	3	1.39	0.38	0.0359	GADD45A,PWP1,GGNBP2
GO:0006096	Glycolytic process	8	46	0.63	0.34	0.0362	TPI1,HK2,PKM,PGK1,PFKP,LDHA,ENO1,ALDOA
GO:2000772	Regulation of cellular senescence	8	46	0.63	0.34	0.0362	FBXO5,SIRT6,YBX1,ZMPSTE24,EEF1E1,PNPT1,HMGA2,RSL1D1
GO:0006325	Chromatin organization	42	612	0.23	0.29	0.0366	H4C6,GRWD1,H3-3B,RSBN1,YY1,AXIN1,DAXX,SSRP1,H2BC5,NPM1,CHAF1A,COPRS,RUVBL1,PRMT5,HASPIN,RNF40,CARM1,RLIM,SIRT6,HMGB1,ANP32B,DDX21,IPO4,WAC,TOP1,CENPW,SET,ZMPSTE24,DNAJC2,HMGN1,BRD7,CBX6,MORF4L2,ACTL6A,HMGA1,BUD23,BCL7B,HMGA2,HNRNPC,RUVBL2,HNRNPU,ACTB
GO:1903047	Mitotic cell cycle process	38	537	0.24	0.29	0.0371	TRIP13,CDC6,MYBL2,CCND1,SYF2,NAA50,JTB,SDE2,KPNB1,MAD2L1,NCAPH2,PLK1,BIRC5,CDC25A,NUDC,NCAPD2,HASPIN,MAP1S,SMC4,WAC,UBE2I,SON,NAE1,BCCIP,CDC20,MAPRE1,MDC1,KATNB1,ANAPC7,GSPT1,RHOA,CDC45,ARF1,RAN,RNF103-CHMP3,POLDIP2,ABCB1,CALM2
GO:0006260	DNA replication	19	203	0.36	0.31	0.0379	CDC6,GRWD1,SDE2,SSRP1,CHAF1A,MCM7,TWNK,DDX23,RNASEH1,PURA,DDX21,RRM2,TOP1,DHX9,NOC3L,SET,DNAJC2,HMGA1,CDC45
GO:0045047	Protein targeting to ER	7	36	0.68	0.34	0.0411	SGTA,SEC61A1,SRP68,HSPA5,SEC62,SRPRB,SSR3
GO:0010948	Negative regulation of cell cycle process	23	272	0.32	0.29	0.0424	TRIP13,CDC6,CCND1,FBXO5,SYF2,NSUN2,SDE2,MAD2L1,NPM1,RAD21,PLK1,CDK2AP2,BIRC5,HASPIN,WAC,NAE1,CDC5L,CDC20,MDC1,BRD7,ATF5,CDC45,PTPN11
GO:0032880	Regulation of protein localization	54	852	0.19	0.28	0.0424	ARHGEF5,XBP1,TGFB1,BYSL,NR1D1,LMAN1,CCT7,CCT6A,CCT5,SLC7A11,CCT8,CCT3,NKD2,NPM1,CCT2,PLK1,BIRC5,IRS1,KIF5B,TCP1,HSP90AA1,SIRT6,EZR,ANP32B,ARIH2,EPHA2,PIM3,DKC1,HSP90AB1,ANKRD1,RAB14,TXN,DNAJA1,BTF3,SQSTM1,TFRC,CCT4,CSNK1E,NOLC1,GNL3,PRNP,RANGAP1,HRAS,HSPA8,SLC16A1,USP36,RAN,NACA,RSL1D1,PDCD5,OAZ1,CLTC,PTPN11,ACTB
GO:0045786	Negative regulation of cell cycle	28	359	0.28	0.29	0.0424	TRIP13,CDC6,TGFB1,CCND1,FBXO5,SYF2,DUSP1,NSUN2,SDE2,MAD2L1,NPM1,RAD21,PLK1,CDK2AP2,BIRC5,HASPIN,HEXIM1,WAC,NAE1,CDC5L,CDC20,MDC1,BMP2,IPO7,BRD7,ATF5,CDC45,PTPN11
GO:0030970	Retrograde protein transport, ER to cytosol	5	17	0.86	0.34	0.0429	DERL1,HSP90B1,AUP1,HM13,SELENOS
GO:0043517	Positive regulation of DNA damage response, signal transduction by p53 class mediator	5	17	0.86	0.34	0.0429	DDX5,PMAIP1,SPRED2,ANKRD1,EEF1E1
GO:0031400	Negative regulation of protein modification process	36	506	0.24	0.28	0.0437	GPRC5A,PPP1R15A,XBP1,TGFB1,FBXO5,DUSP1,TMED2,MAD2L1,NPM1,PLK1,COPS9,CHORDC1,HEXIM1,BAG5,SPRED2,GTPBP4,RPL5,GADD45A,JUN,CDC20,SET,YWHAB,HSPA1B,ERRFI1,BMP2,IPO7,DNAJA1,SQSTM1,PWP1,PRNP,TRIB3,EIF4G1,PPP2CA,DNAJC3,GGNBP2,CALM2
GO:0034605	Cellular response to heat	8	48	0.61	0.32	0.0439	EIF2S1,DAXX,POLR2D,HSP90AA1,IRAK1,HSP90AB1,HSPA1B,DHX36
GO:0022402	Cell cycle process	53	835	0.19	0.27	0.0442	TRIP13,CDC6,MYH9,MYBL2,CCND1,CYP27B1,FBXO5,SYF2,NAA50,HAUS2,NSUN2,PLK4,JTB,SDE2,KPNB1,MAD2L1,NPM1,RAD21,NCAPH2,PLK1,BIRC5,CDC25A,CHORDC1,NUDC,NCAPD2,HASPIN,MAP1S,EZR,SMC4,WAC,UBE2I,SON,NAE1,BCCIP,GADD45A,CDC20,MAPRE1,MDC1,KATNB1,CSNK1D,ANAPC7,GSPT1,RHOA,RANBP1,CDC45,ARF1,SLC16A1,RAN,RNF103-CHMP3,POLDIP2,ABCB1,NTMT1,CALM2
GO:0090305	Nucleic acid phosphodiester bond hydrolysis	22	257	0.32	0.29	0.0452	DBR1,UTP20,NOB1,POLR3K,CPSF2,TSR1,PDE12,RNASEH1,EXOSC4,ISG20L2,AEN,NME1,ELAC2,BMS1,DIS3,DDX1,RPP30,PNPT1,NOP14,BOP1,RPP38,UBXN8
GO:0046700	Heterocycle catabolic process	26	327	0.29	0.28	0.0472	DDX5,UNG,LRPPRC,POLR2D,AASDHPPT,WDR82,PDE12,HNRNPD,RNASEH1,EXOSC4,UPP1,ELAC2,ETF1,ENTPD7,PABPC4,MRTO4,HSPA1B,DFFA,DIS3,SSB,GSPT1,PNPT1,BCLAF1,SAMD4A,RNPS1,RBM8A
GO:1902806	Regulation of cell cycle G1/S phase transition	18	192	0.36	0.29	0.0472	CDC6,PAF1,CCND1,CDK7,SDE2,PSME3,CDK2AP2,WAC,RRM2,DDR2,ANXA1,BRD7,ACTL6A,BCL7B,EIF4G1,PPP2CA,DDX3X,ACTB
GO:2001243	Negative regulation of intrinsic apoptotic signaling pathway	12	101	0.47	0.3	0.0473	XBP1,PPIF,TRAP1,BAG5,MCL1,HSPA1B,DNAJA1,SELENOS,CD44,TPT1,DDX3X,ENO1

## Sheet: WT-depleted GO
term ID	term description	observed gene count	background gene count	strength	signal	false discovery rate	gene names
GO:0007399	Nervous system development	145	2188	0.3	0.92	2.45e-11	SEMA4G,MICALL1,MACROD2,ABCD1,CDH23,LRP1,SOX4,ATXN1,GNGT1,HOXD9,SBF2,SEMA6A,ORC3,SULF1,SYT1,RORA,NOTCH3,ADAM23,VCAN,SEMA3C,RTN1,CELSR2,CDK16,ATM,GPM6A,ANK3,MSI2,FANCC,BTG2,IFT122,MAP1B,PAM,MAP6,QARS1,PLXND1,KIAA0319L,LAMA3,GSK3B,EFNA5,TRAK1,GAS6,RARB,FLRT2,PCLO,PLCB1,NEO1,ERBB4,RAPGEF5,AUTS2,ABCA2,SCN8A,FYN,SHTN1,RNF220,ANK2,ATP2B4,SYNE2,VPS13B,PLXNB2,SULF2,PTPRF,MAP2,DCLK1,PAK3,LAMC3,DCTN1,LRIG2,…
GO:0048731	System development	211	3867	0.22	0.77	3.11e-10	EIF2AK1,SEMA4G,MICALL1,MACROD2,ABCD1,CDH23,ACTA2,IGFBP5,LRP1,SOX4,ATXN1,GNGT1,HOXD9,AP3B1,SBF2,SEMA6A,ORC3,MDM2,BRIP1,SULF1,SYT1,RORA,CBFA2T2,NOTCH3,ADAM23,MECOM,VCAN,SEMA3C,RTN1,MFGE8,CELSR2,CDK16,ATM,GPM6A,ANK3,MSI2,ANKH,ADAMTS1,MMP16,FANCC,BTG2,LRP5,IFT122,MAP1B,TMEM65,TTLL5,LTBP3,PAM,MAP6,QARS1,PLXND1,KIAA0319L,LAMA3,GSK3B,PLAG1,EFNA5,TRAK1,GAS6,RARB,FLRT2,PCLO,PLCB1,NPHP3,NEO1,ERBB4,FOXN3,RA…
GO:0007275	Multicellular organism development	222	4209	0.2	0.74	9.82e-10	EIF2AK1,SEMA4G,MICALL1,MACROD2,ABCD1,CDH23,ACTA2,IGFBP5,ATP6V1B1,LRP1,SOX4,ATXN1,GNGT1,HOXD9,EXOC4,AP3B1,SBF2,SEMA6A,ORC3,MDM2,BRIP1,SULF1,SYT1,RORA,CBFA2T2,NOTCH3,ADAM23,MECOM,VCAN,SEMA3C,RTN1,MFGE8,CELSR2,CDK16,ATM,GPM6A,ANK3,MSI2,ANKH,ADAMTS1,MMP16,FANCC,BTG2,LRP5,IFT122,MAP1B,TMEM65,TTLL5,LTBP3,PAM,MAP6,QARS1,CBX2,PLXND1,KIAA0319L,LAMA3,GSK3B,PLAG1,EFNA5,TRAK1,KREMEN1,FBLN1,GAS6,RARB,FLRT2,EY…
GO:0009653	Anatomical structure morphogenesis	138	2229	0.27	0.81	4.99e-09	SEMA4G,CDH23,ACTA2,IGFBP5,ATP6V1B1,LRP1,SOX4,GNGT1,HOXD9,EXOC4,AP3B1,SEMA6A,MDM2,RORA,LIG1,NOTCH3,TANC1,SEMA3C,MFGE8,CELSR2,ATM,GPM6A,ANK3,ANKH,ADAMTS1,MMP16,FANCC,LRP5,IFT122,MAP1B,CCDC136,LTBP3,PAM,MAP6,PLXND1,LAMA3,PLAG1,CDHR3,EFNA5,RARB,FLRT2,EYA2,NPHP3,CPM,NEO1,ERBB4,FOXN3,AUTS2,ABCA2,ANXA6,FYN,SHTN1,ANK2,VPS13B,PLXNB2,MYLK,MAP2,COL4A2,DCLK1,PAK3,LAMC3,COL6A1,SDCCAG8,MDM4,EPHA7,MYO6,GLMN,SSB…
GO:0022008	Neurogenesis	94	1290	0.34	0.88	8.92e-09	SEMA4G,MICALL1,CDH23,LRP1,SOX4,GNGT1,HOXD9,SEMA6A,ORC3,RORA,NOTCH3,VCAN,SEMA3C,RTN1,CELSR2,CDK16,GPM6A,ANK3,BTG2,MAP1B,MAP6,PLXND1,KIAA0319L,LAMA3,GSK3B,EFNA5,TRAK1,GAS6,RARB,FLRT2,NEO1,ERBB4,AUTS2,ABCA2,FYN,SHTN1,RNF220,SYNE2,VPS13B,PLXNB2,PTPRF,MAP2,DCLK1,PAK3,LAMC3,SDCCAG8,SCYL3,CEP85L,EPHA7,MYO6,ROR1,SMARCA1,PTEN,PBX3,PRKG1,PARD3,ZC4H2,NRCAM,AGRN,NFIB,PTPRD,NIN,TRAPPC9,CDON,COBL,SOX6,TCTN1,CE…
GO:0048856	Anatomical structure development	252	5117	0.17	0.68	8.92e-09	EIF2AK1,SEMA4G,MICALL1,MACROD2,ABCD1,CDH23,ACTA2,IGFBP5,ATP6V1B1,LRP1,SOX4,ATXN1,GNGT1,HOXD9,JUND,EXOC4,AP3B1,SBF2,TUT4,SEMA6A,ORC3,MDM2,BRIP1,SULF1,SYT1,RORA,CBFA2T2,LIG1,NOTCH3,TANC1,ADAM23,MECOM,VCAN,SEMA3C,RTN1,MFGE8,CELSR2,CDK16,ATM,GPM6A,ANK3,MSI2,ANKH,ADAMTS1,MMP16,FANCC,BTG2,LRP5,IFT122,MAP1B,TMEM65,CCDC136,TTLL5,LTBP3,MGMT,PAM,MAP6,QARS1,CBX2,PLXND1,KIAA0319L,FMN2,DIAPH2,LAMA3,GSK3B,PLAG…
GO:0048699	Generation of neurons	84	1131	0.35	0.86	4.63e-08	SEMA4G,MICALL1,CDH23,SOX4,GNGT1,HOXD9,SEMA6A,RORA,NOTCH3,SEMA3C,RTN1,CELSR2,CDK16,GPM6A,ANK3,BTG2,MAP1B,MAP6,PLXND1,KIAA0319L,LAMA3,GSK3B,EFNA5,GAS6,FLRT2,NEO1,ERBB4,AUTS2,FYN,SHTN1,RNF220,VPS13B,PLXNB2,PTPRF,MAP2,DCLK1,PAK3,SDCCAG8,SCYL3,CEP85L,EPHA7,MYO6,SMARCA1,PTEN,PBX3,PRKG1,PARD3,ZC4H2,NRCAM,AGRN,NFIB,PTPRD,NIN,TRAPPC9,CDON,COBL,TCTN1,CECR2,DTNB,ADGRV1,SOS1,HERC1,GLI2,NLGN1,SOX5,PBX1,GAS7,R…
GO:0030182	Neuron differentiation	78	1062	0.35	0.8	3.42e-07	SEMA4G,MICALL1,CDH23,SOX4,GNGT1,HOXD9,SEMA6A,RORA,NOTCH3,SEMA3C,RTN1,CELSR2,CDK16,GPM6A,ANK3,BTG2,MAP1B,MAP6,PLXND1,LAMA3,GSK3B,EFNA5,FLRT2,NEO1,ERBB4,AUTS2,FYN,SHTN1,RNF220,VPS13B,PLXNB2,PTPRF,MAP2,DCLK1,PAK3,SCYL3,EPHA7,MYO6,SMARCA1,PTEN,PBX3,PRKG1,PARD3,ZC4H2,NRCAM,AGRN,NFIB,PTPRD,NIN,TRAPPC9,CDON,COBL,TCTN1,CECR2,DTNB,ADGRV1,SOS1,HERC1,GLI2,NLGN1,PBX1,GAS7,ROBO2,ROBO1,SLIT2,FAT3,MEF2A,SZT2,PT…
GO:0048666	Neuron development	67	840	0.38	0.84	3.42e-07	SEMA4G,MICALL1,CDH23,GNGT1,HOXD9,SEMA6A,NOTCH3,SEMA3C,CELSR2,CDK16,GPM6A,ANK3,BTG2,MAP1B,MAP6,PLXND1,LAMA3,GSK3B,EFNA5,FLRT2,NEO1,AUTS2,FYN,SHTN1,RNF220,VPS13B,PLXNB2,PTPRF,MAP2,DCLK1,PAK3,SCYL3,EPHA7,PTEN,PBX3,PRKG1,PARD3,ZC4H2,NRCAM,AGRN,NFIB,NIN,COBL,TCTN1,CECR2,ADGRV1,SOS1,HERC1,GLI2,NLGN1,PBX1,GAS7,ROBO2,ROBO1,SLIT2,FAT3,MEF2A,SZT2,PTPRM,UNK,GPRIN3,RPS6KA5,CYFIP2,EPHA5,NEFL,IGF1R,NOTCH1
GO:0031175	Neuron projection development	58	674	0.41	0.87	3.59e-07	SEMA4G,MICALL1,CDH23,SEMA6A,NOTCH3,SEMA3C,CELSR2,CDK16,GPM6A,ANK3,BTG2,MAP1B,MAP6,PLXND1,LAMA3,GSK3B,EFNA5,FLRT2,NEO1,AUTS2,FYN,SHTN1,VPS13B,PLXNB2,PTPRF,MAP2,DCLK1,PAK3,EPHA7,PTEN,PRKG1,PARD3,NRCAM,NFIB,NIN,COBL,TCTN1,CECR2,ADGRV1,SOS1,HERC1,GLI2,NLGN1,GAS7,ROBO2,ROBO1,SLIT2,FAT3,MEF2A,SZT2,PTPRM,GPRIN3,RPS6KA5,CYFIP2,EPHA5,NEFL,IGF1R,NOTCH1
GO:0032502	Developmental process	262	5657	0.15	0.6	7.89e-07	EIF2AK1,SEMA4G,MICALL1,MACROD2,ABCD1,CDH23,ACTA2,IGFBP5,ATP6V1B1,DLX4,LRP1,SOX4,ATXN1,GNGT1,HOXD9,JUND,EXOC4,AP3B1,SBF2,TUT4,SEMA6A,ORC3,MDM2,BRIP1,SULF1,SYT1,CLCN3,RORA,CBFA2T2,LIG1,NOTCH3,TANC1,ADAM23,MECOM,VCAN,SEMA3C,RTN1,MFGE8,PRDM16,CELSR2,CDK16,ATM,GPM6A,ANK3,MSI2,ANKH,ADAMTS1,MMP16,FANCC,BTG2,LRP5,IFT122,MAP1B,TMEM65,CCDC136,TTLL5,LTBP3,MGMT,RETREG1,PAM,MAP6,QARS1,CBX2,PLXND1,KIAA0319L,FM…
GO:0007417	Central nervous system development	75	1035	0.34	0.77	1.02e-06	MACROD2,LRP1,SOX4,ATXN1,SYT1,RORA,NOTCH3,ADAM23,VCAN,CELSR2,ATM,MSI2,FANCC,BTG2,PAM,QARS1,GSK3B,RARB,PLCB1,ERBB4,ABCA2,FYN,ATP2B4,SYNE2,VPS13B,PLXNB2,MAP2,DCLK1,LAMC3,DCTN1,PRKN,SCYL3,EPHA7,PTBP2,ROR1,SMARCA1,SSBP3,PTEN,PCDH19,ATRX,PBX3,GSN,PRKG1,HSPG2,ZC4H2,NRCAM,NFIB,NIN,TRAPPC9,CDON,SOX6,TCTN1,SOS1,IMMP2L,FOXP2,CPLANE1,HERC1,GLI2,PBX1,ROBO2,ROBO1,ADGRL3,SLIT2,SELENOP,STK3,MEIS3,SZT2,CIC,EPHA5,…
GO:0120036	Plasma membrane bounded cell projection organization	78	1112	0.33	0.74	1.67e-06	TTC17,SEMA4G,MICALL1,ABCD1,CDH23,SEMA6A,NOTCH3,TANC1,SEMA3C,CELSR2,CDK16,GPM6A,ANK3,BTG2,IFT122,MAP1B,MAP6,PLXND1,PIBF1,SH2B1,LAMA3,GSK3B,EFNA5,CARMIL1,FLRT2,NPHP3,NEO1,AUTS2,FYN,SHTN1,NUDCD3,VPS13B,PLXNB2,PTPRF,MYLK,MAP2,DCLK1,PAK3,DCTN1,EPHA7,PTEN,GSN,PRKG1,PARD3,RILPL1,NRCAM,NFIB,NIN,ARMC2,COBL,TCTN1,TBC1D32,CECR2,ADGRV1,SOS1,CPLANE1,HERC1,GLI2,NLGN1,GAS7,GALNT11,ROBO2,ROBO1,SLIT2,FAT3,FGD4,ME…
GO:0048667	Cell morphogenesis involved in neuron differentiation	43	438	0.47	0.87	1.71e-06	SEMA4G,CDH23,SEMA6A,NOTCH3,SEMA3C,CELSR2,ANK3,MAP1B,MAP6,PLXND1,LAMA3,EFNA5,FLRT2,NEO1,AUTS2,FYN,SHTN1,PLXNB2,MAP2,DCLK1,PAK3,EPHA7,PTEN,PARD3,NRCAM,NFIB,NIN,COBL,TCTN1,SOS1,GLI2,ROBO2,ROBO1,SLIT2,MEF2A,SZT2,PTPRM,UNK,RPS6KA5,EPHA5,NEFL,IGF1R,NOTCH1
GO:0030154	Cell differentiation	179	3507	0.19	0.62	1.81e-06	EIF2AK1,SEMA4G,MICALL1,CDH23,ACTA2,IGFBP5,DLX4,LRP1,SOX4,GNGT1,HOXD9,JUND,AP3B1,TUT4,SEMA6A,ORC3,BRIP1,SULF1,SYT1,RORA,CBFA2T2,NOTCH3,TANC1,MECOM,VCAN,SEMA3C,RTN1,PRDM16,CELSR2,CDK16,ATM,GPM6A,ANK3,MSI2,FANCC,BTG2,LRP5,MAP1B,CCDC136,LTBP3,MGMT,RETREG1,MAP6,CBX2,PLXND1,KIAA0319L,FMN2,DIAPH2,LAMA3,GSK3B,EFNA5,TRAK1,GAS6,RARB,FLRT2,EYA2,PLCB1,NEO1,ERBB4,AUTS2,ABCA2,PDE4D,ANXA6,FYN,SHTN1,RNF220,ANK2,…
GO:0048812	Neuron projection morphogenesis	45	477	0.45	0.85	1.94e-06	SEMA4G,SEMA6A,NOTCH3,SEMA3C,CELSR2,GPM6A,ANK3,MAP1B,MAP6,PLXND1,LAMA3,EFNA5,FLRT2,NEO1,AUTS2,FYN,SHTN1,PLXNB2,MAP2,DCLK1,PAK3,EPHA7,PTEN,PARD3,NRCAM,NFIB,NIN,COBL,TCTN1,SOS1,GLI2,NLGN1,GAS7,ROBO2,ROBO1,SLIT2,MEF2A,SZT2,PTPRM,RPS6KA5,CYFIP2,EPHA5,NEFL,IGF1R,NOTCH1
GO:0048468	Cell development	105	1719	0.27	0.69	2.1e-06	SEMA4G,MICALL1,CDH23,ACTA2,LRP1,SOX4,GNGT1,HOXD9,JUND,TUT4,SEMA6A,BRIP1,SULF1,NOTCH3,SEMA3C,CELSR2,CDK16,ATM,GPM6A,ANK3,MSI2,FANCC,BTG2,LRP5,MAP1B,CCDC136,MAP6,PLXND1,FMN2,DIAPH2,LAMA3,GSK3B,EFNA5,RARB,FLRT2,NEO1,ERBB4,AUTS2,ABCA2,PDE4D,ANXA6,FYN,SHTN1,RNF220,ANK2,VPS13B,PLXNB2,SULF2,PTPRF,MAP2,DCLK1,PAK3,LAMC3,SELENON,SCYL3,EPHA7,ROR1,PTEN,ATRX,PBX3,PHACTR4,PRKG1,BMPR2,PARD3,ZC4H2,RILPL1,NRCAM,A…
GO:0050770	Regulation of axonogenesis	24	154	0.67	1.03	2.33e-06	SEMA4G,SEMA6A,SEMA3C,MAP1B,MAP6,PLXND1,GSK3B,EFNA5,SHTN1,PLXNB2,MAP2,PAK3,MACF1,UST,EPHA7,PTEN,BMPR2,RUFY3,NIN,ROBO2,ROBO1,SLIT2,NEFL,BCL11A
GO:0030030	Cell projection organization	79	1158	0.31	0.72	2.6e-06	TTC17,SEMA4G,MICALL1,ABCD1,CDH23,SEMA6A,NOTCH3,TANC1,SEMA3C,CELSR2,CDK16,GPM6A,ANK3,BTG2,IFT122,MAP1B,MAP6,PLXND1,PIBF1,SH2B1,LAMA3,GSK3B,EFNA5,CARMIL1,FLRT2,NPHP3,NEO1,AUTS2,FYN,SHTN1,NUDCD3,VPS13B,PLXNB2,PTPRF,MYLK,MAP2,DCLK1,PAK3,DCTN1,SDCCAG8,EPHA7,PTEN,GSN,PRKG1,PARD3,RILPL1,NRCAM,NFIB,NIN,ARMC2,COBL,TCTN1,TBC1D32,CECR2,ADGRV1,SOS1,CPLANE1,HERC1,GLI2,NLGN1,GAS7,GALNT11,ROBO2,ROBO1,SLIT2,FAT3…
GO:0007409	Axonogenesis	37	363	0.49	0.84	5.99e-06	SEMA4G,SEMA6A,NOTCH3,SEMA3C,ANK3,MAP1B,PLXND1,LAMA3,EFNA5,FLRT2,NEO1,AUTS2,FYN,SHTN1,PLXNB2,DCLK1,PAK3,EPHA7,PTEN,PARD3,NRCAM,NFIB,NIN,COBL,TCTN1,SOS1,GLI2,ROBO2,ROBO1,SLIT2,SZT2,PTPRM,RPS6KA5,EPHA5,NEFL,IGF1R,NOTCH1
GO:0050808	Synapse organization	33	298	0.52	0.87	5.99e-06	TANC1,GPM6A,ANK3,MAP1B,PLXND1,CACNB2,EFNA5,COL4A5,PCLO,ERBB4,FYN,PLXNB2,PTPRF,PAK3,ERC1,DCTN1,NOS1AP,NFIA,PTEN,ZC4H2,NRCAM,AGRN,PTPRD,SDK1,NLGN1,GPHN,ADGRL3,APBB2,CACNB4,ELFN1,NEFL,IGF1R,SNCA
GO:0009887	Animal organ morphogenesis	70	997	0.33	0.71	6.29e-06	CDH23,ACTA2,IGFBP5,ATP6V1B1,SOX4,GNGT1,HOXD9,EXOC4,AP3B1,SEMA6A,MDM2,SEMA3C,ANKH,ADAMTS1,MMP16,FANCC,LRP5,IFT122,LTBP3,PAM,PLXND1,LAMA3,PLAG1,RARB,FLRT2,NPHP3,ERBB4,FOXN3,ANXA6,MYLK,LAMC3,MDM4,MYO6,PTEN,PBX3,PHACTR4,EDA,BMPR2,HSPG2,KDM6A,LGR4,AGRN,NFIB,CDON,EVL,GPC3,SOX6,SOS1,SDK1,GLI2,SOX5,HOXC4,PBX1,FAT1,ROBO2,ROBO1,SLIT2,FRAS1,FBN2,STAU2,FAT3,MEIS3,WWOX,PTPRM,GREB1L,TLE2,PCGF2,MYO3A,NOTCH1,AKT3
GO:0016043	Cellular component organization	248	5436	0.14	0.56	6.29e-06	STARD3NL,TTC17,CBX5,SEMA4G,MICALL1,ABCD1,CDH23,ASIC1,EXOC2,ATP6V1B1,DOP1A,EXOC4,AP3B1,SEMA6A,MDM2,BRIP1,KIF13A,SULF1,SYT1,CLCN3,MYO5C,HACE1,NOTCH3,TANC1,CLASP1,CRACD,MECOM,SEMA3C,ANK1,MFGE8,PRDM16,CELSR2,SETDB1,CDK16,ATM,NINL,GPM6A,ANK3,EPG5,ADAMTS1,MMP16,KAT6B,FANCC,TMSB15A,BTG2,IFT122,MAP1B,CCDC136,TTLL5,LTBP3,RETREG1,TMEM135,MAP6,GCC2,CBX2,LTBP4,SNX14,PLXND1,PIBF1,SCMH1,FMN2,CACNB2,SH2B1,DIAPH…
GO:0032989	Cellular component morphogenesis	50	603	0.4	0.76	7.28e-06	SEMA4G,SEMA6A,NOTCH3,SEMA3C,CELSR2,GPM6A,ANK3,MAP1B,CCDC136,MAP6,PLXND1,LAMA3,EFNA5,FLRT2,NEO1,AUTS2,ABCA2,FYN,SHTN1,ANK2,VPS13B,PLXNB2,MAP2,DCLK1,PAK3,EPHA7,PTEN,PARD3,NRCAM,NFIB,NIN,COBL,TCTN1,SOS1,GLI2,NLGN1,GAS7,ROBO2,ROBO1,SLIT2,MEF2A,OBSCN,SZT2,PTPRM,RPS6KA5,CYFIP2,EPHA5,NEFL,IGF1R,NOTCH1
GO:0000904	Cell morphogenesis involved in differentiation	47	554	0.41	0.76	1.02e-05	SEMA4G,CDH23,SEMA6A,NOTCH3,SEMA3C,CELSR2,ANK3,MAP1B,MAP6,PLXND1,LAMA3,EFNA5,FLRT2,NEO1,AUTS2,FYN,SHTN1,PLXNB2,MAP2,DCLK1,PAK3,LAMC3,EPHA7,PTEN,PARD3,RILPL1,NRCAM,NFIB,NIN,COBL,TCTN1,SOS1,GLI2,FAT1,ROBO2,ROBO1,SLIT2,FAT3,MEF2A,SZT2,PTPRM,UNK,RPS6KA5,EPHA5,NEFL,IGF1R,NOTCH1
GO:0048513	Animal organ development	164	3246	0.18	0.58	1.17e-05	EIF2AK1,SEMA4G,MACROD2,CDH23,ACTA2,IGFBP5,ATP6V1B1,SOX4,ATXN1,GNGT1,HOXD9,EXOC4,AP3B1,SEMA6A,MDM2,BRIP1,SULF1,SYT1,RORA,NOTCH3,MECOM,SEMA3C,CELSR2,ATM,GPM6A,ANKH,ADAMTS1,MMP16,FANCC,BTG2,LRP5,IFT122,TMEM65,TTLL5,LTBP3,MGMT,PAM,QARS1,PLXND1,LAMA3,GSK3B,PLAG1,GAS6,RARB,FLRT2,PLCB1,NPHP3,ERBB4,FOXN3,ANXA6,FYN,LARGE1,ANK2,ATP2B4,SYNE2,VPS13B,ARNT,CACNA1G,PLAC1,PLXNB2,SULF2,MYLK,DCLK1,LAMC3,DCTN1,SMOC…
GO:0120035	Regulation of plasma membrane bounded cell projection organization	51	635	0.38	0.73	1.23e-05	SEMA4G,SEMA6A,CBFA2T2,EEF2K,SEMA3C,GPM6A,MAP1B,MAP6,PLXND1,GSK3B,DENND5A,EFNA5,KREMEN1,CARMIL1,AUTS2,FYN,SHTN1,SH3YL1,SYNE2,PLXNB2,PTPRF,MAP2,PAK3,MACF1,LRIG2,SDCCAG8,UST,EPHA7,ROR1,PTEN,BMPR2,NRCAM,AGRN,RUFY3,PTPRD,NIN,EVL,ARHGAP24,COBL,NLGN1,ROBO2,ROBO1,SLIT2,STAU2,FAT3,EPS8L2,BCAS3,NEFL,MYO3A,BCL11A,IGF1R
GO:0007420	Brain development	58	775	0.35	0.71	1.3e-05	MACROD2,ATXN1,SYT1,RORA,NOTCH3,CELSR2,ATM,FANCC,BTG2,QARS1,GSK3B,RARB,PLCB1,ERBB4,FYN,ATP2B4,SYNE2,PLXNB2,DCLK1,EPHA7,PTBP2,SMARCA1,SSBP3,PTEN,PCDH19,ATRX,PBX3,PRKG1,HSPG2,NRCAM,NFIB,NIN,TRAPPC9,CDON,SOX6,TCTN1,SOS1,IMMP2L,FOXP2,CPLANE1,HERC1,GLI2,PBX1,ROBO2,ROBO1,ADGRL3,SLIT2,SELENOP,MEIS3,SZT2,CIC,EPHA5,NEFL,ZFHX3,IGF1R,DYNC2H1,NOTCH1,AKT3
GO:0034330	Cell junction organization	42	492	0.41	0.7	4.33e-05	TANC1,GPM6A,ANK3,MAP1B,PLXND1,CACNB2,LAMA3,CDHR3,EFNA5,COL4A5,PCLO,ERBB4,FYN,ANK2,PLXNB2,PTPRF,PAK3,ERC1,DCTN1,NOS1AP,NFIA,SORBS1,PTEN,PARD3,ZC4H2,NRCAM,AGRN,CCM2,PTPRD,SDK1,NLGN1,GPHN,ADGRL3,APBB2,PTPRK,CACNB4,ELFN1,PIP5K1C,NEFL,PATJ,IGF1R,SNCA
GO:0000902	Cell morphogenesis	53	708	0.35	0.66	4.71e-05	SEMA4G,CDH23,AP3B1,SEMA6A,NOTCH3,SEMA3C,CELSR2,GPM6A,ANK3,MAP1B,MAP6,PLXND1,LAMA3,CDHR3,EFNA5,FLRT2,NEO1,AUTS2,FYN,SHTN1,PLXNB2,MAP2,DCLK1,PAK3,LAMC3,EPHA7,PTEN,PARD3,RILPL1,NRCAM,NFIB,NIN,COBL,TCTN1,SOS1,GLI2,NLGN1,FAT1,GAS7,ROBO2,ROBO1,SLIT2,FAT3,MEF2A,SZT2,PTPRM,UNK,RPS6KA5,CYFIP2,EPHA5,NEFL,IGF1R,NOTCH1
GO:0010975	Regulation of neuron projection development	39	442	0.43	0.7	5.25e-05	SEMA4G,SEMA6A,CBFA2T2,EEF2K,SEMA3C,MAP1B,MAP6,PLXND1,GSK3B,DENND5A,EFNA5,KREMEN1,FYN,SHTN1,PLXNB2,PTPRF,MAP2,PAK3,MACF1,LRIG2,UST,EPHA7,ROR1,PTEN,BMPR2,NRCAM,RUFY3,PTPRD,NIN,COBL,NLGN1,ROBO2,ROBO1,SLIT2,STAU2,FAT3,NEFL,BCL11A,IGF1R
GO:0071840	Cellular component organization or biogenesis	249	5639	0.12	0.5	7.02e-05	STARD3NL,TTC17,CBX5,SEMA4G,MICALL1,ABCD1,CDH23,ASIC1,EXOC2,ATP6V1B1,DOP1A,EXOC4,AP3B1,SEMA6A,MDM2,BRIP1,KIF13A,SULF1,SYT1,CLCN3,MYO5C,HACE1,NOTCH3,TANC1,CLASP1,CRACD,MECOM,SEMA3C,ANK1,MFGE8,PRDM16,CELSR2,SETDB1,CDK16,ATM,NINL,GPM6A,ANK3,EPG5,ADAMTS1,MMP16,KAT6B,FANCC,TMSB15A,BTG2,IFT122,MAP1B,CCDC136,TTLL5,LTBP3,RETREG1,TMEM135,MAP6,GCC2,CBX2,LTBP4,SNX14,PLXND1,PIBF1,SCMH1,FMN2,CACNB2,SH2B1,DIAPH…
GO:0050772	Positive regulation of axonogenesis	15	77	0.77	0.86	8.73e-05	MAP1B,MAP6,PLXND1,EFNA5,SHTN1,PLXNB2,MACF1,BMPR2,RUFY3,NIN,ROBO2,ROBO1,SLIT2,NEFL,BCL11A
GO:0031346	Positive regulation of cell projection organization	33	347	0.46	0.7	9.45e-05	CBFA2T2,EEF2K,GPM6A,MAP1B,MAP6,PLXND1,GSK3B,EFNA5,CARMIL1,AUTS2,FYN,SHTN1,PLXNB2,PAK3,MACF1,ROR1,BMPR2,AGRN,RUFY3,PTPRD,NIN,COBL,NLGN1,ROBO2,ROBO1,SLIT2,STAU2,EPS8L2,BCAS3,NEFL,MYO3A,BCL11A,IGF1R
GO:0050794	Regulation of cellular process	430	11025	0.07	0.46	9.56e-05	FAM168A,ST6GAL1,EIF2AK1,RALGAPA2,CBX5,SEMA4G,SOS2,ABCD1,CHN2,ACTA2,ASIC1,LNPEP,IGFBP5,ATP6V1B1,SOGA1,DLX4,LRP1,SOX4,ATXN1,PHPT1,GNGT1,HOXD9,RABGAP1L,JUND,EXOC4,AP3B1,PI4KA,TUT4,SEMA6A,ORC3,MDM2,BRIP1,TANK,KIF13A,SULF1,SYT1,CLEC2D,CLCN3,RORA,CBFA2T2,LGALS3BP,HACE1,EEF2K,SMG6,NOTCH3,TANC1,CLASP1,MAP4K3,CRACD,FBXL20,MECOM,SEMA3C,ANK1,ANKIB1,SERGEF,DOCK3,TMEM117,RTN1,MFGE8,GAREM1,PRDM16,CELSR2,SETDB1…
GO:0050793	Regulation of developmental process	127	2492	0.19	0.49	0.00034	ST6GAL1,SEMA4G,SOS2,IGFBP5,SOX4,JUND,AP3B1,SEMA6A,MDM2,SULF1,SYT1,RORA,EEF2K,NOTCH3,CLASP1,SEMA3C,PRDM16,CELSR2,ANKH,ADAMTS1,KAT6B,LRP5,MAP1B,NFATC3,LTBP3,TMEM135,MAP6,PLXND1,FAXDC2,FADS1,LAMA3,GSK3B,PLAG1,EFNA5,KREMEN1,FBLN1,GAS6,CARMIL1,RARB,FLRT2,BMP2K,PLCB1,NPHP3,ERBB4,ANKRD6,FYN,SHTN1,ATP2B4,ARNT,PLXNB2,LDLRAD4,PTPRF,MAP2,MYH10,COL4A2,PAK3,MACF1,SMURF1,SMOC1,LRIG2,PRKN,UST,EPHA7,ROR1,SSBP3,P…
GO:0035295	Tube development	58	880	0.3	0.54	0.0005	IGFBP5,LRP1,SOX4,AP3B1,BRIP1,RORA,CBFA2T2,NOTCH3,SEMA3C,MFGE8,LRP5,IFT122,LTBP3,PLXND1,RARB,NPHP3,RNF220,PLXNB2,MYLK,COL4A2,SELENON,SDCCAG8,EPHA7,GLMN,NFIA,SSBP3,PTEN,ATRX,PHACTR4,EDA,BMPR2,HSPG2,RECK,KDM6A,NRCAM,LGR4,NFIB,CCM2,SRPK2,GPC3,ARHGAP24,COBL,TCTN1,TBC1D32,CECR2,SOS1,GLI2,CPS1,PBX1,ROBO2,ROBO1,SLIT2,STK3,SCAPER,RNF213,GREB1L,BCAS3,NOTCH1
GO:0048523	Negative regulation of cellular process	211	4736	0.13	0.45	0.00055	ST6GAL1,EIF2AK1,CBX5,SEMA4G,ABCD1,ASIC1,IGFBP5,SOGA1,DLX4,LRP1,SOX4,ATXN1,PHPT1,HOXD9,JUND,TUT4,SEMA6A,MDM2,BRIP1,TANK,SULF1,RORA,CBFA2T2,EEF2K,SMG6,NOTCH3,CLASP1,CRACD,MECOM,SEMA3C,SERGEF,RTN1,PRDM16,STXBP5L,ATM,ANK3,ADAMTS1,GNAQ,KAT6B,TMSB15A,BTG2,LRP5,IFT122,MAP1B,NFATC3,LTBP3,MGMT,RETREG1,QARS1,CBX2,APOBEC3F,RAD9A,PLXND1,PIBF1,SCMH1,FMN2,GSK3B,DENND5A,EFNA5,KREMEN1,FBLN1,KLHL22,GAS6,CARMIL1,R…
GO:0060173	Limb development	21	180	0.55	0.62	0.00074	SOX4,HOXD9,SEMA3C,LRP5,IFT122,PAM,KREMEN1,RARB,SMOC1,ATRX,BMPR2,RECK,GPC3,TBC1D32,AFF3,CPLANE1,PBX1,FRAS1,FBN2,DYNC2H1,NOTCH1
GO:0051130	Positive regulation of cellular component organization	65	1049	0.27	0.51	0.00075	LRP1,SYT1,CBFA2T2,EEF2K,CLASP1,CRACD,SETDB1,ATM,GPM6A,LRP5,MAP1B,SPIDR,MAP6,RESF1,PLXND1,SH2B1,GSK3B,EFNA5,CARMIL1,FLRT2,PLA2G6,PLCB1,AUTS2,FYN,BMF,SHTN1,PLXNB2,PAK3,MACF1,DCTN1,ARHGEF10L,PRKN,SLF2,ROR1,ATRX,GSN,SNX30,BMPR2,AGRN,PAN3,RUFY3,PTPRD,NIN,EVL,GPC3,COBL,MAPK8,FCHSD2,NLGN1,TBC1D5,ROBO2,ROBO1,XRCC4,SLIT2,STAU2,HMBOX1,EPS8L2,C2CD5,BCAS3,VPS13D,NEFL,MYO3A,BCL11A,IGF1R,SNCA
GO:0022603	Regulation of anatomical structure morphogenesis	59	920	0.29	0.51	0.00081	ST6GAL1,SEMA4G,SEMA6A,SULF1,SYT1,EEF2K,CLASP1,SEMA3C,CELSR2,ADAMTS1,MAP1B,TMEM135,MAP6,PLXND1,GSK3B,EFNA5,FBLN1,CARMIL1,NPHP3,ANKRD6,FYN,SHTN1,ATP2B4,PLXNB2,MAP2,MYH10,COL4A2,PAK3,MACF1,SMURF1,PRKN,UST,EPHA7,ROR1,PTEN,BRWD3,ALOX5,BMPR2,HSPG2,MAGED1,RECK,LGR4,MLLT3,RUFY3,CCM2,PTPRD,NIN,GPC3,NLGN1,ROBO2,ROBO1,SLIT2,STAU2,FGD4,PTPRM,NEFL,BCL11A,NOTCH1,AKT3
GO:0009987	Cellular process	541	14826	0.04	0.39	0.00085	STARD3NL,TTC17,ST6GAL1,EIF2AK1,CBX5,SEMA4G,MICALL1,SOS2,MACROD2,ABCD1,DECR1,CHN2,CDH23,ACTA2,ASIC1,PPM1H,EXOC2,LNPEP,HEATR5B,IGFBP5,ATP6V1B1,AKR7A2,DOP1A,SOGA1,DLX4,LRP1,SOX4,ATXN1,PHPT1,IDUA,GNGT1,HOXD9,CERS4,RABGAP1L,JUND,ACSS2,EXOC4,AP3B1,PI4KA,SBF2,DDB2,TUT4,SEMA6A,ORC3,MDM2,TTYH3,BRIP1,TANK,KIF13A,SULF1,TSPAN11,SYT1,CLEC2D,CLCN3,RORA,MYO5C,LMF1,CBFA2T2,LGALS3BP,HACE1,EEF2K,SMG6,LIG1,NOTCH3,T…
GO:0010646	Regulation of cell communication	157	3355	0.15	0.42	0.0015	RALGAPA2,SOS2,CHN2,ACTA2,ASIC1,IGFBP5,LRP1,SOX4,PHPT1,SEMA6A,MDM2,TANK,SULF1,SYT1,RORA,CBFA2T2,FBXL20,MECOM,DOCK3,GAREM1,PRDM16,STXBP5L,CDK16,ATM,ANK3,GNAQ,LRP5,IFT122,MAP1B,MAGI3,QARS1,RAD9A,LTBP4,PIBF1,CACNB2,SH2B1,TRIM25,PSD3,GSK3B,EFNA5,GRID1,KREMEN1,FBLN1,KLHL22,GAS6,PLA2G6,EYA2,BMP2K,PIDD1,PLCB1,NPHP3,NFAT5,RGS12,ARHGEF3,NEO1,ERBB4,TM7SF3,BABAM2,AUTS2,PDE4D,ANKRD6,FYN,RNF220,STK39,ANK2,ATP2…
GO:0023051	Regulation of signaling	157	3367	0.15	0.42	0.0017	RALGAPA2,SOS2,CHN2,ACTA2,ASIC1,IGFBP5,LRP1,SOX4,PHPT1,SEMA6A,MDM2,TANK,SULF1,SYT1,RORA,CBFA2T2,FBXL20,MECOM,DOCK3,GAREM1,PRDM16,STXBP5L,CDK16,ATM,GNAQ,LRP5,IFT122,MAP1B,TMEM65,MAGI3,QARS1,RAD9A,LTBP4,PIBF1,CACNB2,SH2B1,TRIM25,PSD3,GSK3B,EFNA5,GRID1,KREMEN1,FBLN1,KLHL22,GAS6,PLA2G6,EYA2,BMP2K,PIDD1,PLCB1,NPHP3,NFAT5,RGS12,ARHGEF3,NEO1,ERBB4,TM7SF3,BABAM2,AUTS2,PDE4D,ANKRD6,FYN,RNF220,STK39,ANK2,AT…
GO:0009888	Tissue development	92	1723	0.21	0.44	0.002	SEMA4G,CDH23,ACTA2,IGFBP5,SOX4,HOXD9,EXOC4,AP3B1,SEMA6A,MDM2,SULF1,CBFA2T2,SEMA3C,ATM,ANKH,BTG2,LRP5,IFT122,MAP1B,LTBP3,MGMT,PLXND1,LAMA3,GSK3B,RARB,EYA2,NPHP3,ERBB4,PDE4D,ANXA6,RNF220,VPS13B,CACNA1G,PLXNB2,SULF2,MYLK,COL4A2,LAMC3,SMURF1,SELENON,COL6A1,MDM4,EPHA7,MYO6,GLMN,SSBP3,PTEN,ATRX,PHACTR4,EDA,BMPR2,HSPG2,KAZN,RILPL1,KDM6A,LGR4,AGRN,ZDHHC21,NFIB,CCM2,TNFRSF19,CDON,GPC3,PSAP,ARHGAP24,COBL,F…
GO:0007411	Axon guidance	23	232	0.48	0.52	0.0025	SEMA4G,SEMA6A,NOTCH3,SEMA3C,PLXND1,LAMA3,EFNA5,FLRT2,NEO1,FYN,PLXNB2,EPHA7,NRCAM,NFIB,SOS1,GLI2,ROBO2,ROBO1,SLIT2,PTPRM,RPS6KA5,EPHA5,NOTCH1
GO:0032501	Multicellular organismal process	269	6490	0.1	0.38	0.0025	EIF2AK1,SEMA4G,MICALL1,MACROD2,ABCD1,CDH23,ACTA2,ASIC1,LNPEP,IGFBP5,ATP6V1B1,LRP1,SOX4,ATXN1,GNGT1,HOXD9,JUND,EXOC4,AP3B1,SBF2,TUT4,SEMA6A,ORC3,MDM2,BRIP1,SULF1,SYT1,CLCN3,RORA,CBFA2T2,NOTCH3,TANC1,CRACD,ADAM23,FBXL20,MECOM,VCAN,SEMA3C,RTN1,MFGE8,CELSR2,CDK16,ATM,GPM6A,ANK3,MSI2,ANKH,ADAMTS1,GNAQ,MMP16,FANCC,BTG2,LRP5,IFT122,MAP1B,TMEM65,CCDC136,TTLL5,LTBP3,RETREG1,PAM,MAP6,QARS1,CBX2,PLXND1,KIAA…
GO:0050789	Regulation of biological process	441	11655	0.06	0.37	0.0025	FAM168A,ST6GAL1,EIF2AK1,RALGAPA2,CBX5,SEMA4G,SOS2,ABCD1,DECR1,CHN2,ACTA2,ASIC1,EXOC2,LNPEP,IGFBP5,ATP6V1B1,SOGA1,DLX4,LRP1,SOX4,ATXN1,PHPT1,GNGT1,HOXD9,RABGAP1L,JUND,EXOC4,AP3B1,PI4KA,TUT4,SEMA6A,ORC3,MDM2,BRIP1,TANK,KIF13A,SULF1,SYT1,CLEC2D,CLCN3,RORA,CBFA2T2,LGALS3BP,HACE1,EEF2K,SMG6,NOTCH3,TANC1,CLASP1,MAP4K3,CRACD,FBXL20,MECOM,SEMA3C,ANK1,ANKIB1,SERGEF,DOCK3,TMEM117,RTN1,MFGE8,GAREM1,PRDM16,C…
GO:0072359	Circulatory system development	56	901	0.27	0.44	0.003	ACTA2,LRP1,SOX4,MDM2,RORA,NOTCH3,SEMA3C,MFGE8,ATM,ADAMTS1,LRP5,IFT122,TMEM65,PAM,PLXND1,RARB,FLRT2,NPHP3,ERBB4,ANK2,CACNA1G,MYLK,COL4A2,MDM4,GLMN,PTEN,BMPR2,HSPG2,RECK,KDM6A,NRCAM,CCM2,SRPK2,GPC3,ARHGAP24,TBC1D32,SOS1,IMMP2L,CPLANE1,GLI2,HDAC9,GALNT11,ROBO2,ROBO1,TFDP2,SLIT2,STK3,MEF2A,RNF213,GREB1L,BCAS3,TCF7L2,HNRNPU,IGF1R,DYNC2H1,NOTCH1
GO:0044087	Regulation of cellular component biogenesis	59	971	0.26	0.44	0.0032	EEF2K,CLASP1,CRACD,SETDB1,ATM,GPM6A,TMSB15A,MAP1B,SPIDR,RESF1,GSK3B,EFNA5,CARMIL1,FLRT2,PLA2G6,VPS39,ASAP3,AUTS2,ABCA2,BMF,ADD3,SH3YL1,SYNE2,LDLRAD4,MAP2,PAK3,MACF1,DCTN1,ARHGEF10L,SDCCAG8,PRKN,EPHA7,SLF2,PTEN,GSN,SNX30,AGRN,PTPRA,PAN3,PTPRD,RPL13A,EVL,ARHGAP24,COBL,MTMR3,FCHSD2,NLGN1,ROBO2,SLIT2,STAU2,SAMD1,EPS8L2,BCAS3,CYFIP2,HNRNPU,MYO3A,BCL11A,NOTCH1,SNCA
GO:0003230	Cardiac atrium development	9	37	0.87	0.59	0.0034	SOX4,MDM2,NPHP3,ANK2,MDM4,BMPR2,SOS1,IGF1R,NOTCH1
GO:0048522	Positive regulation of cellular process	236	5584	0.11	0.38	0.0034	FAM168A,ST6GAL1,SEMA4G,SOS2,ABCD1,ACTA2,IGFBP5,LRP1,SOX4,PHPT1,HOXD9,JUND,AP3B1,TUT4,SEMA6A,MDM2,SULF1,SYT1,CLCN3,RORA,CBFA2T2,EEF2K,NOTCH3,CLASP1,CRACD,MECOM,SEMA3C,ANKIB1,DOCK3,GAREM1,PRDM16,SETDB1,CDK16,ATM,GPM6A,ANK3,ADAMTS1,KAT6B,BTG2,LRP5,EDIL3,MAP1B,SPIDR,NFATC3,LTBP3,MGMT,ZNF33A,MAP6,MLLT10,RESF1,RAD9A,DENND6A,PLXND1,PIBF1,FMN2,CACNB2,FAXDC2,SH2B1,TRIM25,GSK3B,PLAG1,EFNA5,FBLN1,KLHL22,GAS…
GO:0048729	Tissue morphogenesis	40	565	0.33	0.45	0.0035	ACTA2,IGFBP5,SOX4,EXOC4,MDM2,SEMA3C,LRP5,IFT122,PLXND1,LAMA3,EYA2,NPHP3,ERBB4,PLXNB2,MYLK,MDM4,EPHA7,GLMN,PHACTR4,BMPR2,KDM6A,LGR4,CCM2,GPC3,ARHGAP24,COBL,TCTN1,CECR2,SOS1,CPLANE1,GLI2,PBX1,FAT1,ROBO2,ROBO1,SLIT2,FRAS1,STK3,GREB1L,NOTCH1
GO:0051962	Positive regulation of nervous system development	25	275	0.44	0.49	0.0036	EEF2K,MAP1B,MAP6,PLXND1,PLAG1,EFNA5,FLRT2,SHTN1,PLXNB2,PAK3,MACF1,BMPR2,SPEN,AGRN,RUFY3,PTPRD,NIN,NLGN1,ROBO2,ROBO1,SLIT2,STAU2,NEFL,BCL11A,NOTCH1
GO:0032535	Regulation of cellular component size	30	370	0.39	0.47	0.004	SEMA4G,SEMA6A,CLCN3,CRACD,SEMA3C,TMSB15A,MAP1B,GSK3B,EFNA5,CARMIL1,SHTN1,ADD3,MAP2,PAK3,MACF1,EPHA7,PTEN,GSN,BMPR2,NRCAM,RUFY3,EVL,FCHSD2,HP1BP3,SLIT2,CYFIP2,NEFL,MYO3A,BCL11A,AKT3
GO:0048598	Embryonic morphogenesis	41	590	0.32	0.44	0.004	CDH23,ATP6V1B1,SOX4,HOXD9,EXOC4,MMP16,LRP5,IFT122,LAMA3,RARB,EYA2,NPHP3,PLXNB2,COL4A2,COL6A1,MYO6,GLMN,PHACTR4,BMPR2,RECK,KDM6A,CDON,GPC3,COBL,TCTN1,TBC1D32,CECR2,SOS1,NCOA1,AFF3,CPLANE1,GLI2,HOXC4,PBX1,FRAS1,FBN2,STK3,PCGF2,MYO3A,DYNC2H1,NOTCH1
GO:0033554	Cellular response to stress	84	1572	0.21	0.4	0.0042	EIF2AK1,CBX5,MACROD2,GNGT1,JUND,DDB2,MDM2,BRIP1,TANK,RORA,EEF2K,LIG1,MAP4K3,TMEM117,ATM,ATG10,FANCC,BTG2,MAP1B,SPIDR,MGMT,RAD9A,FMN2,FADS1,TRIM25,GSK3B,GAS6,PLA2G6,EYA2,PIDD1,NFAT5,TM7SF3,UBE4B,FOXN3,BABAM2,TMTC4,FYN,NEIL1,STK39,ARNT,PTPRF,MYLK,SREBF2,ARHGEF10L,SELENON,PRKN,MDM4,ASCC3,CHD1L,MYO6,SLF2,PTEN,POLH,ATRX,BMPR2,APTX,CCM2,PARP4,TNFRSF19,NYNRIN,SLFN11,MAPK8,MARF1,UBE2E2,MTMR3,IMMP2L,FANCL…
GO:0051641	Cellular localization	128	2677	0.16	0.39	0.0042	STARD3NL,TTC17,EIF2AK1,MICALL1,ABCD1,ASIC1,EXOC2,HEATR5B,DOP1A,LRP1,ATXN1,GNGT1,RABGAP1L,EXOC4,AP3B1,MDM2,KIF13A,SYT1,CLCN3,MYO5C,SMG6,CLASP1,ANK1,STXBP5L,ATM,ANK3,EPG5,ATG10,TMSB15A,IFT122,MAP1B,MAP6,AGAP1,GCC2,SNX14,PACS1,PIBF1,FMN2,CACNB2,DYNC1I1,GSK3B,DENND5A,TRAK1,GAS6,EYA2,PCLO,VPS39,NUDCD3,ANK2,LRBA,CHM,SYNE2,DCLK1,ERC1,MACF1,SMURF1,DCTN1,LRIG2,PRKN,SCYL3,MYO6,ABCD3,SLF2,SEC31B,SCP2,DNM1,A…
GO:0050769	Positive regulation of neurogenesis	22	227	0.47	0.48	0.0044	EEF2K,MAP1B,MAP6,PLXND1,PLAG1,EFNA5,SHTN1,PLXNB2,PAK3,MACF1,BMPR2,SPEN,RUFY3,PTPRD,NIN,ROBO2,ROBO1,SLIT2,STAU2,NEFL,BCL11A,NOTCH1
GO:0051128	Regulation of cellular component organization	115	2365	0.17	0.37	0.006	SEMA4G,IGFBP5,LRP1,PHPT1,SEMA6A,SYT1,CBFA2T2,EEF2K,SMG6,TANC1,CLASP1,CRACD,SEMA3C,SETDB1,ATM,GPM6A,TMSB15A,LRP5,MAP1B,SPIDR,PAM,TMEM135,MAP6,RESF1,LTBP4,PLXND1,SH2B1,GSK3B,DENND5A,EFNA5,KREMEN1,KLHL22,CARMIL1,FLRT2,PLA2G6,BMP2K,VPS39,PLCB1,ASAP3,AUTS2,ABCA2,FYN,BMF,SHTN1,ADD3,SH3YL1,SYNE2,PLXNB2,LDLRAD4,PTPRF,MAP2,PAK3,SREBF2,MACF1,SMURF1,DCTN1,ARHGEF10L,LRIG2,SDCCAG8,PRKN,UST,EPHA7,ARMH3,SLF2,RO…
GO:0065007	Biological regulation	461	12385	0.05	0.33	0.006	FAM168A,ST6GAL1,EIF2AK1,RALGAPA2,CBX5,SEMA4G,SOS2,ABCD1,DECR1,CHN2,CDH23,ACTA2,ASIC1,EXOC2,LNPEP,IGFBP5,ATP6V1B1,SOGA1,DLX4,LRP1,SOX4,ATXN1,PHPT1,GNGT1,HOXD9,RABGAP1L,JUND,EXOC4,AP3B1,PI4KA,SBF2,TUT4,SEMA6A,ORC3,MDM2,BRIP1,TANK,KIF13A,SULF1,SYT1,CLEC2D,CLCN3,RORA,CBFA2T2,LGALS3BP,HACE1,EEF2K,SMG6,NOTCH3,TANC1,CLASP1,MAP4K3,CRACD,FBXL20,MECOM,SEMA3C,ANK1,ANKIB1,SERGEF,DOCK3,TMEM117,RTN1,MFGE8,GARE…
GO:0003205	Cardiac chamber development	18	168	0.51	0.46	0.0071	SOX4,MDM2,SEMA3C,ADAMTS1,TMEM65,PLXND1,NPHP3,ANK2,MDM4,BMPR2,SOS1,CPLANE1,ROBO2,ROBO1,SLIT2,GREB1L,IGF1R,NOTCH1
GO:0090066	Regulation of anatomical structure size	36	505	0.33	0.41	0.0071	SEMA4G,ACTA2,SEMA6A,CLCN3,CRACD,SEMA3C,TMSB15A,MAP1B,GSK3B,EFNA5,CARMIL1,PLA2G6,SHTN1,ADD3,MAP2,PAK3,MACF1,EPHA7,PTEN,GSN,PRKG1,BMPR2,NRCAM,ZDHHC21,RUFY3,EVL,FCHSD2,CPS1,HP1BP3,DOCK4,SLIT2,CYFIP2,NEFL,MYO3A,BCL11A,AKT3
GO:0060284	Regulation of cell development	36	506	0.33	0.41	0.0073	SEMA4G,SEMA6A,EEF2K,SEMA3C,MAP1B,MAP6,PLXND1,GSK3B,PLAG1,EFNA5,FBLN1,CARMIL1,PLCB1,SHTN1,PLXNB2,MAP2,PAK3,MACF1,EPHA7,PTEN,BMPR2,SPEN,RECK,ZDHHC21,RUFY3,PTPRD,NIN,HDAC9,ROBO2,ROBO1,SLIT2,STAU2,RPS19,NEFL,BCL11A,NOTCH1
GO:0007507	Heart development	38	548	0.32	0.41	0.0074	SOX4,MDM2,SEMA3C,ATM,ADAMTS1,IFT122,TMEM65,PAM,PLXND1,RARB,FLRT2,NPHP3,ERBB4,ANK2,CACNA1G,MDM4,PTEN,BMPR2,KDM6A,CCM2,GPC3,TBC1D32,SOS1,CPLANE1,GLI2,HDAC9,GALNT11,ROBO2,ROBO1,TFDP2,SLIT2,STK3,MEF2A,GREB1L,HNRNPU,IGF1R,DYNC2H1,NOTCH1
GO:0001764	Neuron migration	16	138	0.54	0.46	0.0077	CELSR2,GPM6A,MAP1B,KIAA0319L,GAS6,NEO1,AUTS2,FYN,DCLK1,SDCCAG8,CEP85L,PRKG1,NRCAM,ADGRL3,FAT3,UNK
GO:0051960	Regulation of nervous system development	33	447	0.35	0.41	0.0077	SEMA4G,SEMA6A,EEF2K,SEMA3C,MAP1B,MAP6,PLXND1,PLAG1,EFNA5,FLRT2,NPHP3,SHTN1,PLXNB2,MAP2,PAK3,MACF1,EPHA7,PTEN,BMPR2,PARD3,SPEN,AGRN,RUFY3,PTPRD,NIN,NLGN1,ROBO2,ROBO1,SLIT2,STAU2,NEFL,BCL11A,NOTCH1
GO:0061387	Regulation of extent of cell growth	14	108	0.59	0.47	0.0077	SEMA4G,SEMA6A,SEMA3C,MAP1B,GSK3B,EFNA5,SHTN1,MAP2,MACF1,EPHA7,BMPR2,NRCAM,RUFY3,BCL11A
GO:0048519	Negative regulation of biological process	223	5313	0.1	0.34	0.0086	ST6GAL1,EIF2AK1,CBX5,SEMA4G,ABCD1,ASIC1,LNPEP,IGFBP5,SOGA1,DLX4,LRP1,SOX4,ATXN1,PHPT1,HOXD9,JUND,TUT4,SEMA6A,MDM2,BRIP1,TANK,SULF1,RORA,CBFA2T2,EEF2K,SMG6,NOTCH3,CLASP1,CRACD,MECOM,SEMA3C,SERGEF,RTN1,PRDM16,SETDB1,STXBP5L,ATM,ANK3,ADAMTS1,GNAQ,KAT6B,TMSB15A,BTG2,LRP5,IFT122,MAP1B,NFATC3,LTBP3,MGMT,RETREG1,QARS1,CBX2,APOBEC3F,RESF1,RAD9A,PLXND1,PIBF1,SCMH1,FMN2,TRIM25,GSK3B,PLAG1,DENND5A,EFNA5,KRE…
GO:0035108	Limb morphogenesis	16	144	0.53	0.42	0.0117	SOX4,HOXD9,SEMA3C,LRP5,RARB,ATRX,RECK,GPC3,TBC1D32,AFF3,CPLANE1,PBX1,FRAS1,FBN2,DYNC2H1,NOTCH1
GO:0019219	Regulation of nucleobase-containing compound metabolic process	177	4074	0.12	0.32	0.0133	FAM168A,CBX5,DLX4,SOX4,ATXN1,HOXD9,JUND,AP3B1,TUT4,ORC3,MDM2,BRIP1,RORA,CBFA2T2,SMG6,NOTCH3,MECOM,PRDM16,CELSR2,CDK16,ATM,KAT6B,BTG2,ZNF235,LRP5,SPIDR,PKNOX2,NFATC3,MGMT,ZNF33A,PAM,MLLT10,QARS1,CBX2,SCMH1,FMN2,SH2B1,FADS1,TRIM25,PLAG1,TRAK1,ZNF704,ZNF84,GAS6,RARB,EYA2,PIDD1,PLCB1,NFAT5,ERBB4,FOXN3,BABAM2,AUTS2,ABCA2,GLI4,NEIL1,RNF220,ZNF43,ATP2B4,NR3C2,ARNT,PAK3,ZNF711,ERC1,SREBF2,PRKN,MDM4,DCAF6…
GO:0016192	Vesicle-mediated transport	70	1298	0.21	0.34	0.0138	STARD3NL,TTC17,EIF2AK1,MICALL1,EXOC2,HEATR5B,DOP1A,LRP1,RABGAP1L,EXOC4,AP3B1,KIF13A,SYT1,CLCN3,LGALS3BP,CLASP1,ANK1,MFGE8,STXBP5L,CDK16,ANK3,EPG5,LRP5,GCC2,FMN2,DENND5A,TRAK1,GAS6,CARMIL1,PLA2G6,PCLO,VPS39,ATP9A,FYN,ANK2,CHM,DCLK1,ERC1,MACF1,DCTN1,PRKN,MYO6,SEC31B,DNM1,GSN,SNX30,HSPG2,SPIRE2,TRAPPC9,LRP1B,TMCC1,MON2,CECR2,FCHSD2,NLGN1,CADPS2,TBC1D5,FCGRT,FNBP1,XKR6,MYO18A,SYTL1,EVI5,PIP5K1C,MIA2,…
GO:0001655	Urogenital system development	27	347	0.37	0.37	0.0155	ACTA2,SOX4,SULF1,NOTCH3,ADAMTS1,PLXND1,PLAG1,RARB,NPHP3,ERBB4,SULF2,EPHA7,NFIA,PTEN,LGR4,GPC3,PSAP,TBC1D32,CPLANE1,GLI2,PBX1,ROBO2,SLIT2,FRAS1,GREB1L,DYNC2H1,NOTCH1
GO:0031326	Regulation of cellular biosynthetic process	179	4143	0.12	0.31	0.0155	EIF2AK1,CBX5,ABCD1,IGFBP5,SOGA1,DLX4,SOX4,ATXN1,HOXD9,JUND,AP3B1,TUT4,MDM2,BRIP1,RORA,CBFA2T2,EEF2K,SMG6,NOTCH3,MECOM,PRDM16,CELSR2,CDK16,ATM,MSI2,KAT6B,BTG2,ZNF235,LRP5,PKNOX2,NFATC3,ZNF33A,PAM,MLLT10,QARS1,CBX2,PIBF1,SCMH1,SH2B1,FADS1,TRIM25,GSK3B,PLAG1,TRAK1,ZNF704,ZNF84,GAS6,RARB,PLA2G6,PIDD1,PLCB1,NFAT5,ERBB4,FOXN3,AUTS2,ABCA2,GLI4,FYN,RNF220,ZNF43,ATP2B4,NR3C2,ARNT,PLXNB2,PAK3,ZNF711,ERC1,S…
GO:0050767	Regulation of neurogenesis	28	368	0.36	0.37	0.0161	SEMA4G,SEMA6A,EEF2K,SEMA3C,MAP1B,MAP6,PLXND1,PLAG1,EFNA5,SHTN1,PLXNB2,MAP2,PAK3,MACF1,EPHA7,PTEN,BMPR2,SPEN,RUFY3,PTPRD,NIN,ROBO2,ROBO1,SLIT2,STAU2,NEFL,BCL11A,NOTCH1
GO:0051239	Regulation of multicellular organismal process	127	2749	0.14	0.32	0.0161	SEMA4G,SOS2,ABCD1,DECR1,LNPEP,IGFBP5,LRP1,SOX4,AP3B1,SEMA6A,MDM2,SULF1,RORA,EEF2K,CLASP1,SEMA3C,PRDM16,ANKH,ADAMTS1,KAT6B,MAP1B,TMEM65,LTBP3,MAP6,PLXND1,PIBF1,CACNB2,FAXDC2,LAMA3,GSK3B,PLAG1,EFNA5,KREMEN1,FBLN1,GAS6,RARB,FLRT2,BMP2K,PLCB1,NPHP3,ERBB4,PDE4D,ANXA6,SHTN1,STK39,CACNA2D1,ANK2,ATP2B4,ARNT,CACNA1G,PLXNB2,LDLRAD4,SULF2,MAP2,COL4A2,PAK3,MACF1,NOS1AP,SELENON,EPHA7,SCD,GLMN,PTEN,ERMAP,PBX3,…
GO:0009889	Regulation of biosynthetic process	181	4205	0.11	0.31	0.0163	EIF2AK1,CBX5,ABCD1,IGFBP5,SOGA1,DLX4,SOX4,ATXN1,HOXD9,JUND,AP3B1,TUT4,MDM2,BRIP1,CLCN3,RORA,CBFA2T2,EEF2K,SMG6,NOTCH3,MECOM,PRDM16,CELSR2,CDK16,ATM,MSI2,KAT6B,BTG2,ZNF235,LRP5,PKNOX2,NFATC3,ZNF33A,PAM,MLLT10,QARS1,CBX2,PIBF1,SCMH1,SH2B1,FADS1,TRIM25,GSK3B,PLAG1,TRAK1,ZNF704,ZNF84,GAS6,RARB,PLA2G6,PIDD1,PLCB1,NFAT5,ERBB4,FOXN3,AUTS2,ABCA2,GLI4,FYN,RNF220,ZNF43,ATP2B4,NR3C2,ARNT,PLXNB2,PAK3,ZNF711,…
GO:0021955	Central nervous system neuron axonogenesis	8	38	0.8	0.43	0.017	DCLK1,PTEN,NFIB,NIN,TCTN1,GLI2,SLIT2,SZT2
GO:0030900	Forebrain development	29	391	0.35	0.36	0.0175	NOTCH3,BTG2,GSK3B,RARB,PLCB1,ERBB4,FYN,ATP2B4,SYNE2,DCLK1,PTEN,ATRX,PRKG1,NFIB,NIN,TRAPPC9,CDON,TCTN1,FOXP2,GLI2,ROBO2,ROBO1,SLIT2,SZT2,EPHA5,NEFL,IGF1R,DYNC2H1,NOTCH1
GO:0031290	Retinal ganglion cell axon guidance	6	19	0.98	0.43	0.0195	EFNA5,EPHA7,NRCAM,ROBO2,SLIT2,PTPRM
GO:0009966	Regulation of signal transduction	135	2978	0.14	0.31	0.0196	RALGAPA2,SOS2,CHN2,ACTA2,IGFBP5,LRP1,SOX4,PHPT1,SEMA6A,MDM2,TANK,SULF1,RORA,CBFA2T2,MECOM,DOCK3,GAREM1,PRDM16,ATM,GNAQ,IFT122,MAGI3,QARS1,RAD9A,LTBP4,PIBF1,SH2B1,TRIM25,PSD3,GSK3B,KREMEN1,FBLN1,KLHL22,GAS6,PLA2G6,EYA2,BMP2K,PIDD1,PLCB1,NPHP3,NFAT5,RGS12,ARHGEF3,NEO1,ERBB4,BABAM2,AUTS2,PDE4D,ANKRD6,FYN,RNF220,STK39,ATP2B4,NR3C2,PLEKHG1,ARNT,LDLRAD4,SULF2,PAK3,SREBF2,MACF1,SMURF1,ARHGEF10L,NOS1AP,L…
GO:0035239	Tube morphogenesis	42	669	0.28	0.34	0.0196	LRP1,SOX4,RORA,NOTCH3,MFGE8,LRP5,IFT122,PLXND1,NPHP3,PLXNB2,MYLK,COL4A2,SDCCAG8,EPHA7,GLMN,PTEN,PHACTR4,EDA,BMPR2,HSPG2,RECK,KDM6A,NRCAM,LGR4,NFIB,CCM2,SRPK2,GPC3,ARHGAP24,COBL,TCTN1,CECR2,SOS1,GLI2,PBX1,ROBO1,SLIT2,STK3,RNF213,GREB1L,BCAS3,NOTCH1
GO:0065009	Regulation of molecular function	139	3085	0.13	0.31	0.0196	RALGAPA2,SOS2,CHN2,LRP1,PHPT1,RABGAP1L,AP3B1,SBF2,TANK,SMG6,SERGEF,DOCK3,STXBP5L,ANK3,GNAQ,MMP16,LRP5,MGMT,QARS1,AGAP1,DENND6A,PLXND1,PIBF1,CACNB2,TRIM25,PSD3,GSK3B,MCF2L2,DENND5A,EFNA5,FBLN1,GAS6,PLA2G6,BMP2K,PIDD1,PLCB1,NPHP3,ASAP3,RGS12,ARHGEF3,ERBB4,NOXA1,RAPGEF5,ABCA2,PDE4D,FYN,NEIL1,RNF220,STK39,CACNA2D1,ANK2,ATP2B4,CHM,PLEKHG1,PLXNB2,PTPRF,MAP2,ERC1,ARHGEF10L,NOS1AP,SELENON,PRKN,EPHA7,GLMN…
GO:0003279	Cardiac septum development	13	107	0.56	0.38	0.0213	SOX4,MDM2,SEMA3C,PLXND1,NPHP3,ANK2,MDM4,BMPR2,CPLANE1,ROBO2,ROBO1,SLIT2,NOTCH1
GO:0006513	Protein monoubiquitination	11	78	0.63	0.39	0.0213	DDB2,FANCC,TRIM25,KLHL22,BABAM2,RNF220,PRKN,UBE3D,ZC4H2,FANCL,PCGF2
GO:2001141	Regulation of RNA biosynthetic process	153	3470	0.12	0.3	0.0214	CBX5,DLX4,SOX4,ATXN1,HOXD9,JUND,AP3B1,MDM2,BRIP1,RORA,CBFA2T2,NOTCH3,MECOM,PRDM16,CELSR2,CDK16,ATM,KAT6B,BTG2,ZNF235,LRP5,PKNOX2,NFATC3,ZNF33A,PAM,MLLT10,QARS1,CBX2,SCMH1,FADS1,TRIM25,PLAG1,TRAK1,ZNF704,ZNF84,GAS6,RARB,PIDD1,PLCB1,NFAT5,ERBB4,FOXN3,AUTS2,ABCA2,GLI4,RNF220,ZNF43,ATP2B4,NR3C2,ARNT,ZNF711,ERC1,SREBF2,PRKN,MDM4,DCAF6,MYO6,IGSF1,ROR1,SMARCA1,NFIA,SSBP3,TSHZ2,PTEN,BRWD3,ATRX,PBX3,ZNF61…
GO:0070727	Cellular macromolecule localization	95	1948	0.17	0.31	0.0218	MICALL1,EXOC2,HEATR5B,DOP1A,LRP1,GNGT1,RABGAP1L,EXOC4,AP3B1,MDM2,KIF13A,ANK1,STXBP5L,ATM,ANK3,ATG10,TMSB15A,IFT122,AGAP1,GCC2,SNX14,PACS1,PIBF1,FMN2,CACNB2,TRAK1,GAS6,PCLO,VPS39,NUDCD3,ANK2,LRBA,CHM,DCLK1,ERC1,MACF1,SMURF1,LRIG2,PRKN,SCYL3,MYO6,SLF2,SEC31B,SCP2,ATRX,GSN,SNX30,PARD3,MAGED1,DLG2,RILPL1,SPIRE2,NRCAM,AGRN,TOM1L2,CNTLN,ZDHHC21,NIN,LRP1B,MON2,TCTN1,TBC1D32,NBEA,ADGRV1,IMMP2L,PARD3B,LTB…
GO:0030516	Regulation of axon extension	12	93	0.59	0.38	0.0221	SEMA4G,SEMA6A,SEMA3C,MAP1B,GSK3B,SHTN1,MAP2,MACF1,BMPR2,NRCAM,RUFY3,BCL11A
GO:0031345	Negative regulation of cell projection organization	18	190	0.46	0.36	0.0221	SEMA4G,SEMA6A,CBFA2T2,SEMA3C,DENND5A,KREMEN1,FYN,MAP2,LRIG2,EPHA7,PTEN,RUFY3,EVL,ARHGAP24,NLGN1,SLIT2,FAT3,BCL11A
GO:0010977	Negative regulation of neuron projection development	15	140	0.51	0.37	0.0225	SEMA4G,SEMA6A,CBFA2T2,SEMA3C,DENND5A,KREMEN1,MAP2,LRIG2,EPHA7,PTEN,RUFY3,NLGN1,SLIT2,FAT3,BCL11A
GO:0016477	Cell migration	52	903	0.24	0.32	0.0225	SEMA4G,SEMA6A,TSPAN11,VCAN,SEMA3C,CELSR2,GPM6A,LRP5,MAP1B,PLXND1,KIAA0319L,LAMA3,GAS6,CARMIL1,ASAP3,NEO1,ERBB4,AUTS2,SDC3,ANXA6,FYN,SHTN1,SYNE2,PTPRF,DCLK1,LAMC3,SDCCAG8,SCYL3,CEP85L,PTEN,PHACTR4,PRKG1,ALOX5,NRCAM,GPC3,ARHGAP24,SOS1,CTNNA3,DOCK8,FAT1,DOCK4,ROBO1,ADGRL3,SLIT2,FAT3,PTPRK,MYO18A,UNK,PIP5K1C,RPS19,CD99L2,NOTCH1
GO:0030334	Regulation of cell migration	53	927	0.24	0.32	0.0225	SEMA4G,ACTA2,IGFBP5,LRP1,SEMA6A,SULF1,HACE1,CLASP1,SEMA3C,ATM,ADAMTS1,TMSB15A,PLXND1,LAMA3,FBLN1,GAS6,CARMIL1,FLRT2,PLCB1,ERBB4,SHTN1,STK39,ATP2B4,SYNE2,PLXNB2,LDLRAD4,MYLK,PAK3,MACF1,LRIG2,PTEN,PRKG1,BMPR2,RECK,RUFY3,EVL,MCC,DOCK8,HDAC9,DOCK4,ROBO1,SLIT2,FBN2,PTPRK,ZMYND8,PTPRM,BCAS3,CD99L2,DACH1,EPPK1,IGF1R,NOTCH1,AKT3
GO:0040013	Negative regulation of locomotion	26	340	0.36	0.35	0.0225	ST6GAL1,SEMA4G,IGFBP5,LRP1,SEMA6A,SULF1,CLASP1,SEMA3C,FBLN1,PLCB1,ATP2B4,LDLRAD4,PTEN,PRKG1,RECK,EVL,MCC,ROBO2,ROBO1,SLIT2,PTPRK,ZMYND8,PTPRM,DACH1,EPPK1,NOTCH1
GO:0048638	Regulation of developmental growth	25	321	0.37	0.35	0.0225	SEMA4G,SEMA6A,SYT1,SEMA3C,MAP1B,GSK3B,EFNA5,PLCB1,ERBB4,SHTN1,MAP2,MACF1,SMURF1,PRKN,EPHA7,PTEN,BMPR2,NRCAM,AGRN,RUFY3,MBD5,STK3,EPPK1,BCL11A,NOTCH1
GO:0006355	Regulation of transcription, DNA-templated	152	3460	0.12	0.29	0.0246	CBX5,DLX4,SOX4,ATXN1,HOXD9,JUND,AP3B1,MDM2,BRIP1,RORA,CBFA2T2,NOTCH3,MECOM,PRDM16,CELSR2,CDK16,ATM,KAT6B,BTG2,ZNF235,LRP5,PKNOX2,NFATC3,ZNF33A,PAM,MLLT10,QARS1,CBX2,SCMH1,FADS1,TRIM25,PLAG1,TRAK1,ZNF704,ZNF84,GAS6,RARB,PIDD1,PLCB1,NFAT5,ERBB4,FOXN3,AUTS2,ABCA2,GLI4,RNF220,ZNF43,ATP2B4,NR3C2,ARNT,ZNF711,ERC1,SREBF2,PRKN,MDM4,DCAF6,MYO6,IGSF1,ROR1,SMARCA1,NFIA,SSBP3,TSHZ2,PTEN,BRWD3,ATRX,PBX3,ZNF61…
GO:0045595	Regulation of cell differentiation	80	1582	0.18	0.31	0.0246	SEMA4G,SOS2,IGFBP5,SOX4,JUND,AP3B1,SEMA6A,MDM2,RORA,EEF2K,NOTCH3,CLASP1,SEMA3C,PRDM16,LRP5,MAP1B,NFATC3,LTBP3,MAP6,PLXND1,FAXDC2,FADS1,GSK3B,PLAG1,EFNA5,FBLN1,GAS6,CARMIL1,RARB,PLCB1,NPHP3,SHTN1,ARNT,PLXNB2,LDLRAD4,MAP2,PAK3,MACF1,SMOC1,EPHA7,PTEN,ALOX5,BMPR2,ZC4H2,SPEN,ANKRD26,RECK,NRCAM,ZDHHC21,RUFY3,PTPRD,NIN,ABCA5,CDON,TRPS1,SOX6,ADGRV1,SOS1,NCOA1,MTA3,TMEM131L,GLI2,NLGN1,SOX5,INPP5D,PBX1,HDA…
GO:0010556	Regulation of macromolecule biosynthetic process	171	3980	0.11	0.29	0.0247	EIF2AK1,CBX5,IGFBP5,DLX4,SOX4,ATXN1,HOXD9,JUND,AP3B1,TUT4,MDM2,BRIP1,RORA,CBFA2T2,EEF2K,SMG6,NOTCH3,MECOM,PRDM16,CELSR2,CDK16,ATM,MSI2,KAT6B,BTG2,ZNF235,LRP5,PKNOX2,NFATC3,ZNF33A,PAM,MLLT10,QARS1,CBX2,SCMH1,SH2B1,FADS1,TRIM25,GSK3B,PLAG1,TRAK1,ZNF704,ZNF84,GAS6,RARB,PLA2G6,PIDD1,PLCB1,NFAT5,ERBB4,FOXN3,AUTS2,ABCA2,GLI4,RNF220,ZNF43,ATP2B4,NR3C2,ARNT,PLXNB2,PAK3,ZNF711,ERC1,SREBF2,PRKN,MDM4,DCAF6,…
GO:0072001	Renal system development	24	305	0.38	0.34	0.0247	ACTA2,SOX4,SULF1,NOTCH3,ADAMTS1,PLXND1,RARB,NPHP3,ERBB4,SULF2,EPHA7,NFIA,LGR4,GPC3,TBC1D32,CPLANE1,GLI2,PBX1,ROBO2,SLIT2,FRAS1,GREB1L,DYNC2H1,NOTCH1
GO:0007166	Cell surface receptor signaling pathway	98	2040	0.16	0.3	0.025	SEMA4G,LNPEP,IGFBP5,SOGA1,LRP1,SEMA6A,TANK,SULF1,CLEC2D,NOTCH3,SEMA3C,GAREM1,CELSR2,ADAMTS1,GNAQ,LRP5,LTBP3,LTBP4,PLXND1,SH2B1,LAMA3,GSK3B,EFNA5,GRID1,KREMEN1,GAS6,COL4A5,FLRT2,PLA2G6,EYA2,PIDD1,PLCB1,NPHP3,ERBB4,PDE4D,FYN,SHTN1,STK39,PLXNB2,SULF2,PTPRF,COL4A2,PAK3,MACF1,SMURF1,EPHA7,GLMN,ROR1,SORBS1,PTEN,ERMAP,EDA,BMPR2,SPEN,RECK,LGR4,PTPRA,CCM2,PTPRD,TNFRSF19,CDON,EVL,GPC3,MAPK8,EDA2R,TBC1D32,C…
GO:0007528	Neuromuscular junction development	8	42	0.76	0.39	0.025	ANK3,CACNB2,COL4A5,DCTN1,ZC4H2,AGRN,GPHN,CACNB4
GO:0030111	Regulation of Wnt signaling pathway	25	326	0.36	0.34	0.0257	LRP1,SOX4,SULF1,GNAQ,GSK3B,KREMEN1,NPHP3,ANKRD6,RNF220,SULF2,MACF1,PRKN,EDA,RECK,LGR4,MLLT3,GPC3,MCC,TMEM131L,STK3,WWOX,RNF213,TLE2,TCF7L2,NOTCH1
GO:0008104	Protein localization	94	1943	0.16	0.3	0.0267	MICALL1,EXOC2,HEATR5B,DOP1A,LRP1,GNGT1,RABGAP1L,EXOC4,AP3B1,MDM2,KIF13A,ANK1,STXBP5L,ANK3,ATG10,TMSB15A,IFT122,AGAP1,GCC2,SNX14,PACS1,PIBF1,FMN2,CACNB2,TRAK1,GAS6,PCLO,VPS39,NUDCD3,ANK2,LRBA,CHM,DCLK1,ERC1,MACF1,SMURF1,LRIG2,PRKN,SCYL3,MYO6,SLF2,SEC31B,SCP2,ATRX,GSN,SNX30,PARD3,MAGED1,DLG2,RILPL1,SPIRE2,NRCAM,AGRN,TOM1L2,CNTLN,ZDHHC21,NIN,LRP1B,MON2,TCTN1,TBC1D32,NBEA,ADGRV1,IMMP2L,PARD3B,LTBP1,M…
GO:0031327	Negative regulation of cellular biosynthetic process	80	1592	0.18	0.3	0.0267	EIF2AK1,CBX5,IGFBP5,SOGA1,DLX4,ATXN1,HOXD9,JUND,TUT4,MDM2,CBFA2T2,NOTCH3,MECOM,PRDM16,KAT6B,BTG2,NFATC3,QARS1,CBX2,PIBF1,SCMH1,GSK3B,GAS6,RARB,PLCB1,FOXN3,ABCA2,FYN,ATP2B4,SREBF2,PRKN,MDM4,ATRX,BMPR2,MAGED2,MAGED1,SPEN,LGR4,ELF2,NFIB,PAN3,RPL13A,TRPS1,ZNF248,SOX6,MARF1,L3MBTL4,MTA3,FOXP2,GLI2,NSD1,NCOA2,TNRC6B,HDAC9,RBFOX2,ZBTB20,RXRA,NR6A1,TFDP2,APBB2,HMBOX1,SAMD1,PTPRK,BCORL1,TRERF1,ZMYND8,MEF2…
GO:0040012	Regulation of locomotion	57	1032	0.22	0.31	0.0267	ST6GAL1,SEMA4G,ACTA2,IGFBP5,LRP1,PHPT1,SEMA6A,SULF1,HACE1,CLASP1,SEMA3C,ATM,ADAMTS1,TMSB15A,PLXND1,LAMA3,FBLN1,GAS6,CARMIL1,FLRT2,PLCB1,ERBB4,SHTN1,STK39,ATP2B4,SYNE2,PLXNB2,LDLRAD4,MYLK,PAK3,MACF1,LRIG2,PTEN,PRKG1,BMPR2,RECK,RUFY3,EVL,MCC,DOCK8,HDAC9,DOCK4,ROBO2,ROBO1,SLIT2,FBN2,PTPRK,ZMYND8,PTPRM,BCAS3,CD99L2,DACH1,EPPK1,IGF1R,NOTCH1,AKT3,SNCA
GO:0048646	Anatomical structure formation involved in morphogenesis	53	938	0.23	0.31	0.0267	SOX4,EXOC4,RORA,NOTCH3,TANC1,SEMA3C,MFGE8,ATM,ADAMTS1,IFT122,CCDC136,PLXND1,LAMA3,EYA2,ABCA2,ANK2,VPS13B,PLXNB2,COL4A2,COL6A1,SDCCAG8,GLMN,SSBP3,PTEN,PHACTR4,EDA,BMPR2,HSPG2,RECK,KDM6A,NRCAM,NFIB,CDON,SRPK2,ARHGAP24,COBL,TCTN1,CECR2,SDK1,HERC1,GLI2,ROBO2,ROBO1,SLIT2,FBN2,STK3,FAT3,MEF2A,OBSCN,PTPRM,RNF213,BCAS3,NOTCH1
GO:0051716	Cellular response to stimulus	255	6357	0.08	0.28	0.0267	EIF2AK1,CBX5,SEMA4G,SOS2,MACROD2,CHN2,ASIC1,LNPEP,IGFBP5,SOGA1,LRP1,SOX4,GNGT1,JUND,AP3B1,PI4KA,DDB2,SEMA6A,MDM2,BRIP1,TANK,SULF1,SYT1,CLEC2D,RORA,LGALS3BP,HACE1,EEF2K,LIG1,NOTCH3,MAP4K3,ADAM23,SEMA3C,ANK1,SERGEF,DOCK3,TMEM117,GAREM1,CELSR2,SETDB1,ATM,ANK3,EPG5,ATG10,ADAMTS1,GNAQ,FANCC,BTG2,LRP5,CMBL,MAP1B,SPIDR,NFATC3,LTBP3,MGMT,MAGI3,RAD9A,LTBP4,PLXND1,FMN2,SH2B1,FADS1,TRIM25,LAMA3,GSK3B,EFNA5,…
GO:0009890	Negative regulation of biosynthetic process	81	1622	0.18	0.29	0.0291	EIF2AK1,CBX5,ABCD1,IGFBP5,SOGA1,DLX4,ATXN1,HOXD9,JUND,TUT4,MDM2,CBFA2T2,NOTCH3,MECOM,PRDM16,KAT6B,BTG2,NFATC3,QARS1,CBX2,PIBF1,SCMH1,GSK3B,GAS6,RARB,PLCB1,FOXN3,ABCA2,FYN,ATP2B4,SREBF2,PRKN,MDM4,ATRX,BMPR2,MAGED2,MAGED1,SPEN,LGR4,ELF2,NFIB,PAN3,RPL13A,TRPS1,ZNF248,SOX6,MARF1,L3MBTL4,MTA3,FOXP2,GLI2,NSD1,NCOA2,TNRC6B,HDAC9,RBFOX2,ZBTB20,RXRA,NR6A1,TFDP2,APBB2,HMBOX1,SAMD1,PTPRK,BCORL1,TRERF1,ZMYND…
GO:0009952	Anterior/posterior pattern specification	19	216	0.42	0.34	0.0291	HOXD9,SEMA3C,CELSR2,ATM,BTG2,LRP5,SSBP3,PBX3,BMPR2,KDM6A,MLLT3,CDON,GPC3,COBL,HES4,HOXC4,PBX1,PCGF2,NOTCH1
GO:0021510	Spinal cord development	12	99	0.56	0.35	0.0304	SOX4,DCTN1,SCYL3,PTBP2,PBX3,ZC4H2,SOX6,TCTN1,GLI2,NEFL,DYNC2H1,NOTCH1
GO:0021915	Neural tube development	16	164	0.47	0.34	0.0304	SOX4,SEMA3C,IFT122,RNF220,PLXNB2,GLMN,SSBP3,PHACTR4,KDM6A,COBL,TCTN1,TBC1D32,CECR2,GLI2,STK3,NOTCH1
GO:0106027	Neuron projection organization	8	44	0.74	0.37	0.0304	ABCD1,TANC1,GSK3B,FYN,PAK3,DCTN1,PTEN,IGF1R
GO:0002009	Morphogenesis of an epithelium	31	457	0.31	0.31	0.033	IGFBP5,SOX4,SEMA3C,LRP5,IFT122,PLXND1,LAMA3,NPHP3,ERBB4,PLXNB2,EPHA7,GLMN,PHACTR4,KDM6A,LGR4,CCM2,GPC3,ARHGAP24,COBL,TCTN1,CECR2,SOS1,CPLANE1,GLI2,PBX1,FAT1,SLIT2,FRAS1,STK3,GREB1L,NOTCH1
GO:0006357	Regulation of transcription by RNA polymerase II	118	2586	0.14	0.28	0.0337	CBX5,DLX4,SOX4,ATXN1,HOXD9,JUND,AP3B1,MDM2,BRIP1,RORA,CBFA2T2,NOTCH3,MECOM,PRDM16,ATM,KAT6B,BTG2,ZNF235,LRP5,PKNOX2,NFATC3,ZNF33A,PAM,MLLT10,CBX2,PLAG1,TRAK1,ZNF704,ZNF84,RARB,NFAT5,FOXN3,AUTS2,ABCA2,GLI4,ZNF43,ATP2B4,NR3C2,ARNT,ZNF711,SREBF2,PRKN,MDM4,DCAF6,MYO6,SMARCA1,NFIA,SSBP3,TSHZ2,BRWD3,ATRX,PBX3,BMPR2,MAGED2,MAGED1,SPEN,AGRN,ELF2,BCLAF3,MLLT3,EBF4,NFIB,PTMS,CDON,TRPS1,ZNF248,ELP4,ZNF586,S…
GO:0003283	Atrial septum development	6	23	0.9	0.37	0.0338	SOX4,MDM2,NPHP3,ANK2,MDM4,BMPR2
GO:0001822	Kidney development	23	296	0.37	0.32	0.0342	ACTA2,SOX4,SULF1,NOTCH3,ADAMTS1,PLXND1,RARB,NPHP3,ERBB4,SULF2,EPHA7,LGR4,GPC3,TBC1D32,CPLANE1,GLI2,PBX1,ROBO2,SLIT2,FRAS1,GREB1L,DYNC2H1,NOTCH1
GO:0008361	Regulation of cell size	17	184	0.45	0.33	0.0342	SEMA4G,SEMA6A,CLCN3,SEMA3C,MAP1B,GSK3B,EFNA5,SHTN1,MAP2,MACF1,EPHA7,PTEN,BMPR2,NRCAM,RUFY3,BCL11A,AKT3
GO:0035148	Tube formation	15	150	0.48	0.33	0.0351	SOX4,IFT122,PLXNB2,SDCCAG8,GLMN,PHACTR4,EDA,KDM6A,NFIB,COBL,TCTN1,CECR2,STK3,BCAS3,NOTCH1
GO:2000302	Positive regulation of synaptic vesicle exocytosis	4	7	1.24	0.38	0.0352	SYT1,CACNB2,NLGN1,CACNB4
GO:0031323	Regulation of cellular metabolic process	230	5681	0.09	0.26	0.0358	FAM168A,EIF2AK1,CBX5,ABCD1,IGFBP5,ATP6V1B1,SOGA1,DLX4,LRP1,SOX4,ATXN1,HOXD9,JUND,EXOC4,AP3B1,TUT4,ORC3,MDM2,BRIP1,CLCN3,RORA,CBFA2T2,EEF2K,SMG6,NOTCH3,MECOM,ANKIB1,DOCK3,RTN1,PRDM16,CELSR2,CDK16,ATM,MSI2,GNAQ,KAT6B,BTG2,ZNF235,LRP5,SPIDR,PKNOX2,DEPP1,NFATC3,MGMT,ZNF33A,PAM,MLLT10,QARS1,CBX2,PIBF1,SCMH1,FMN2,FAXDC2,SH2B1,FADS1,TRIM25,GSK3B,PLAG1,EFNA5,TRAK1,ZNF704,ZNF84,FBLN1,KLHL22,GAS6,RARB,PLA2…
GO:0036211	Protein modification process	121	2674	0.14	0.27	0.0362	ST6GAL1,EIF2AK1,MACROD2,PPM1H,LNPEP,PHPT1,AP3B1,DDB2,MDM2,HACE1,EEF2K,PTPN4,MAP4K3,MECOM,ANKIB1,SERGEF,PRDM16,SETDB1,CDK16,ATM,ATG10,KAT6B,FANCC,BTG2,TTLL5,PAM,PHKB,PIBF1,TRIM25,GSK3B,TRAK1,KLHL22,GAS6,EYA2,BMP2K,ERBB4,UBE4B,BABAM2,TMTC4,PTAR1,FYN,LARGE1,RNF220,P3H4,STK39,CHM,PTPRF,MYLK,PCMTD1,DCLK1,PAK3,ERC1,SMURF1,PRKN,UST,SCYL3,DCAF6,EPHA7,UBE3D,SLF2,ROR1,PTEN,PRKG1,BMPR2,ZC4H2,KDM6A,NHLRC3,PH…
GO:0051590	Positive regulation of neurotransmitter transport	6	24	0.88	0.35	0.0389	SYT1,CACNB2,PRKN,NLGN1,CACNB4,SNCA
GO:0048518	Positive regulation of biological process	248	6207	0.08	0.26	0.039	FAM168A,ST6GAL1,SEMA4G,SOS2,ABCD1,DECR1,ACTA2,IGFBP5,LRP1,SOX4,PHPT1,HOXD9,JUND,AP3B1,TUT4,SEMA6A,MDM2,TANK,SULF1,SYT1,CLCN3,RORA,CBFA2T2,EEF2K,NOTCH3,CLASP1,CRACD,MECOM,SEMA3C,ANKIB1,DOCK3,MFGE8,GAREM1,PRDM16,SETDB1,CDK16,ATM,GPM6A,ANK3,ATG10,ADAMTS1,KAT6B,BTG2,LRP5,EDIL3,MAP1B,SPIDR,NFATC3,LTBP3,MGMT,ZNF33A,MAP6,MLLT10,RESF1,RAD9A,DENND6A,PLXND1,PIBF1,FMN2,CACNB2,FAXDC2,SH2B1,TRIM25,GSK3B,PLAG1…
GO:0050919	Negative chemotaxis	8	47	0.71	0.34	0.0405	SEMA4G,SEMA6A,SEMA3C,EFNA5,FLRT2,EPHA7,ROBO1,SLIT2
GO:0021537	Telencephalon development	21	263	0.38	0.3	0.041	BTG2,GSK3B,RARB,PLCB1,ERBB4,ATP2B4,SYNE2,PTEN,NFIB,NIN,TRAPPC9,CDON,TCTN1,FOXP2,ROBO2,ROBO1,SLIT2,SZT2,EPHA5,NEFL,IGF1R
GO:0030326	Embryonic limb morphogenesis	13	120	0.51	0.32	0.041	HOXD9,LRP5,RARB,RECK,GPC3,TBC1D32,AFF3,CPLANE1,PBX1,FRAS1,FBN2,DYNC2H1,NOTCH1
GO:0043412	Macromolecule modification	129	2898	0.13	0.27	0.041	ST6GAL1,EIF2AK1,MACROD2,PPM1H,LNPEP,PHPT1,AP3B1,DDB2,MDM2,HACE1,EEF2K,PTPN4,MAP4K3,MECOM,ANKIB1,SERGEF,PRDM16,SETDB1,CDKAL1,CDK16,ATM,ATG10,KAT6B,FANCC,BTG2,TTLL5,MGMT,PAM,APOBEC3F,PHKB,PIBF1,TRIM25,GSK3B,TRAK1,KLHL22,GAS6,EYA2,BMP2K,ERBB4,UBE4B,BABAM2,TMTC4,PTAR1,FYN,LARGE1,NEIL1,RNF220,P3H4,STK39,CHM,PTPRF,MYLK,PCMTD1,DCLK1,PAK3,ERC1,SMURF1,PRKN,UST,SCYL3,DCAF6,ASCC3,EPHA7,UBE3D,SLF2,ROR1,PTEN,…
GO:2000145	Regulation of cell motility	54	988	0.22	0.28	0.0413	SEMA4G,ACTA2,IGFBP5,LRP1,PHPT1,SEMA6A,SULF1,HACE1,CLASP1,SEMA3C,ATM,ADAMTS1,TMSB15A,PLXND1,LAMA3,FBLN1,GAS6,CARMIL1,FLRT2,PLCB1,ERBB4,SHTN1,STK39,ATP2B4,SYNE2,PLXNB2,LDLRAD4,MYLK,PAK3,MACF1,LRIG2,PTEN,PRKG1,BMPR2,RECK,RUFY3,EVL,MCC,DOCK8,HDAC9,DOCK4,ROBO1,SLIT2,FBN2,PTPRK,ZMYND8,PTPRM,BCAS3,CD99L2,DACH1,EPPK1,IGF1R,NOTCH1,AKT3
GO:0006996	Organelle organization	150	3470	0.12	0.26	0.0425	TTC17,CBX5,ABCD1,DOP1A,AP3B1,SEMA6A,BRIP1,KIF13A,CLCN3,MYO5C,HACE1,CLASP1,MECOM,ANK1,PRDM16,CELSR2,SETDB1,ATM,NINL,ANK3,KAT6B,TMSB15A,IFT122,MAP1B,CCDC136,TTLL5,RETREG1,TMEM135,MAP6,GCC2,CBX2,PIBF1,SCMH1,FMN2,DIAPH2,GSK3B,TRAK1,KLHL22,CARMIL1,EYA2,PCLO,VPS39,NPHP3,ERBB4,BABAM2,AUTS2,SHTN1,NUDCD3,P3H4,ADD3,ANK2,LRBA,SYNE2,VPS13B,MAP2,MYH10,DCLK1,C11orf80,MACF1,SMURF1,DCTN1,ARHGEF10L,NOS1AP,SELENON…
GO:0030178	Negative regulation of Wnt signaling pathway	16	172	0.45	0.31	0.0427	LRP1,GSK3B,KREMEN1,NPHP3,ANKRD6,PRKN,MLLT3,GPC3,MCC,TMEM131L,STK3,WWOX,RNF213,TLE2,TCF7L2,NOTCH1
GO:0010720	Positive regulation of cell development	23	304	0.36	0.3	0.0432	EEF2K,MAP1B,MAP6,PLXND1,PLAG1,EFNA5,CARMIL1,SHTN1,PLXNB2,PAK3,MACF1,BMPR2,SPEN,RUFY3,PTPRD,NIN,ROBO2,ROBO1,SLIT2,STAU2,NEFL,BCL11A,NOTCH1
GO:0006468	Protein phosphorylation	43	736	0.25	0.28	0.0444	EIF2AK1,EEF2K,PTPN4,MAP4K3,CDK16,ATM,PHKB,PIBF1,GSK3B,GAS6,BMP2K,ERBB4,FYN,STK39,MYLK,DCLK1,PAK3,ERC1,SCYL3,EPHA7,ROR1,PRKG1,BMPR2,PTPRA,PAN3,CDON,SRPK2,MAPK8,MAPK4,MAST4,MAP3K2,STK33,STK3,OBSCN,RPS6KA5,EPHA5,RSRC1,CASK,MYO3A,IGF1R,ALPK1,PDK3,AKT3
GO:0050807	Regulation of synapse organization	18	209	0.41	0.3	0.0444	EEF2K,TANC1,GPM6A,EFNA5,FLRT2,FYN,PAK3,DCTN1,EPHA7,PTEN,NRCAM,AGRN,PTPRD,NLGN1,ROBO2,STAU2,TUBA1A,SNCA
GO:0051129	Negative regulation of cellular component organization	41	691	0.25	0.28	0.0446	SEMA4G,SEMA6A,CBFA2T2,SMG6,CLASP1,CRACD,SEMA3C,ATM,TMSB15A,MAP1B,GSK3B,DENND5A,KREMEN1,KLHL22,CARMIL1,ABCA2,FYN,ADD3,LDLRAD4,MAP2,LRIG2,PRKN,EPHA7,PTEN,ATRX,GSN,HSPG2,TOM1L2,RUFY3,RPL13A,EVL,ARHGAP24,NLGN1,ROBO2,SLIT2,FAT3,BCAS3,HNRNPU,BCL11A,NOTCH1,SNCA
GO:0050680	Negative regulation of epithelial cell proliferation	14	139	0.48	0.31	0.0454	SULF1,PTEN,ALOX5,MAGED1,NFIB,GPC3,MCC,ROBO1,STK3,PTPRK,PTPRM,EPPK1,CASK,NOTCH1
GO:2000739	Regulation of mesenchymal stem cell differentiation	4	8	1.18	0.35	0.0454	LTBP3,GSK3B,SOX6,SOX5
GO:0033036	Macromolecule localization	108	2356	0.14	0.26	0.0458	STARD3NL,MICALL1,ABCD1,EXOC2,HEATR5B,DOP1A,LRP1,GNGT1,RABGAP1L,EXOC4,AP3B1,MDM2,KIF13A,SMG6,ANK1,STXBP5L,ATM,ANK3,ATG10,TMSB15A,IFT122,AGAP1,GCC2,SNX14,OSBPL3,PACS1,PIBF1,FMN2,CACNB2,TRAK1,GAS6,PCLO,VPS39,ATP9A,ABCA2,NUDCD3,ANK2,LRBA,CHM,VPS13B,DCLK1,ERC1,MACF1,SMURF1,LRIG2,PRKN,SCYL3,MYO6,ABCD3,SLF2,SEC31B,SCP2,ATRX,GSN,SNX30,PARD3,MAGED1,DLG2,RILPL1,SPIRE2,NRCAM,AGRN,TOM1L2,CNTLN,ZDHHC21,NIN,LR…
GO:0009719	Response to endogenous stimulus	69	1363	0.18	0.26	0.0482	IGFBP5,SOGA1,LRP1,JUND,MDM2,BRIP1,EEF2K,GAREM1,BTG2,MAP1B,SPIDR,LTBP3,PAM,LTBP4,BCKDHB,TRIM25,GSK3B,EFNA5,KLHL22,RARB,FLRT2,PLCB1,ERBB4,ABCA2,PDE4D,FYN,STK39,CACNA2D1,ATP2B4,NR3C2,COL4A2,SREBF2,SMURF1,SELENON,COL6A1,PRKN,SORBS1,BMPR2,PTPRA,ITPR2,SOX6,SOS1,NCOA1,CASTOR3,SESN1,SOX5,NCOA2,CPS1,HDAC9,RBFOX2,ROBO2,SMYD3,RXRA,SLIT2,PTPRK,TRERF1,C2CD5,WWOX,BCAS3,DENND4C,NEFL,ACACA,HNRNPU,ZFHX3,VPS13C,BC…
GO:0021953	Central nervous system neuron differentiation	16	175	0.44	0.3	0.0482	SOX4,RORA,BTG2,MAP2,DCLK1,SCYL3,PTEN,ZC4H2,NFIB,NIN,TCTN1,HERC1,GLI2,SLIT2,SZT2,DYNC2H1
GO:2000026	Regulation of multicellular organismal development	70	1389	0.18	0.26	0.049	SEMA4G,SOS2,SOX4,AP3B1,SEMA6A,SULF1,EEF2K,CLASP1,SEMA3C,PRDM16,ANKH,ADAMTS1,KAT6B,MAP1B,LTBP3,MAP6,PLXND1,FAXDC2,LAMA3,PLAG1,EFNA5,GAS6,RARB,FLRT2,BMP2K,PLCB1,NPHP3,ERBB4,SHTN1,ATP2B4,ARNT,PLXNB2,MAP2,COL4A2,PAK3,MACF1,EPHA7,PTEN,ALOX5,BMPR2,HSPG2,PARD3,SPEN,RECK,AGRN,ZDHHC21,RUFY3,CCM2,PTPRD,NIN,TRPS1,SOX6,ADGRV1,SOS1,TMEM131L,GLI2,NLGN1,SOX5,INPP5D,ROBO2,RXRA,ROBO1,SLIT2,FBN2,STAU2,PTPRM,NEFL,B…
GO:0007416	Synapse assembly	12	108	0.53	0.3	0.0498	GPM6A,MAP1B,PLXND1,PCLO,ERBB4,PLXNB2,PTEN,NRCAM,PTPRD,SDK1,NLGN1,ADGRL3

## Sheet: GSEA - WT vs KO
gene set_set	gene_set	normalized effect size	q-value	direction
REACTOME	FGFR3 LIGAND BINDING AND ACTIVATION	-1.6986	0.00541287	KO
REACTOME	ANTIGEN PROCESSING CROSS PRESENTATION	1.82833	0.0311513	WT
REACTOME	CELLULAR RESPONSES TO STIMULI	1.44653	0.032818	WT
REACTOME	EUKARYOTIC TRANSLATION ELONGATION	1.98734	0.00256276	WT
REACTOME	EUKARYOTIC TRANSLATION INITIATION	2.03116	0.000291113	WT
REACTOME	HOST INTERACTIONS OF HIV FACTORS	1.75143	0.0205747	WT
REACTOME	METABOLISM OF AMINO ACIDS AND	1.63672	0.0204325	WT
REACTOME	METABOLISM OF RNA	1.72529	1.09211e-06	WT
REACTOME	MITOCHONDRIAL PROTEIN DEGRADATION	1.93374	0.00651313	WT
REACTOME	MITOTIC G2 G2 M PHASES	1.75452	0.00541287	WT
REACTOME	MRNA SPLICING	1.62964	0.0320089	WT
REACTOME	REGULATION OF EXPRESSION OF SLITS AND ROBOS	1.69656	0.0420675	WT
REACTOME	REGULATION OF RUNX2 EXPRESSION AND ACTIVITY	1.8303	0.032818	WT
REACTOME	RESPONSE OF EIF2AK4 GCN2 TO AMINO ACID DEFICIENCY	1.77353	0.0357905	WT
REACTOME	RRNA PROCESSING	1.7848	0.00402567	WT
REACTOME	SLC MEDIATED TRANSMEMBRANE TRANSPORT	2.06356	0.000133889	WT
REACTOME	SRP DEPENDENT COTRANSLATIONAL PROTEIN TARGETING TO MEMBRANE	1.87295	0.00651313	WT
REACTOME	THE ROLE OF GTSE1 IN G2 M PROGRESSION	1.95029	0.00825734	WT
REACTOME	TRANSLATION	2.04079	3.19376e-07	WT
REACTOME	TRANSPORT OF SMALL MOLECULES	1.52018	0.0246349	WT
REACTOME	VIRAL INFECTION PATHWAYS	1.45095	0.0275097	WT
HALLMARK	MTORC1 SIGNALING	2.28513	2.06364e-08	WT
HALLMARK	MYC TARGETS V1	2.13805	4.47447e-07	WT
HALLMARK	MYC TARGETS V2	1.89519	0.0307148	WT
HALLMARK	OXIDATIVE PHOSPHORYLATION	1.89874	0.000281401	WT
