# Supplementary material for: Multiplexed single-cell transcriptomics reveals diverse phenotypic outcomes for pathogenic SHP2 variants
Source: bioRxiv. 2025 Jul 2:2025.06.30.662374. Preprint. [Version 1] doi: 10.1101/2025.06.30.662374 (PMC12236728; doi:10.1101/2025.06.30.662374)
Supplement: Supplement 3 [file media-3.xlsx]

## Sheet: DEGs - EGF-dose
SHP2 variant	gene ID	gene name	normalized effect size	q-value	-log10(q-value)	down hit	up hit
KO	ENSG00000000003.14	TSPAN6	0.0867903	0.35420163109244035	0.450749
KO	ENSG00000000419.12	DPM1	-0.0616525	0.4546170463664249	0.342354
KO	ENSG00000000457.13	SCYL3	0.0745648	0.6127142090149428	0.212742
KO	ENSG00000000460.16	C1orf112	-0.000530878	0.9967738244240152	0.00140338
KO	ENSG00000001036.13	FUCA2	-0.00364542	0.9766861845472173	0.010245
KO	ENSG00000001084.10	GCLC	-0.0539292	0.5421281836083449	0.265898
KO	ENSG00000001167.14	NFYA	0.027990272822671896	0.8093241997739274	0.0918775
KO	ENSG00000001460.17	STPG1	0.0742591	0.5346525583377135	0.271928
KO	ENSG00000001461.16	NIPAL3	-0.0317805	0.6958302600370009	0.157497
KO	ENSG00000001497.16	LAS1L	-0.13372	0.0263525	1.57918
KO	ENSG00000001561.6	ENPP4	-0.00702882	0.9637417216019071	0.0160393
KO	ENSG00000001629.9	ANKIB1	-0.0746144	0.0493389	1.30681
KO	ENSG00000001631.15	KRIT1	-0.00678551	0.9441019475440243	0.0249811
KO	ENSG00000002016.17	RAD52	-0.0386165	0.7462720031621616	0.127103
KO	ENSG00000002330.13	BAD	0.010468053456418635	0.9339253673731227	0.0296878
KO	ENSG00000002549.12	LAP3	0.0500275	0.683548	0.165231
KO	ENSG00000002586.18	CD99	0.00246314	0.9808808240338659	0.00838376
KO	ENSG00000002746.14	HECW1	0.0636475	0.5551548601998604	0.255586
KO	ENSG00000002822.15	MAD1L1	-0.0327345	0.6667587850168706	0.176031
KO	ENSG00000002834.17	LASP1	-0.0416708	0.7003302227354453	0.154697
KO	ENSG00000002919.14	SNX11	0.071829	0.6039359663213647	0.219009
KO	ENSG00000003056.7	M6PR	-0.079966	0.36562318659532106	0.436966
KO	ENSG00000003096.14	KLHL13	0.0419879	0.5828127354281765	0.234471
KO	ENSG00000003147.17	ICA1	-0.0568573	0.6196847616864509	0.207829
KO	ENSG00000003249.13	DBNDD1	0.12028580722821196	0.3321875686318667	0.478617
KO	ENSG00000003393.14	ALS2	0.021211782620037263	0.8732089876110801	0.0588818
KO	ENSG00000003402.19	CFLAR	0.0484076	0.6624837569210354	0.178825
KO	ENSG00000003436.15	TFPI	-0.0302311	0.7760175472255306	0.110128
KO	ENSG00000003509.15	NDUFAF7	-0.0117592	0.9344151974833264	0.0294601
KO	ENSG00000003756.16	RBM5	-0.0213441	0.8203888177472344	0.0859803
KO	ENSG00000003987.13	MTMR7	0.0405439	0.7696507006045108	0.113706
KO	ENSG00000003989.17	SLC7A2	0.0789683	0.26707634356713505	0.573365
KO	ENSG00000004059.10	ARF5	-0.0288138	0.8227237975305163	0.0847459
KO	ENSG00000004139.13	SARM1	0.1294581219463513	0.1848993818884973	0.733065
KO	ENSG00000004142.11	POLDIP2	-0.0303775	0.7868899267019209	0.104086
KO	ENSG00000004399.12	PLXND1	0.058702274846076985	0.6452820306667407	0.19025
KO	ENSG00000004455.16	AK2	0.0304104	0.7110063311513142	0.148127
KO	ENSG00000004478.7	FKBP4	-0.00575955	0.9593916171220302	0.0180041
KO	ENSG00000004487.15	KDM1A	0.010206778405444558	0.9045294519316889	0.0435773
KO	ENSG00000004534.14	RBM6	0.016150993191327574	0.7825146499552875	0.106508
KO	ENSG00000004660.14	CAMKK1	-0.0475707	0.6022310601071348	0.220237
KO	ENSG00000004700.15	RECQL	-0.0636911	0.37886852883558725	0.421511
KO	ENSG00000004766.15	VPS50	-0.0552038	0.5182521363609331	0.285459
KO	ENSG00000004777.18	ARHGAP33	-0.0515682	0.6796120527516318	0.167739
KO	ENSG00000004779.9	NDUFAB1	-0.0619178	0.5582032769909469	0.253208
KO	ENSG00000004864.13	SLC25A13	-0.110631	0.018739990249697157	1.72723
KO	ENSG00000004866.20	ST7	0.024095588282529747	0.82689	0.0825521
KO	ENSG00000004897.11	CDC27	-0.0463978	0.2565775058483286	0.590781
KO	ENSG00000004975.11	DVL2	-0.0225304	0.8662078814898629	0.0623779
KO	ENSG00000005007.12	UPF1	-0.0520141	0.4245444468182574	0.372077
KO	ENSG00000005020.12	SKAP2	-0.0858298	0.059178848960131966	1.22783
KO	ENSG00000005022.5	SLC25A5	-0.00826276	0.9100394043209545	0.0409398
KO	ENSG00000005059.15	MCUB	0.010071697048578892	0.9331464744726649	0.0300502
KO	ENSG00000005075.15	POLR2J	-0.0408879	0.7027134294017768	0.153222
KO	ENSG00000005100.12	DHX33	-0.0724317	0.2939541613964032	0.53172
KO	ENSG00000005156.11	LIG3	0.11706056742428424	0.135914	0.866737
KO	ENSG00000005175.9	RPAP3	-0.0457216	0.49350079310061795	0.306712
KO	ENSG00000005189.19	REXO5	0.0686329	0.6071604455536989	0.216697
KO	ENSG00000005194.14	CIAPIN1	0.053401	0.6496445715697515	0.187324
KO	ENSG00000005206.16	SPPL2B	0.0521261	0.5466945435434789	0.262255
KO	ENSG00000005249.12	PRKAR2B	-0.0241177	0.8602266372423623	0.0653871
KO	ENSG00000005339.14	CREBBP	-0.0655846	0.0126127	1.89919
KO	ENSG00000005436.13	GCFC2	0.033578276948880624	0.6771337178904586	0.169326
KO	ENSG00000005448.16	WDR54	0.0987077	0.3095729925555432	0.509237
KO	ENSG00000005469.11	CROT	-0.00946224	0.953673	0.0206003
KO	ENSG00000005483.20	KMT2E	-0.0180946	0.7075896134618455	0.150219
KO	ENSG00000005486.16	RHBDD2	-0.066997	0.5131357909385137	0.289768
KO	ENSG00000005700.14	IBTK	0.00938085	0.9278747822784248	0.0325106
KO	ENSG00000005801.16	ZNF195	-0.177448	4.0953854471326466e-4	3.38771
KO	ENSG00000005810.17	MYCBP2	0.00686703	0.9276865434112125	0.0325987
KO	ENSG00000005812.10	FBXL3	-0.00509866	0.9724179352733265	0.012147
KO	ENSG00000005882.11	PDK2	-0.0739308	0.48045122770742765	0.318351
KO	ENSG00000005884.17	ITGA3	0.028739248505990526	0.8599923688645501	0.0655054
KO	ENSG00000005889.15	ZFX	-0.0220955	0.6674296448010202	0.175595
KO	ENSG00000005893.15	LAMP2	0.1027997704692641	0.0921477	1.03552
KO	ENSG00000005961.17	ITGA2B	-0.00272796	0.9860017060918711	0.00612233
KO	ENSG00000006007.11	GDE1	0.0810519	0.27371717006227675	0.562698
KO	ENSG00000006015.17	C19orf60	-0.0251076	0.8640910962094407	0.0634405
KO	ENSG00000006016.10	CRLF1	0.0606606	0.607147	0.216706
KO	ENSG00000006025.11	OSBPL7	-0.034995	0.8319205539843644	0.0799181
KO	ENSG00000006042.11	TMEM98	0.00138336	0.9926838270105324	0.00318905
KO	ENSG00000006062.14	MAP3K14	-0.138679	0.043474	1.36177
KO	ENSG00000006118.14	TMEM132A	0.030295584808600673	0.79521	0.099518
KO	ENSG00000006125.17	AP2B1	-0.0245486	0.6732847968675981	0.171801
KO	ENSG00000006194.9	ZNF263	-0.129738	0.11070312860481023	0.95584
KO	ENSG00000006282.20	SPATA20	0.013951529690518253	0.9376163302587205	0.0279748
KO	ENSG00000006283.17	CACNA1G	-0.00285186	0.9863940850050512	0.00594954
KO	ENSG00000006327.13	TNFRSF12A	0.028728427711611746	0.8712937805037703	0.0598354
KO	ENSG00000006432.15	MAP3K9	0.20152037191165453	0.0976547	1.01031
KO	ENSG00000006451.7	RALA	0.0616223	0.4476152748141192	0.349095
KO	ENSG00000006453.13	BAIAP2L1	-0.0574149	0.2278590470189572	0.642334
KO	ENSG00000006459.10	KDM7A	-0.0692678	0.5399326457191589	0.26766
KO	ENSG00000006530.15	AGK	0.14349467324597803	0.021902357570661325	1.65951		1.65951
KO	ENSG00000006576.16	PHTF2	0.022728519042200298	0.7716600341604175	0.112574
KO	ENSG00000006607.13	FARP2	-0.107286	0.0508066	1.29408
KO	ENSG00000006611.15	USH1C	0.0477857	0.6481551174656119	0.188321
KO	ENSG00000006625.17	GGCT	-0.0486907	0.6903463176389494	0.160933
KO	ENSG00000006634.7	DBF4	0.0986531	0.21309684322919434	0.671423
KO	ENSG00000006652.13	IFRD1	-0.137153	0.050149903518197474	1.29973
KO	ENSG00000006695.10	COX10	0.0857084	0.41627429611648364	0.38062
KO	ENSG00000006704.10	GTF2IRD1	-0.0207855	0.7708071153158638	0.113054
KO	ENSG00000006712.14	PAF1	0.030745927818217948	0.8320277879396369	0.0798622
KO	ENSG00000006715.15	VPS41	0.013927758168134269	0.9015072007577241	0.0450308
KO	ENSG00000006740.16	ARHGAP44	0.013944289828051865	0.877262	0.0568705
KO	ENSG00000006744.18	ELAC2	0.0831818	0.349471	0.456589
KO	ENSG00000006831.9	ADIPOR2	-0.00295604	0.9765526060946939	0.0103044
KO	ENSG00000007047.14	MARK4	-0.0132107	0.8651061184282344	0.0629306
KO	ENSG00000007080.10	CCDC124	0.041305193920180755	0.731593	0.13573
KO	ENSG00000007168.12	PAFAH1B1	0.0516442	0.3356950442167413	0.474055
KO	ENSG00000007202.14	KIAA0100	-0.0292598	0.6416127902399412	0.192727
KO	ENSG00000007237.18	GAS7	0.050158	0.5672528873641894	0.246223
KO	ENSG00000007255.10	TRAPPC6A	0.0542679	0.7103231502021697	0.148544
KO	ENSG00000007341.18	ST7L	0.018636113769027865	0.8562670286646009	0.0673908
KO	ENSG00000007372.21	PAX6	0.0780109	0.4548147581986156	0.342165
KO	ENSG00000007376.7	RPUSD1	0.020402781852796856	0.8985690157337648	0.0464486
KO	ENSG00000007384.15	RHBDF1	-0.0116658	0.9449988178536829	0.0245687
KO	ENSG00000007392.16	LUC7L	0.00298973	0.9752401091204251	0.0108884
KO	ENSG00000007520.3	TSR3	-0.142011	0.088921	1.051
KO	ENSG00000007541.16	PIGQ	0.0103523	0.9444195111496692	0.024835
KO	ENSG00000007545.15	CRAMP1	0.019145283250717113	0.8938752059838149	0.0487231
KO	ENSG00000007866.19	TEAD3	-0.0903358	0.36125266555321944	0.442189
KO	ENSG00000007923.15	DNAJC11	-0.0114677	0.9078657644836874	0.0419784
KO	ENSG00000007944.14	MYLIP	-0.0850393	0.4283235539322147	0.368228
KO	ENSG00000007968.6	E2F2	-0.0906549	0.3950588305411289	0.403338
KO	ENSG00000008018.8	PSMB1	-0.0162262	0.8461655333074618	0.0725447
KO	ENSG00000008083.13	JARID2	0.00564507	0.9327626907478325	0.0302288
KO	ENSG00000008086.11	CDKL5	0.013252074892687085	0.921718	0.035402
KO	ENSG00000008130.15	NADK	-0.0251269	0.8482804822437134	0.0714605
KO	ENSG00000008256.15	CYTH3	-0.00182002	0.9906014957425314	0.00410102
KO	ENSG00000008277.14	ADAM22	-0.018352	0.8613676653213748	0.0648114
KO	ENSG00000008282.8	SYPL1	-0.0176038	0.8770549192166361	0.0569732
KO	ENSG00000008283.15	CYB561	0.12374799798093908	0.3580046660825123	0.446111
KO	ENSG00000008294.20	SPAG9	0.015956	0.7609728393101096	0.118631
KO	ENSG00000008311.14	AASS	0.0599567	0.6452879650764903	0.190246
KO	ENSG00000008324.11	SS18L2	0.0251268	0.8273269841787575	0.0823228
KO	ENSG00000008382.15	MPND	0.0542422	0.7039264068011487	0.152473
KO	ENSG00000008394.12	MGST1	0.0643172	0.6691388898186053	0.174484
KO	ENSG00000008405.11	CRY1	-0.0480357	0.6933888171858568	0.159023
KO	ENSG00000008441.16	NFIX	0.016453245412188146	0.865556	0.0627047
KO	ENSG00000008513.14	ST3GAL1	-0.160394	0.0502052	1.29925
KO	ENSG00000008517.16	IL32	0.14331620947871282	0.10287776511440284	0.987678
KO	ENSG00000008710.19	PKD1	0.0731837	0.3357616324620134	0.473969
KO	ENSG00000008735.13	MAPK8IP2	-0.0190759	0.8857927923333679	0.0526679
KO	ENSG00000008838.19	MED24	0.020050626013359073	0.8558033966805766	0.067626
KO	ENSG00000008869.11	HEATR5B	-0.00857761	0.9371924340282672	0.0281712
KO	ENSG00000008952.16	SEC62	0.018407360619085385	0.8353236516451334	0.0781452
KO	ENSG00000008988.9	RPS20	-0.012933	0.8393593116019165	0.0760521
KO	ENSG00000009307.15	CSDE1	-0.0013842	0.9805659308333452	0.0085232
KO	ENSG00000009335.17	UBE3C	-0.012378	0.7869676996560432	0.104043
KO	ENSG00000009413.15	REV3L	-0.00852524	0.870476	0.0602433
KO	ENSG00000009709.11	PAX7	0.0622346	0.6546880034614929	0.183966
KO	ENSG00000009780.15	FAM76A	0.0590694	0.6565230884543735	0.18275
KO	ENSG00000009830.11	POMT2	-0.0459411	0.7417874697898427	0.129721
KO	ENSG00000009844.15	VTA1	-0.0183423	0.8787947346436379	0.0561126
KO	ENSG00000009950.15	MLXIPL	0.0758993	0.459474	0.337739
KO	ENSG00000009954.10	BAZ1B	0.00735885	0.9000282321599751	0.0457439
KO	ENSG00000010017.12	RANBP9	-0.023154	0.7826848389534427	0.106413
KO	ENSG00000010030.13	ETV7	-0.199248	0.013057085158512172	1.88415
KO	ENSG00000010072.15	SPRTN	-0.0125059	0.9316768917782425	0.0307347
KO	ENSG00000010165.19	METTL13	0.0342131	0.8124815319786616	0.0901865
KO	ENSG00000010219.13	DYRK4	0.0774574	0.4336309433209058	0.36288
KO	ENSG00000010244.18	ZNF207	-0.00377537	0.9562813836250712	0.0194143
KO	ENSG00000010256.10	UQCRC1	0.00427009	0.9724889967947059	0.0121153
KO	ENSG00000010270.13	STARD3NL	0.0917947	0.4096030866527784	0.387637
KO	ENSG00000010278.12	CD9	0.0889068	0.45910067427853024	0.338092
KO	ENSG00000010292.12	NCAPD2	0.016111559589358494	0.8353242976962124	0.0781449
KO	ENSG00000010295.19	IFFO1	-0.159741	0.1931580731378478	0.714087
KO	ENSG00000010322.15	NISCH	-0.0519181	0.489339	0.310391
KO	ENSG00000010361.13	FUZ	-0.00253994	0.9890250025637324	0.00479273
KO	ENSG00000010404.17	IDS	0.0529409	0.4651274921951946	0.332428
KO	ENSG00000010539.11	ZNF200	0.0629841	0.576957	0.238857
KO	ENSG00000010803.16	SCMH1	0.00216141	0.9704502880995265	0.0130267
KO	ENSG00000010810.17	FYN	-0.0273335	0.650126	0.187003
KO	ENSG00000010818.9	HIVEP2	-0.0379187	0.6101598152150991	0.214556
KO	ENSG00000011007.12	ELOA	-0.0291272	0.8110067694505712	0.0909755
KO	ENSG00000011009.10	LYPLA2	0.18539781843442527	0.11107421941620452	0.954387
KO	ENSG00000011021.21	CLCN6	-0.0386749	0.7722123433684982	0.112263
KO	ENSG00000011028.13	MRC2	-0.0081661	0.9504165008540703	0.022086
KO	ENSG00000011105.12	TSPAN9	0.0221966	0.8276200525862925	0.082169
KO	ENSG00000011114.14	BTBD7	-0.0565368	0.3874248035406323	0.411813
KO	ENSG00000011132.11	APBA3	0.012955176056656801	0.9486160106765801	0.0229095
KO	ENSG00000011143.16	MKS1	0.0038808	0.9863799950062228	0.00595574
KO	ENSG00000011198.7	ABHD5	-0.0901254	0.31439678221185746	0.502522
KO	ENSG00000011201.11	ANOS1	-0.0132625	0.9232256877875072	0.0346921
KO	ENSG00000011243.17	AKAP8L	-0.00362371	0.9712646522287276	0.0126624
KO	ENSG00000011258.15	MBTD1	-0.00354011	0.9676849448560135	0.014266
KO	ENSG00000011260.13	UTP18	-0.0574251	0.44780384024518494	0.348912
KO	ENSG00000011275.18	RNF216	0.013142688545037653	0.8701431923290593	0.0604093
KO	ENSG00000011295.15	TTC19	0.00651869	0.9375592903583805	0.0280013
KO	ENSG00000011304.19	PTBP1	0.00392746	0.9558788083759301	0.0195972
KO	ENSG00000011332.19	DPF1	-0.102905	0.372175	0.429253
KO	ENSG00000011376.9	LARS2	-0.0308093	0.7636961156408959	0.117079
KO	ENSG00000011405.13	PIK3C2A	-0.0337926	0.40184097478487263	0.395946
KO	ENSG00000011422.11	PLAUR	-0.0256588	0.8858642274472411	0.0526328
KO	ENSG00000011426.10	ANLN	-0.0353562	0.6399522614786793	0.193852
KO	ENSG00000011451.17	WIZ	0.040878791894778714	0.6522279719252785	0.185601
KO	ENSG00000011454.16	RABGAP1	0.00476739	0.9549489490191734	0.0200198
KO	ENSG00000011478.11	QPCTL	-0.0414497	0.8053003903093662	0.0940421
KO	ENSG00000011485.14	PPP5C	0.0343484	0.6979475354380842	0.156177
KO	ENSG00000011523.13	CEP68	-0.0327726	0.7279366175304219	0.137906
KO	ENSG00000011566.14	MAP4K3	0.051452926115800414	0.37044045005456133	0.431282
KO	ENSG00000012048.20	BRCA1	-0.0183754	0.7144006794377853	0.146058
KO	ENSG00000012061.15	ERCC1	-0.000778057	0.9960726637202858	0.00170898
KO	ENSG00000012174.11	MBTPS2	-0.0116107	0.8730919056305937	0.05894
KO	ENSG00000012211.12	PRICKLE3	0.11316649120235528	0.44922477013062845	0.347536
KO	ENSG00000012232.8	EXTL3	0.0258848	0.7831239095760528	0.10617
KO	ENSG00000012660.13	ELOVL5	0.040846672725265536	0.5465099416684225	0.262402
KO	ENSG00000012779.10	ALOX5	0.11428551586169859	0.10416885846964577	0.982262
KO	ENSG00000012822.15	CALCOCO1	0.0166045	0.9232483704802626	0.0346815
KO	ENSG00000012963.14	UBR7	-0.0322088	0.8460044612665655	0.0726273
KO	ENSG00000012983.11	MAP4K5	0.054084	0.41260153378678915	0.384469
KO	ENSG00000013275.7	PSMC4	0.11195557397621655	0.16399316729576174	0.785174
KO	ENSG00000013288.8	MAN2B2	-0.100567	0.43030420217262705	0.366224
KO	ENSG00000013306.15	SLC25A39	0.0322266	0.7226981767232096	0.141043
KO	ENSG00000013374.15	NUB1	-0.110054	0.0881788	1.05464
KO	ENSG00000013375.15	PGM3	-0.0691837	0.31992647640597416	0.49495
KO	ENSG00000013441.15	CLK1	-0.0759121	0.5742047197130161	0.240933
KO	ENSG00000013503.9	POLR3B	0.00945481	0.9445526450650719	0.0247738
KO	ENSG00000013523.9	ANGEL1	-0.00530354	0.9755906563876544	0.0107324
KO	ENSG00000013561.17	RNF14	0.0205122	0.8908898102083675	0.050176
KO	ENSG00000013563.13	DNASE1L1	-0.0196801	0.8738732602004684	0.0585515
KO	ENSG00000013573.16	DDX11	-0.0261141	0.744168	0.128329
KO	ENSG00000013583.8	HEBP1	-0.0202306	0.8868793238245894	0.0521355
KO	ENSG00000013588.7	GPRC5A	0.0524906	0.6212136187979785	0.206759
KO	ENSG00000013619.13	MAMLD1	0.056439538219467185	0.6537920603810669	0.18456
KO	ENSG00000013810.18	TACC3	-0.013338	0.8945753475588789	0.0483831
KO	ENSG00000014123.9	UFL1	0.00957912	0.9409628887240996	0.0264275
KO	ENSG00000014138.8	POLA2	0.056256705327039996	0.3392258454838381	0.469511
KO	ENSG00000014164.6	ZC3H3	-0.0576707	0.5693776820915047	0.2446
KO	ENSG00000014216.15	CAPN1	3.7379004344398944e-4	0.9974702128882919	0.00110006
KO	ENSG00000014641.17	MDH1	-0.0471698	0.5596828504304248	0.252058
KO	ENSG00000014824.13	SLC30A9	-0.0771967	0.16207583584960314	0.790282
KO	ENSG00000014919.12	COX15	-0.0113945	0.9303435362271907	0.0313567
KO	ENSG00000015133.18	CCDC88C	0.035204091849842245	0.7727680034689935	0.111951
KO	ENSG00000015153.14	YAF2	-0.0416816	0.6463094198495338	0.18956
KO	ENSG00000015171.19	ZMYND11	0.0469692	0.6502205846299244	0.186939
KO	ENSG00000015475.18	BID	0.00722573	0.9657357514181742	0.0151417
KO	ENSG00000015532.9	XYLT2	-0.0118213	0.9331874335988783	0.0300311
KO	ENSG00000015676.17	NUDCD3	0.018162	0.831057	0.0803691
KO	ENSG00000016391.10	CHDH	0.00412796	0.982234	0.00778512
KO	ENSG00000016864.18	GLT8D1	-0.0417102	0.7744729953721013	0.110994
KO	ENSG00000017260.19	ATP2C1	-0.0276184	0.7393514674715338	0.131149
KO	ENSG00000017797.12	RALBP1	0.14887380041899723	0.057034997460387926	1.24386
KO	ENSG00000018189.12	RUFY3	0.014088219809302163	0.8687602983203884	0.0611
KO	ENSG00000018236.14	CNTN1	-0.0421988	0.6946242453098171	0.15825
KO	ENSG00000018408.14	WWTR1	-0.0216017	0.8102799209803133	0.0913649
KO	ENSG00000018510.13	AGPS	0.031290772359804306	0.7320803091995485	0.135441
KO	ENSG00000018610.13	CXorf56	-0.0580798	0.5286583994333811	0.276825
KO	ENSG00000018699.11	TTC27	-0.0182338	0.878267	0.0563735
KO	ENSG00000019144.18	PHLDB1	0.00476655	0.9768414422035536	0.0101759
KO	ENSG00000019485.13	PRDM11	-0.0671886	0.5828841578490402	0.234418
KO	ENSG00000019995.6	ZRANB1	0.058692	0.5209204871544469	0.283229
KO	ENSG00000020129.15	NCDN	-0.12558	0.14145298817258153	0.849388
KO	ENSG00000020181.17	ADGRA2	-0.00592864	0.9624990333090498	0.0165997
KO	ENSG00000020256.19	ZFP64	-0.000498107	0.9957169673231376	0.00186409
KO	ENSG00000020426.10	MNAT1	-0.0398998	0.5821111165059749	0.234994
KO	ENSG00000020577.13	SAMD4A	-0.0725861	0.23364112704638618	0.631451
KO	ENSG00000020922.12	MRE11	-0.0733575	0.0882019	1.05452
KO	ENSG00000021300.13	PLEKHB1	0.22394247647283538	0.010434234340850338	1.98154		1.98154
KO	ENSG00000021355.12	SERPINB1	0.045901	0.7563851379553912	0.121257
KO	ENSG00000021574.11	SPAST	0.0739026	0.4209560053519778	0.375763
KO	ENSG00000021762.19	OSBPL5	-0.0577137	0.5446901932016907	0.26385
KO	ENSG00000021776.10	AQR	0.00798261	0.9467937591317891	0.0237446
KO	ENSG00000021826.14	CPS1	0.0356702	0.7412126286977386	0.130057
KO	ENSG00000022267.16	FHL1	0.00289946	0.971684	0.0124751
KO	ENSG00000022277.12	RTFDC1	0.00774874	0.9459318062158244	0.0241402
KO	ENSG00000022567.9	SLC45A4	0.10500749232276564	0.4001901182955558	0.397734
KO	ENSG00000022840.15	RNF10	-0.0156384	0.8721692071190019	0.0593993
KO	ENSG00000022976.15	ZNF839	0.1046637776692776	0.38020251841642616	0.419985
KO	ENSG00000023041.11	ZDHHC6	-0.0145238	0.9260580490089755	0.0333618
KO	ENSG00000023171.16	GRAMD1B	-0.0181913	0.881766	0.0546465
KO	ENSG00000023191.16	RNH1	0.043093700612070684	0.6608261269936037	0.179913
KO	ENSG00000023228.13	NDUFS1	0.015972161065547354	0.8442362076741077	0.073536
KO	ENSG00000023287.12	RB1CC1	0.029425416392749728	0.6071085085268596	0.216734
KO	ENSG00000023318.7	ERP44	-0.0273663	0.8232821327308724	0.0844513
KO	ENSG00000023330.14	ALAS1	0.0765203	0.5202285609487943	0.283806
KO	ENSG00000023516.8	AKAP11	-0.00284358	0.9778390704876941	0.00973261
KO	ENSG00000023608.4	SNAPC1	0.0790276	0.4931577173051961	0.307014
KO	ENSG00000023697.12	DERA	-0.0256378	0.8272307505274679	0.0823733
KO	ENSG00000023734.10	STRAP	0.0171169	0.8614114536078197	0.0647894
KO	ENSG00000023902.13	PLEKHO1	0.0394844	0.7865132295780118	0.104294
KO	ENSG00000023909.9	GCLM	0.011464800015032636	0.9318990361982655	0.0306311
KO	ENSG00000024048.10	UBR2	-0.00693277	0.9333040418791543	0.0299769
KO	ENSG00000024526.16	DEPDC1	0.079555089011942845	0.3727585608450477	0.428572
KO	ENSG00000024862.17	CCDC28A	0.07606	0.634618	0.197488
KO	ENSG00000025039.14	RRAGD	-0.0704242	0.497865	0.302888
KO	ENSG00000025156.12	HSF2	-0.0276905	0.8245985404661352	0.0837574
KO	ENSG00000025293.16	PHF20	0.028307486938003806	0.6683536197608925	0.174994
KO	ENSG00000025423.11	HSD17B6	0.024091205125701627	0.8768039646233331	0.0570975
KO	ENSG00000025434.18	NR1H3	0.0480769	0.6678479781430452	0.175322
KO	ENSG00000025770.18	NCAPH2	-0.117377	0.14074230320959005	0.851575
KO	ENSG00000025772.7	TOMM34	0.00694772	0.9620726473620961	0.0167921
KO	ENSG00000025796.13	SEC63	-0.0453608	0.36174096487302404	0.441602
KO	ENSG00000025800.13	KPNA6	-0.118014	7.046173649456975e-4	3.15205
KO	ENSG00000026025.15	VIM	0.0359886	0.45844377019251875	0.338714
KO	ENSG00000026103.21	FAS	0.0826709	0.4935273142724061	0.306689
KO	ENSG00000026297.15	RNASET2	-0.0297228	0.8569124985335771	0.0670635
KO	ENSG00000026508.17	CD44	-0.00499342	0.9722511422835634	0.0122215
KO	ENSG00000026559.13	KCNG1	-0.0473759	0.6795359343520414	0.167788
KO	ENSG00000026652.13	AGPAT4	0.0345511	0.7479632577022215	0.12612
KO	ENSG00000027001.9	MIPEP	0.11175436625822445	0.2605307192127202	0.584141
KO	ENSG00000027075.14	PRKCH	0.14166870485587318	0.1069518206637225	0.970812
KO	ENSG00000027697.13	IFNGR1	-0.06446	0.6288772824444719	0.201434
KO	ENSG00000027847.13	B4GALT7	0.012227332997630845	0.9582523913090282	0.0185201
KO	ENSG00000028116.16	VRK2	3.6575430673526824e-4	0.9978560470286932	0.000932106
KO	ENSG00000028203.17	VEZT	0.022281564364462228	0.7630965365646807	0.117421
KO	ENSG00000028277.21	POU2F2	0.11318763038058759	0.25051661829231264	0.601163
KO	ENSG00000028310.17	BRD9	-0.0643974	0.3937952133819485	0.40473
KO	ENSG00000028528.14	SNX1	-0.0418469	0.6567536736103661	0.182597
KO	ENSG00000028839.9	TBPL1	-0.0433128	0.7458904274464294	0.127325
KO	ENSG00000029153.14	ARNTL2	0.0011083	0.992816	0.00313141
KO	ENSG00000029363.16	BCLAF1	-0.0177914	0.772003	0.112381
KO	ENSG00000029364.11	SLC39A9	-0.112931	0.13485485852830742	0.870133
KO	ENSG00000029534.19	ANK1	0.10842539539847777	0.2073373174549297	0.683323
KO	ENSG00000029639.10	TFB1M	0.0876913	0.3574924271695031	0.446733
KO	ENSG00000029725.16	RABEP1	0.026055776968369918	0.6556525217953691	0.183326
KO	ENSG00000029993.14	HMGB3	-0.0429013	0.7322369734054535	0.135348
KO	ENSG00000030066.13	NUP160	0.016190786371490566	0.8155063332198915	0.0885727
KO	ENSG00000030110.12	BAK1	0.061738	0.7078708261688987	0.150046
KO	ENSG00000030582.17	GRN	0.0200298	0.8089855043686719	0.0920593
KO	ENSG00000031003.10	FAM13B	0.0319016	0.6483931196659759	0.188162
KO	ENSG00000031081.10	ARHGAP31	-0.108069	0.3425719597431608	0.465248
KO	ENSG00000031691.6	CENPQ	0.0264226	0.8585333515751142	0.0662428
KO	ENSG00000031698.12	SARS	0.0260713	0.7807686981518571	0.107478
KO	ENSG00000031823.14	RANBP3	0.012554827045619207	0.9022500778396659	0.0446731
KO	ENSG00000032219.18	ARID4A	-0.0344426	0.6981745451786293	0.156036
KO	ENSG00000032389.12	EIPR1	-0.072123	0.31457488674047024	0.502276
KO	ENSG00000032444.15	PNPLA6	0.0819657	0.4269809654687802	0.369591
KO	ENSG00000032742.17	IFT88	0.00129951	0.9930333105238305	0.00303618
KO	ENSG00000033011.11	ALG1	-0.0706443	0.5729565042503127	0.241878
KO	ENSG00000033030.13	ZCCHC8	-0.118579	0.061552374788513727	1.21076
KO	ENSG00000033050.7	ABCF2	0.00516808	0.9671870715940273	0.0144895
KO	ENSG00000033100.16	CHPF2	-0.0972996	0.26760898592722326	0.572499
KO	ENSG00000033122.18	LRRC7	-0.0749004	0.3725879072532159	0.428771
KO	ENSG00000033170.16	FUT8	0.023130140000958734	0.8299857599310109	0.0809294
KO	ENSG00000033178.12	UBA6	0.0628219	0.36268776959554266	0.440467
KO	ENSG00000033327.12	GAB2	-0.0266848	0.8006440886570227	0.0965605
KO	ENSG00000033627.16	ATP6V0A1	-0.0414209	0.595486	0.225128
KO	ENSG00000033800.13	PIAS1	-0.0102361	0.8647226798305766	0.0631232
KO	ENSG00000033867.16	SLC4A7	0.015733697911507735	0.8908898102083675	0.050176
KO	ENSG00000034053.14	APBA2	-0.00829182	0.9481889604965755	0.0231051
KO	ENSG00000034152.18	MAP2K3	0.084395	0.49757501372491025	0.303141
KO	ENSG00000034510.5	TMSB10	0.011993947075476147	0.848655	0.0712689
KO	ENSG00000034533.11	ASTE1	-0.0851174	0.4793529765466255	0.319345
KO	ENSG00000034677.12	RNF19A	-0.0438393	0.6258410086304166	0.203536
KO	ENSG00000034693.14	PEX3	-0.0344216	0.7344650578798051	0.134029
KO	ENSG00000034713.7	GABARAPL2	-0.00157577	0.9913222137276217	0.00378516
KO	ENSG00000035115.21	SH3YL1	-0.0604632	0.5565724564298977	0.254478
KO	ENSG00000035141.7	FAM136A	0.0968222	0.22101186203954293	0.655584
KO	ENSG00000035403.17	VCL	0.0407686	0.43413607676171717	0.362374
KO	ENSG00000035499.12	DEPDC1B	-0.0261699	0.8241115422949559	0.084014
KO	ENSG00000035681.7	NSMAF	0.0989377	0.20806175479050054	0.681808
KO	ENSG00000035687.9	ADSS	0.0579141	0.45034906922626566	0.346451
KO	ENSG00000035862.12	TIMP2	0.0979458	0.14079734137302824	0.851406
KO	ENSG00000035928.15	RFC1	0.10238514016417657	0.0500062	1.30098		1.30098
KO	ENSG00000036054.12	TBC1D23	-0.0659362	0.48397181455550703	0.31518
KO	ENSG00000036257.12	CUL3	0.00388053	0.9634315604478314	0.0161791
KO	ENSG00000036549.12	ZZZ3	-0.0288608	0.629408	0.201067
KO	ENSG00000036672.15	USP2	-0.0957145	0.5197086510653041	0.28424
KO	ENSG00000037042.8	TUBG2	-0.0435364	0.6884366384604256	0.162136
KO	ENSG00000037241.7	RPL26L1	-0.0301698	0.8792576917519253	0.0558838
KO	ENSG00000037474.14	NSUN2	-0.0132235	0.913516	0.0392836
KO	ENSG00000037637.10	FBXO42	-0.00351532	0.9710005012653784	0.0127805
KO	ENSG00000037749.11	MFAP3	-0.0186551	0.8976232977488814	0.0469059
KO	ENSG00000037757.13	MRI1	-0.0142637	0.8948659366393318	0.048242
KO	ENSG00000037897.16	METTL1	0.07827	0.5385052035290945	0.26881
KO	ENSG00000037965.5	HOXC8	-0.12578	0.26108336509443936	0.583221
KO	ENSG00000038002.8	AGA	0.0643252	0.7264022138791407	0.138823
KO	ENSG00000038210.12	PI4K2B	-0.1124	0.40752699847156393	0.389844
KO	ENSG00000038219.12	BOD1L1	0.0933816	0.081056	1.09121
KO	ENSG00000038274.16	MAT2B	-0.0063458	0.9657974562433059	0.0151139
KO	ENSG00000038295.7	TLL1	0.00758991	0.9149776381120406	0.0385895
KO	ENSG00000038358.14	EDC4	0.038983057354535014	0.7586755998167312	0.119944
KO	ENSG00000038382.18	TRIO	0.0187692	0.5912099561371953	0.228258
KO	ENSG00000038427.15	VCAN	0.046358	0.46772151428384307	0.330013
KO	ENSG00000038532.14	CLEC16A	-0.0499102	0.36374104815555186	0.439208
KO	ENSG00000039123.15	SKIV2L2	0.0864224	0.20153814633647768	0.695643
KO	ENSG00000039319.16	ZFYVE16	0.012089102391942032	0.8880529775480809	0.0515611
KO	ENSG00000039523.19	RIPOR1	0.011017358656626165	0.9327937198750893	0.0302144
KO	ENSG00000039560.13	RAI14	0.0655545	0.20307009525549657	0.692354
KO	ENSG00000039650.11	PNKP	-0.0270045	0.821817	0.085225
KO	ENSG00000040199.18	PHLPP2	-0.0969247	0.20680414720590154	0.684441
KO	ENSG00000040275.16	SPDL1	0.0742916	0.47323998390519667	0.324919
KO	ENSG00000040341.17	STAU2	-0.0114491	0.9065911586858321	0.0425885
KO	ENSG00000040487.12	PQLC2	0.086616	0.524794	0.280011
KO	ENSG00000040531.14	CTNS	-0.133774	0.19151298371181188	0.717802
KO	ENSG00000040608.13	RTN4R	0.1787366910110502	0.2844334152298292	0.546019
KO	ENSG00000040633.12	PHF23	-0.0138743	0.9277427665905257	0.0325724
KO	ENSG00000040933.15	INPP4A	0.0119568	0.9072969319035429	0.0422506
KO	ENSG00000041357.15	PSMA4	0.0129406	0.8641097892383363	0.0634311
KO	ENSG00000041802.10	LSG1	0.00997592	0.939451	0.027126
KO	ENSG00000041982.15	TNC	-0.0105459	0.9510163148749122	0.021812
KO	ENSG00000041988.15	THAP3	0.0496752	0.7315189077534008	0.135774
KO	ENSG00000042088.13	TDP1	0.0872537	0.4537185506371118	0.343213
KO	ENSG00000042286.14	AIFM2	-0.0286736	0.8496700159255863	0.0707497
KO	ENSG00000042317.16	SPATA7	0.014814421943525278	0.9202394758272506	0.0360991
KO	ENSG00000042429.11	MED17	-0.0636303	0.5745187539701322	0.240696
KO	ENSG00000042445.13	RETSAT	0.1333702010302171	0.19809673475137696	0.703123
KO	ENSG00000042753.11	AP2S1	0.00500155	0.961519	0.0170421
KO	ENSG00000043093.13	DCUN1D1	0.055666303434329975	0.6324156187004626	0.198997
KO	ENSG00000043355.11	ZIC2	-0.0104063	0.9414750442287484	0.0261912
KO	ENSG00000043514.15	TRIT1	-0.033945	0.7657379404306719	0.11592
KO	ENSG00000044090.8	CUL7	-0.0692981	0.4952981668890253	0.305133
KO	ENSG00000044115.20	CTNNA1	-0.0157086	0.7972564755997497	0.0984019
KO	ENSG00000044446.11	PHKA2	0.012430802850101053	0.8963025850693526	0.0475454
KO	ENSG00000044459.14	CNTLN	-0.052167	0.375368	0.425543
KO	ENSG00000044524.10	EPHA3	-0.154013	0.0208552	1.68079
KO	ENSG00000044574.7	HSPA5	0.013081	0.8828395052970202	0.0541182
KO	ENSG00000046604.12	DSG2	0.028804560139465907	0.7529517933561257	0.123233
KO	ENSG00000046651.14	OFD1	-0.0390276	0.6398806181390208	0.193901
KO	ENSG00000046653.14	GPM6B	0.0919882	0.4437768197218695	0.352835
KO	ENSG00000047056.14	WDR37	-0.11581	0.15248798190798338	0.816764
KO	ENSG00000047188.15	YTHDC2	0.034761390995162664	0.6365876418626435	0.196142
KO	ENSG00000047249.17	ATP6V1H	0.10986698963774096	0.10897611267490999	0.962669
KO	ENSG00000047315.15	POLR2B	0.00220917	0.9852625357800794	0.00644803
KO	ENSG00000047346.12	FAM214A	-0.0775112	0.3800414888303024	0.420169
KO	ENSG00000047365.11	ARAP2	0.0348392	0.7749286423811962	0.110738
KO	ENSG00000047410.13	TPR	-0.0029044	0.9595617622184209	0.0179271
KO	ENSG00000047578.12	KIAA0556	0.0411484	0.7414968489121925	0.129891
KO	ENSG00000047579.19	DTNBP1	-0.0128444	0.8944657294375512	0.0484363
KO	ENSG00000047617.14	ANO2	0.071712	0.4758196758847064	0.322558
KO	ENSG00000047621.11	C12orf4	-0.0840117	0.3072559832969142	0.5125
KO	ENSG00000047634.14	SCML1	-0.0251192	0.7947739577799866	0.0997564
KO	ENSG00000047644.18	WWC3	-0.0610108	0.6248755134278613	0.204206
KO	ENSG00000047849.21	MAP4	-0.0197432	0.6684957933876309	0.174901
KO	ENSG00000047932.13	GOPC	-0.0132259	0.9028343811853984	0.0443919
KO	ENSG00000048028.11	USP28	0.0424844	0.6771076924312333	0.169342
KO	ENSG00000048052.21	HDAC9	0.11166817973904233	0.11957276348449135	0.922368
KO	ENSG00000048140.17	TSPAN17	-0.00208581	0.9910281379890228	0.00391401
KO	ENSG00000048162.20	NOP16	0.018903133617445896	0.9235973100708158	0.0345173
KO	ENSG00000048342.15	CC2D2A	0.0462536	0.731439	0.135822
KO	ENSG00000048392.11	RRM2B	0.0298916	0.781643	0.106991
KO	ENSG00000048405.9	ZNF800	-0.0674783	0.34116726907424483	0.467033
KO	ENSG00000048471.13	SNX29	0.0445863	0.44480143780117337	0.351834
KO	ENSG00000048544.5	MRPS10	-0.0535654	0.6375445751591577	0.195489
KO	ENSG00000048649.13	RSF1	0.014341769230560136	0.7892362577422903	0.102793
KO	ENSG00000048707.13	VPS13D	-0.00251182	0.9778378774931592	0.00973314
KO	ENSG00000048740.18	CELF2	-0.0167268	0.8336270270192468	0.0790282
KO	ENSG00000048828.16	FAM120A	-0.00166277	0.9782356959182873	0.00955649
KO	ENSG00000048991.16	R3HDM1	0.00955963	0.8917866400693837	0.049739
KO	ENSG00000049130.14	KITLG	0.016204145894543984	0.9214866590236156	0.0355109
KO	ENSG00000049167.13	ERCC8	-0.00136051	0.9934274420881656	0.00286385
KO	ENSG00000049192.14	ADAMTS6	-0.0518223	0.6728456088836194	0.172085
KO	ENSG00000049239.12	H6PD	-0.0870847	0.2689796504494863	0.570281
KO	ENSG00000049245.12	VAMP3	0.0780091	0.3696121362381626	0.432254
KO	ENSG00000049246.14	PER3	-0.0786964	0.5266832087866276	0.278451
KO	ENSG00000049323.15	LTBP1	0.13172390510534962	0.014773166786363399	1.83053		1.83053
KO	ENSG00000049449.8	RCN1	0.0278838	0.6794625110894484	0.167835
KO	ENSG00000049541.10	RFC2	-0.045613	0.5517515945769917	0.258256
KO	ENSG00000049618.22	ARID1B	-0.00977353	0.8349609124359564	0.0783339
KO	ENSG00000049656.13	CLPTM1L	-0.0170373	0.8684128325209272	0.0612738
KO	ENSG00000049759.17	NEDD4L	0.039525592877913955	0.4121830845439446	0.38491
KO	ENSG00000049860.13	HEXB	0.00837769	0.9544150752781381	0.0202627
KO	ENSG00000049883.14	PTCD2	0.0507487	0.7042764743206278	0.152257
KO	ENSG00000050130.17	JKAMP	-0.0719047	0.5336643059272457	0.272732
KO	ENSG00000050327.14	ARHGEF5	0.00358237	0.9858728735585491	0.00617908
KO	ENSG00000050344.8	NFE2L3	0.0351066	0.829007	0.081442
KO	ENSG00000050393.11	MCUR1	0.0975467	0.3036038917813767	0.517693
KO	ENSG00000050405.13	LIMA1	-0.0212112	0.809795	0.0916249
KO	ENSG00000050426.15	LETMD1	-0.101499	0.10412878461639519	0.982429
KO	ENSG00000050438.16	SLC4A8	0.089584	0.4239079186257776	0.372728
KO	ENSG00000050555.17	LAMC3	0.1347842646428267	0.3080403333022811	0.511392
KO	ENSG00000050748.17	MAPK9	-0.0136963	0.9032810730026605	0.0441771
KO	ENSG00000050767.15	COL23A1	0.15352287296034914	0.17890324576222777	0.747382
KO	ENSG00000050820.16	BCAR1	-0.0143479	0.9149566283240852	0.0385995
KO	ENSG00000051009.10	FAM160A2	-0.12595	0.12721114259358207	0.895475
KO	ENSG00000051108.14	HERPUD1	-0.0850604	0.4476971376398733	0.349016
KO	ENSG00000051180.16	RAD51	0.0914368	0.43399727667230314	0.362513
KO	ENSG00000051341.13	POLQ	0.11131617877906944	0.020415973912924094	1.69003		1.69003
KO	ENSG00000051382.8	PIK3CB	0.012806675953257683	0.8970381642140054	0.0471891
KO	ENSG00000051523.10	CYBA	7.382617582699448e-4	0.9966489756451956	0.00145778
KO	ENSG00000051620.10	HEBP2	0.0252186	0.818365	0.0870532
KO	ENSG00000051825.14	MPHOSPH9	-0.0781702	0.0875738	1.05763
KO	ENSG00000052126.14	PLEKHA5	0.00115674	0.98608	0.00608801
KO	ENSG00000052723.11	SIKE1	-0.0493641	0.56974	0.244323
KO	ENSG00000052749.13	RRP12	0.029902646817898126	0.8089491025913822	0.0920788
KO	ENSG00000052795.12	FNIP2	0.0537382	0.6057548538148457	0.217703
KO	ENSG00000052802.12	MSMO1	0.0663227	0.5767488614120526	0.239013
KO	ENSG00000052841.14	TTC17	0.00826611	0.8842697893401709	0.0534152
KO	ENSG00000052850.5	ALX4	-0.00747108	0.9610943345932929	0.017234
KO	ENSG00000053254.15	FOXN3	-0.0558247	0.39332258710863316	0.405251
KO	ENSG00000053371.12	AKR7A2	-0.0288571	0.7934237178530712	0.100495
KO	ENSG00000053372.4	MRTO4	-0.0411701	0.629758	0.200826
KO	ENSG00000053501.12	USE1	-0.00423176	0.9795519534881908	0.00897252
KO	ENSG00000053524.12	MCF2L2	0.020245602154626563	0.89427	0.0485315
KO	ENSG00000053747.15	LAMA3	-0.0330276	0.6759271378212696	0.1701
KO	ENSG00000053770.11	AP5M1	-0.0352654	0.7693066238208747	0.113901
KO	ENSG00000053900.10	ANAPC4	-0.0319577	0.7758278706812493	0.110235
KO	ENSG00000053918.15	KCNQ1	-0.0927929	0.29216997159755487	0.534364
KO	ENSG00000054116.11	TRAPPC3	0.028298705132101955	0.815399	0.0886298
KO	ENSG00000054118.13	THRAP3	-0.0475363	0.2624396984690091	0.58097
KO	ENSG00000054148.17	PHPT1	0.0348279	0.5457582763211501	0.263
KO	ENSG00000054267.21	ARID4B	-0.0470955	0.19869238081874996	0.701819
KO	ENSG00000054282.15	SDCCAG8	-0.0390659	0.3822228364947853	0.417683
KO	ENSG00000054392.12	HHAT	0.020753515712122115	0.8320012248280607	0.079876
KO	ENSG00000054523.17	KIF1B	-0.0707281	0.0513539	1.28943
KO	ENSG00000054598.6	FOXC1	-0.085382	0.13087640332179531	0.883139
KO	ENSG00000054611.13	TBC1D22A	0.00107394	0.9879556275664738	0.00526256
KO	ENSG00000054654.16	SYNE2	4.110926096127325e-4	0.9948428865939423	0.0022455
KO	ENSG00000054690.13	PLEKHH1	-0.0749025	0.39221242899710496	0.406479
KO	ENSG00000054793.13	ATP9A	-0.0245996	0.7402132589783343	0.130643
KO	ENSG00000054965.10	FAM168A	-0.061654	0.11313296088456919	0.946411
KO	ENSG00000054967.12	RELT	0.10006152535480958	0.3131349217692524	0.504268
KO	ENSG00000055044.10	NOP58	-0.0444815	0.4167093298066139	0.380167
KO	ENSG00000055070.16	SZRD1	0.022964930314245312	0.7958473330107985	0.0991702
KO	ENSG00000055130.15	CUL1	0.013255957914655779	0.8522449508767319	0.0694356
KO	ENSG00000055147.18	FAM114A2	-0.0259891	0.8640748513622467	0.0634486
KO	ENSG00000055163.19	CYFIP2	-0.0579633	0.19494004849396523	0.710099
KO	ENSG00000055208.18	TAB2	-0.0783578	0.0945642	1.02427
KO	ENSG00000055211.12	GINM1	-0.00987843	0.9239691483219618	0.0343425
KO	ENSG00000055332.16	EIF2AK2	0.0672729	0.0944533	1.02478
KO	ENSG00000055483.19	USP36	-5.76569e-05	0.999493	0.000220441
KO	ENSG00000055609.17	KMT2C	-0.000890987	0.9865154563041334	0.00589611
KO	ENSG00000055732.12	MCOLN3	-0.00945022	0.9430217534089763	0.0254783
KO	ENSG00000055917.15	PUM2	-0.00617411	0.9211478464859562	0.0356707
KO	ENSG00000055950.16	MRPL43	0.0855732	0.4248294117534684	0.371785
KO	ENSG00000056050.6	HPF1	-0.0285209	0.8515445097915747	0.0697926
KO	ENSG00000056097.15	ZFR	-0.0194154	0.6236947526383368	0.205028
KO	ENSG00000056277.15	ZNF280C	0.0465372	0.6829202683957186	0.16563
KO	ENSG00000056487.15	PHF21B	-0.103714	0.3552840263999454	0.449424
KO	ENSG00000056586.15	RC3H2	-0.0488915	0.3456103705247483	0.461413
KO	ENSG00000056736.9	IL17RB	0.1414597867682581	0.2828009459894588	0.548519
KO	ENSG00000056972.18	TRAF3IP2	-0.00367935	0.984669	0.00670955
KO	ENSG00000056998.19	GYG2	-0.0182788	0.9163167123978926	0.0379544
KO	ENSG00000057019.15	DCBLD2	-0.0303357	0.7191845995341556	0.14316
KO	ENSG00000057252.12	SOAT1	-0.139324	0.018453114807561885	1.73393
KO	ENSG00000057294.14	PKP2	0.1083033567930807	0.15475164669466746	0.810365
KO	ENSG00000057608.16	GDI2	0.11467194447073792	0.0735797	1.13324
KO	ENSG00000057663.14	ATG5	0.00246133	0.9816955718392906	0.00802317
KO	ENSG00000057704.12	TMCC3	0.050634	0.6770539073922458	0.169377
KO	ENSG00000057757.9	PITHD1	-0.0595472	0.5559839614861672	0.254938
KO	ENSG00000057935.13	MTA3	0.0029358	0.9675364119535911	0.0143327
KO	ENSG00000058056.8	USP13	0.018916870688499468	0.8688268111925733	0.0610668
KO	ENSG00000058063.15	ATP11B	-0.0915296	0.10077185772421315	0.996661
KO	ENSG00000058091.16	CDK14	-0.0496792	0.24478578251709207	0.611214
KO	ENSG00000058262.9	SEC61A1	-0.0246688	0.771409	0.112715
KO	ENSG00000058272.16	PPP1R12A	1.190357778716869e-4	0.9989424165151135	0.000459546
KO	ENSG00000058453.16	CROCC	0.0132914	0.9179168114806571	0.0371967
KO	ENSG00000058600.15	POLR3E	0.0857579	0.4019869555015729	0.395788
KO	ENSG00000058668.14	ATP2B4	0.0420718	0.6400974246224684	0.193754
KO	ENSG00000058729.10	RIOK2	-0.0350653	0.8071943850750883	0.0930219
KO	ENSG00000058799.14	YIPF1	0.044752103954086894	0.7979850873600802	0.0980052
KO	ENSG00000058804.11	NDC1	-0.0613811	0.3493804317520866	0.456701
KO	ENSG00000059122.16	FLYWCH1	0.0503181	0.576446	0.239241
KO	ENSG00000059145.18	UNKL	-0.0254338	0.8060455575944928	0.0936404
KO	ENSG00000059377.16	TBXAS1	0.00484156	0.9768804264481468	0.0101586
KO	ENSG00000059573.8	ALDH18A1	-0.00600142	0.9601169837032362	0.0176758
KO	ENSG00000059588.9	TARBP1	-0.0561041	0.3806701374779156	0.419451
KO	ENSG00000059691.11	GATB	0.10783296343733054	0.3260376435656559	0.486732
KO	ENSG00000059728.10	MXD1	-0.12261	0.10931362615347766	0.961326
KO	ENSG00000059758.7	CDK17	0.048868898964364416	0.6859796439930406	0.163689
KO	ENSG00000059769.19	DNAJC25	0.0893416	0.5102649746254684	0.292204
KO	ENSG00000059804.15	SLC2A3	0.0868556	0.39357470478064116	0.404973
KO	ENSG00000060069.16	CTDP1	-0.049888	0.668733	0.174747
KO	ENSG00000060138.12	YBX3	-0.00926224	0.8719515881084111	0.0595076
KO	ENSG00000060237.16	WNK1	0.00447804	0.9372821680414615	0.0281296
KO	ENSG00000060339.13	CCAR1	0.013517976183679722	0.8256382726887317	0.0832102
KO	ENSG00000060491.16	OGFR	0.0615558	0.5543491682417979	0.256217
KO	ENSG00000060656.19	PTPRU	0.0485767	0.615332	0.21089
KO	ENSG00000060688.12	SNRNP40	0.12008530014041469	0.1603267811634117	0.794994
KO	ENSG00000060749.14	QSER1	0.018053800622461112	0.7219676573728212	0.141482
KO	ENSG00000060762.18	MPC1	-0.0817624	0.49865702371731996	0.302198
KO	ENSG00000060971.17	ACAA1	-0.168572	0.1618630077754259	0.790852
KO	ENSG00000060982.14	BCAT1	0.0520219	0.6349908732959557	0.197233
KO	ENSG00000061273.17	HDAC7	0.0112513	0.9328144454050201	0.0302047
KO	ENSG00000061337.15	LZTS1	0.0638093	0.5871858964636091	0.231224
KO	ENSG00000061455.10	PRDM6	0.0422854	0.7502420753268284	0.124799
KO	ENSG00000061676.14	NCKAP1	0.0633955	0.21007736156824347	0.677621
KO	ENSG00000061794.12	MRPS35	-0.0347481	0.6869649765298448	0.163065
KO	ENSG00000061918.12	GUCY1B3	-0.0344311	0.8488749536211091	0.0711563
KO	ENSG00000061936.9	SFSWAP	-0.00962891	0.9172864252954533	0.037495
KO	ENSG00000061938.17	TNK2	0.058593	0.5002344555906598	0.300826
KO	ENSG00000061987.15	MON2	-0.0261425	0.5821994550630731	0.234928
KO	ENSG00000062038.13	CDH3	0.00923759	0.96667	0.0147219
KO	ENSG00000062194.15	GPBP1	0.030638211280784797	0.6152515281765124	0.210947
KO	ENSG00000062485.18	CS	-0.0149869	0.8378559300459395	0.0768307
KO	ENSG00000062598.17	ELMO2	0.0970322	0.33357989220193035	0.4768
KO	ENSG00000062650.18	WAPL	0.00761195	0.9184803282584022	0.0369301
KO	ENSG00000062716.12	VMP1	-0.0338636	0.5158694972701054	0.28746
KO	ENSG00000062725.9	APPBP2	-0.059693	0.2814007451094263	0.550675
KO	ENSG00000062822.12	POLD1	0.0722201	0.4530007336149489	0.343901
KO	ENSG00000063046.17	EIF4B	0.0405235	0.4661356431234674	0.331488
KO	ENSG00000063127.15	SLC6A16	0.0152445	0.9229484334958827	0.0348226
KO	ENSG00000063169.10	BICRA	0.022466380744410947	0.8644102028691033	0.0632801
KO	ENSG00000063176.15	SPHK2	0.0338848	0.8712339739381693	0.0598652
KO	ENSG00000063177.12	RPL18	-0.0323902	0.2543029611092057	0.594649
KO	ENSG00000063180.8	CA11	0.00954618	0.9580837720487294	0.0185965
KO	ENSG00000063241.7	ISOC2	0.0464273	0.7824409505251481	0.106548
KO	ENSG00000063244.12	U2AF2	0.0471153	0.5250628814923405	0.279789
KO	ENSG00000063245.14	EPN1	0.024389184582226987	0.7981369178355723	0.0979226
KO	ENSG00000063322.13	MED29	-0.0173624	0.8852747294414476	0.0529219
KO	ENSG00000063438.16	AHRR	-0.0766167	0.44425997677420087	0.352363
KO	ENSG00000063587.13	ZNF275	0.022347693531715628	0.8577798315127969	0.0666242
KO	ENSG00000063601.16	MTMR1	0.012187323516723919	0.9025048051227507	0.0445505
KO	ENSG00000063660.8	GPC1	-0.0872995	0.31787842282825535	0.497739
KO	ENSG00000063761.15	ADCK1	0.0884219	0.530193	0.275566
KO	ENSG00000063854.12	HAGH	-0.0158353	0.8918838615039695	0.0496917
KO	ENSG00000063978.15	RNF4	0.0610791	0.4800753450792561	0.318691
KO	ENSG00000064012.21	CASP8	-0.0481073	0.6799352617984453	0.167532
KO	ENSG00000064042.17	LIMCH1	-0.0169535	0.8963057625548717	0.0475438
KO	ENSG00000064102.14	INTS13	-0.023508	0.8592821382164938	0.0658642
KO	ENSG00000064115.10	TM7SF3	0.00700465	0.9318905017817755	0.0306351
KO	ENSG00000064225.12	ST3GAL6	-0.0604576	0.5859512453981636	0.232139
KO	ENSG00000064309.14	CDON	-0.0462119	0.6190783063432417	0.208254
KO	ENSG00000064313.11	TAF2	0.011186462437625258	0.900327	0.0455998
KO	ENSG00000064393.15	HIPK2	-0.0405233	0.3669563389509087	0.435386
KO	ENSG00000064419.13	TNPO3	0.035276	0.5534167069382719	0.256948
KO	ENSG00000064490.13	RFXANK	0.0154805	0.916326	0.0379501
KO	ENSG00000064545.14	TMEM161A	7.97631676259481e-4	0.9949204184483913	0.00221166
KO	ENSG00000064601.16	CTSA	-0.0633538	0.5581672492240696	0.253236
KO	ENSG00000064607.16	SUGP2	-0.0222781	0.7408603054087469	0.130264
KO	ENSG00000064651.13	SLC12A2	0.046138088388930874	0.520891	0.283253
KO	ENSG00000064652.10	SNX24	0.0215433	0.8479063723702509	0.0716521
KO	ENSG00000064655.18	EYA2	0.0938549	0.16827419631072188	0.773982
KO	ENSG00000064687.12	ABCA7	0.00146349	0.9942091285356652	0.00252225
KO	ENSG00000064703.11	DDX20	0.0134662	0.9332426484651457	0.0300054
KO	ENSG00000064726.9	BTBD1	0.0358831	0.7012446088153478	0.15413
KO	ENSG00000064763.10	FAR2	0.10378844370282525	0.042071342511277095	1.37601		1.37601
KO	ENSG00000064932.15	SBNO2	-0.0933981	0.22669223849145054	0.644563
KO	ENSG00000064933.17	PMS1	-0.0320322	0.7662374291400428	0.115637
KO	ENSG00000064961.18	HMG20B	-0.0823146	0.29294099622922093	0.53322
KO	ENSG00000064995.16	TAF11	0.011221719014908892	0.9396593392549244	0.0270296
KO	ENSG00000064999.13	ANKS1A	0.023505795476363087	0.7327105227317395	0.135068
KO	ENSG00000065000.15	AP3D1	0.023668223455865903	0.7135723478190357	0.146562
KO	ENSG00000065029.14	ZNF76	0.1053059960402562	0.2703002010573711	0.568154
KO	ENSG00000065054.13	SLC9A3R2	-0.00605458	0.9749379989475334	0.011023
KO	ENSG00000065057.7	NTHL1	0.1820068348364512	0.13134867096452707	0.881574
KO	ENSG00000065060.16	UHRF1BP1	0.057328595916825785	0.45537790975521886	0.341628
KO	ENSG00000065135.10	GNAI3	-0.0740266	0.24980807419052334	0.602394
KO	ENSG00000065150.18	IPO5	-0.000618577	0.9944858119327615	0.00240141
KO	ENSG00000065154.11	OAT	0.0902438	0.3234736148633321	0.490161
KO	ENSG00000065183.15	WDR3	-0.0389357	0.7629798483693454	0.117487
KO	ENSG00000065243.19	PKN2	-0.0325472	0.4331892191852711	0.363322
KO	ENSG00000065268.10	WDR18	0.0978178	0.28060778939817393	0.5519
KO	ENSG00000065308.4	TRAM2	-0.0144185	0.9008682064149302	0.0453387
KO	ENSG00000065320.8	NTN1	0.0932507	0.033607982690403215	1.47356
KO	ENSG00000065328.16	MCM10	0.020503281349636075	0.8691981487027268	0.0608812
KO	ENSG00000065357.19	DGKA	0.058554	0.5902212600618538	0.228985
KO	ENSG00000065361.14	ERBB3	0.00696083	0.9704270247328752	0.0130371
KO	ENSG00000065413.18	ANKRD44	-0.0572336	0.5796006743846301	0.236871
KO	ENSG00000065427.14	KARS	-0.0265874	0.7982700699828438	0.0978502
KO	ENSG00000065457.10	ADAT1	0.030788130454257136	0.8380944206175182	0.0767071
KO	ENSG00000065485.19	PDIA5	-0.0234329	0.8298785757971574	0.0809854
KO	ENSG00000065491.8	TBC1D22B	0.022490734858735904	0.8400003131184997	0.0757206
KO	ENSG00000065518.7	NDUFB4	0.034302	0.7951582236310107	0.0995464
KO	ENSG00000065526.10	SPEN	-0.0279157	0.21079951345154585	0.67613
KO	ENSG00000065534.18	MYLK	0.0494298	0.5931778014997389	0.226815
KO	ENSG00000065548.17	ZC3H15	0.030031775562908987	0.7641639903037198	0.116813
KO	ENSG00000065559.14	MAP2K4	0.0606489	0.29155232762683336	0.535283
KO	ENSG00000065600.12	TMEM206	-0.0413758	0.7739726899646479	0.111274
KO	ENSG00000065613.13	SLK	0.05973	0.3448642688521467	0.462352
KO	ENSG00000065615.13	CYB5R4	-0.013683	0.9205384868479984	0.035958
KO	ENSG00000065621.14	GSTO2	0.0236933	0.8292847028242527	0.0812963
KO	ENSG00000065665.20	SEC61A2	-0.0922468	0.42652055676976774	0.37006
KO	ENSG00000065717.14	TLE2	-0.0269166	0.8161009255172449	0.0882561
KO	ENSG00000065802.11	ASB1	0.0490092	0.7359579449144268	0.133147
KO	ENSG00000065809.13	FAM107B	-0.0895752	0.37354437772760835	0.427658
KO	ENSG00000065833.8	ME1	0.0160768	0.8608429573528412	0.0650761
KO	ENSG00000065882.15	TBC1D1	0.0103505	0.9225227646366132	0.0350229
KO	ENSG00000065883.14	CDK13	0.00379612	0.9595240646617504	0.0179441
KO	ENSG00000065911.11	MTHFD2	-0.0163177	0.9081166852714712	0.0418583
KO	ENSG00000065923.9	SLC9A7	0.021811307645379287	0.8420128095555314	0.0746813
KO	ENSG00000065970.8	FOXJ2	-0.10303	0.404134	0.393474
KO	ENSG00000065978.18	YBX1	0.0741852	0.12851131199907134	0.891059
KO	ENSG00000065989.15	PDE4A	-0.0266249	0.8261837210750725	0.0829234
KO	ENSG00000066027.11	PPP2R5A	-0.0954861	0.3786773481061666	0.421731
KO	ENSG00000066044.14	ELAVL1	0.050453172120651424	0.476562	0.321881
KO	ENSG00000066084.12	DIP2B	-0.0112369	0.8650853395480065	0.062941
KO	ENSG00000066117.14	SMARCD1	-0.0305443	0.6893358114022659	0.161569
KO	ENSG00000066135.12	KDM4A	0.035046	0.7099288726362617	0.148785
KO	ENSG00000066136.20	NFYC	0.020192720763931967	0.8602730607780323	0.0653637
KO	ENSG00000066279.17	ASPM	0.023617582453785452	0.7164662760840822	0.144804
KO	ENSG00000066322.14	ELOVL1	0.0404922	0.7420486618042189	0.129568
KO	ENSG00000066379.14	ZNRD1	0.033837629104584314	0.7649345521606856	0.116376
KO	ENSG00000066382.16	MPPED2	-0.0175521	0.8621460633669016	0.0644192
KO	ENSG00000066422.4	ZBTB11	-0.0568469	0.6604528164743861	0.180158
KO	ENSG00000066427.21	ATXN3	-0.054425	0.4772582190814127	0.321247
KO	ENSG00000066455.12	GOLGA5	0.23726711534927866	0.011139716487155525	1.95313		1.95313
KO	ENSG00000066468.22	FGFR2	0.045625	0.5957710522274385	0.224921
KO	ENSG00000066557.5	LRRC40	-0.045718	0.6470709394541924	0.189048
KO	ENSG00000066583.11	ISOC1	0.021998603228351815	0.9039122271164816	0.0438737
KO	ENSG00000066629.16	EML1	-0.0297935	0.8006541274382138	0.0965551
KO	ENSG00000066651.18	TRMT11	0.0666093	0.4459545981577942	0.350709
KO	ENSG00000066654.13	THUMPD1	-0.0299526	0.8110939898805718	0.0909288
KO	ENSG00000066697.14	MSANTD3	0.0413418	0.6379212565971312	0.195233
KO	ENSG00000066735.14	KIF26A	0.0910666	0.4217635417509408	0.374931
KO	ENSG00000066739.11	ATG2B	-0.0586527	0.48571458532027467	0.313619
KO	ENSG00000066777.8	ARFGEF1	0.019826073859524274	0.7962565925818598	0.098947
KO	ENSG00000066827.15	ZFAT	-0.0326342	0.768183	0.114535
KO	ENSG00000066855.15	MTFR1	0.00831881	0.9521942741154308	0.0212744
KO	ENSG00000066926.10	FECH	0.0949795	0.36523	0.437433
KO	ENSG00000066933.15	MYO9A	0.018934677511422263	0.7334107059947291	0.134653
KO	ENSG00000067057.16	PFKP	-0.046386	0.5246765325039087	0.280108
KO	ENSG00000067064.10	IDI1	0.0616393	0.6110848659027435	0.213898
KO	ENSG00000067066.16	SP100	-0.0419678	0.6906227611210546	0.160759
KO	ENSG00000067082.14	KLF6	0.0451293	0.714349	0.146089
KO	ENSG00000067113.16	PLPP1	-0.0793178	0.24617298172814878	0.60876
KO	ENSG00000067141.16	NEO1	0.037879	0.4635205827840305	0.333931
KO	ENSG00000067167.7	TRAM1	-0.029036	0.6957355682200008	0.157556
KO	ENSG00000067177.14	PHKA1	0.010500346937257647	0.9107126514168005	0.0406186
KO	ENSG00000067182.7	TNFRSF1A	0.0868104	0.42870083841773726	0.367846
KO	ENSG00000067191.15	CACNB1	-0.0881755	0.40794010291220956	0.389404
KO	ENSG00000067208.14	EVI5	-0.0125015	0.8430355444814285	0.0741541
KO	ENSG00000067225.17	PKM	0.050077	0.08742	1.05839
KO	ENSG00000067248.9	DHX29	-0.0399103	0.650053	0.187051
KO	ENSG00000067334.13	DNTTIP2	0.021409198462227295	0.8505054393697153	0.0703229
KO	ENSG00000067365.14	METTL22	-0.0322944	0.8049652105686061	0.0942229
KO	ENSG00000067369.13	TP53BP1	-0.0752946	0.3474999013201167	0.459045
KO	ENSG00000067445.20	TRO	-0.104383	0.21106167758541158	0.675591
KO	ENSG00000067533.5	RRP15	0.0263796	0.8169814538226231	0.0877878
KO	ENSG00000067560.10	RHOA	-0.0259147	0.6833807093203573	0.165337
KO	ENSG00000067596.10	DHX8	-0.00255133	0.9826874251305391	0.0075846
KO	ENSG00000067606.16	PRKCZ	-0.0855774	0.1748818420040609	0.757255
KO	ENSG00000067704.9	IARS2	0.070065	0.2131379570366568	0.671339
KO	ENSG00000067715.13	SYT1	0.0326729	0.6695087125996125	0.174244
KO	ENSG00000067829.18	IDH3G	-0.0551277	0.6141624034838369	0.211717
KO	ENSG00000067836.12	ROGDI	-0.0790357	0.40530177227378233	0.392221
KO	ENSG00000067900.7	ROCK1	0.00530772	0.9534331198968486	0.0207098
KO	ENSG00000067955.13	CBFB	0.00653941	0.9545803218175966	0.0201875
KO	ENSG00000067992.12	PDK3	-0.0223836	0.7363780432584889	0.132899
KO	ENSG00000068024.16	HDAC4	-0.0578946	0.4796052283670214	0.319116
KO	ENSG00000068028.17	RASSF1	0.034158492718650985	0.8636159082519952	0.0636794
KO	ENSG00000068078.17	FGFR3	-0.150513	0.1022591341768944	0.990298
KO	ENSG00000068097.14	HEATR6	0.00463386	0.9746336777856651	0.0111586
KO	ENSG00000068120.14	COASY	0.0853505	0.39658882690639374	0.40166
KO	ENSG00000068137.14	PLEKHH3	0.0795782	0.5588205774815314	0.252728
KO	ENSG00000068305.17	MEF2A	-0.0100836	0.8647344456581996	0.0631172
KO	ENSG00000068308.13	OTUD5	-0.00849559	0.9302839935290849	0.0313845
KO	ENSG00000068323.16	TFE3	0.0579007	0.5896853387733032	0.22938
KO	ENSG00000068354.15	TBC1D25	0.017297920261110253	0.9131522556744838	0.0394568
KO	ENSG00000068366.19	ACSL4	0.13397408239083025	0.030851824498407013	1.51072		1.51072
KO	ENSG00000068383.18	INPP5A	-0.0362354	0.7215869035413718	0.141711
KO	ENSG00000068394.10	GPKOW	0.0756155	0.5391361907524803	0.268302
KO	ENSG00000068400.13	GRIPAP1	-0.0570461	0.46425577024790504	0.333243
KO	ENSG00000068438.14	FTSJ1	-0.00162655	0.9912529537979818	0.00381551
KO	ENSG00000068489.12	PRR11	0.040084	0.6181085297421636	0.208935
KO	ENSG00000068615.17	REEP1	-0.0664081	0.7033280569136671	0.152842
KO	ENSG00000068650.18	ATP11A	-0.0392748	0.5627997819631646	0.249646
KO	ENSG00000068654.15	POLR1A	0.0612262	0.3614896317724218	0.441904
KO	ENSG00000068697.6	LAPTM4A	-0.0111276	0.9262077857517188	0.0332916
KO	ENSG00000068724.15	TTC7A	0.12100576798346888	0.17087742264466085	0.767315
KO	ENSG00000068745.14	IP6K2	0.040896627008694016	0.6416174682378949	0.192724
KO	ENSG00000068784.12	SRBD1	0.00348507	0.9724515841701986	0.012132
KO	ENSG00000068796.16	KIF2A	0.0245273	0.7114495722860021	0.147856
KO	ENSG00000068878.14	PSME4	0.011449465879901454	0.86682	0.0620713
KO	ENSG00000068885.14	IFT80	-0.0257091	0.8857251017685495	0.052701
KO	ENSG00000068903.19	SIRT2	-0.0158794	0.8718511374144056	0.0595577
KO	ENSG00000068912.13	ERLEC1	0.025695156316220272	0.8254461670087325	0.0833112
KO	ENSG00000069011.15	PITX1	0.10633089944290336	0.24302192064683495	0.614355
KO	ENSG00000069020.18	MAST4	0.0171536	0.8157475052406771	0.0884442
KO	ENSG00000069188.16	SDK2	0.0338325	0.6386856106690237	0.194713
KO	ENSG00000069248.11	NUP133	-0.00876603	0.9208862266802387	0.035794
KO	ENSG00000069275.12	NUCKS1	0.00257023	0.9603236599597642	0.0175824
KO	ENSG00000069329.16	VPS35	0.0555107	0.4179047287958106	0.378923
KO	ENSG00000069345.11	DNAJA2	-0.0757987	0.4613103692578405	0.336007
KO	ENSG00000069424.14	KCNAB2	0.022857297799709207	0.8558915798538991	0.0675812
KO	ENSG00000069482.6	GAL	0.10718731101414695	0.2953632414761252	0.529644
KO	ENSG00000069493.14	CLEC2D	-0.114018	0.13131864304151633	0.881674
KO	ENSG00000069509.5	FUNDC1	-0.242995	3.270322351035629e-4	3.48541
KO	ENSG00000069667.15	RORA	-0.0113933	0.8436709223337742	0.0738269
KO	ENSG00000069702.10	TGFBR3	-0.0952144	0.11346651449084154	0.945132
KO	ENSG00000069849.10	ATP1B3	0.024916860089773923	0.7703034637273353	0.113338
KO	ENSG00000069869.15	NEDD4	-0.0844375	0.26092162093732146	0.58349
KO	ENSG00000069943.9	PIGB	0.1414131645822515	0.30711714226322023	0.512696
KO	ENSG00000069956.11	MAPK6	-0.000290017	0.9983727629064376	0.000707276
KO	ENSG00000069966.18	GNB5	0.0668902	0.5666002227964203	0.246723
KO	ENSG00000069974.15	RAB27A	0.023820751004199333	0.8821977579091638	0.0544341
KO	ENSG00000069998.12	HDHD5	-0.0506104	0.604511	0.218596
KO	ENSG00000070010.18	UFD1	0.0988751	0.26989584880722983	0.568804
KO	ENSG00000070018.8	LRP6	-0.00630264	0.9489338934557802	0.022764
KO	ENSG00000070047.11	PHRF1	0.11134846750572308	0.0707794	1.15009
KO	ENSG00000070061.14	ELP1	0.10285593846727538	0.0503747	1.29779
KO	ENSG00000070081.15	NUCB2	0.00176942	0.9839848649979847	0.00701158
KO	ENSG00000070087.13	PFN2	-0.00581781	0.9615234054204626	0.0170401
KO	ENSG00000070159.13	PTPN3	0.028443666223861665	0.7816248928591115	0.107002
KO	ENSG00000070182.19	SPTB	-0.0183944	0.9215557722161802	0.0354784
KO	ENSG00000070214.15	SLC44A1	0.1144643144233032	0.0455167	1.34183		1.34183
KO	ENSG00000070269.13	TMEM260	-0.0324441	0.7201071926863702	0.142603
KO	ENSG00000070366.13	SMG6	0.047004489530878275	0.33307103893847034	0.477463
KO	ENSG00000070367.15	EXOC5	0.020682984525619633	0.8227171584701192	0.0847494
KO	ENSG00000070371.15	CLTCL1	0.11230461402173934	0.13347754116252863	0.874592
KO	ENSG00000070404.9	FSTL3	-0.0173248	0.927995	0.0324544
KO	ENSG00000070413.19	DGCR2	-0.0191146	0.8485744252774349	0.0713101
KO	ENSG00000070423.17	RNF126	0.0745427	0.37038982180052593	0.431341
KO	ENSG00000070444.14	MNT	0.10321714608131585	0.36239447174604716	0.440818
KO	ENSG00000070476.14	ZXDC	-0.0654514	0.30932852193379834	0.50958
KO	ENSG00000070495.14	JMJD6	-0.0128377	0.9453178768024686	0.0244221
KO	ENSG00000070501.11	POLB	-0.00882834	0.952729	0.0210306
KO	ENSG00000070540.12	WIPI1	0.10084127599370073	0.4744545736635464	0.323805
KO	ENSG00000070610.14	GBA2	0.0745539	0.5905796021258087	0.228722
KO	ENSG00000070614.14	NDST1	-0.00350914	0.9799485826222623	0.00879671
KO	ENSG00000070669.16	ASNS	-0.0919557	0.4768714966888094	0.321599
KO	ENSG00000070718.11	AP3M2	0.041028797306908615	0.6872564874031736	0.162881
KO	ENSG00000070756.15	PABPC1	4.025545969495073e-4	0.9937509373353505	0.00272245
KO	ENSG00000070759.16	TESK2	-0.0339915	0.716162	0.144989
KO	ENSG00000070761.7	CFAP20	0.023016876063111102	0.8730498094565369	0.058961
KO	ENSG00000070770.8	CSNK2A2	0.0298574	0.7601665496224236	0.119091
KO	ENSG00000070778.12	PTPN21	0.034774546140545204	0.7685375755984587	0.114335
KO	ENSG00000070785.16	EIF2B3	0.027372817970770062	0.727874	0.137944
KO	ENSG00000070814.17	TCOF1	0.029820642834861223	0.6992382619988924	0.155375
KO	ENSG00000070831.15	CDC42	0.0167017	0.8017073936131942	0.0959841
KO	ENSG00000070882.12	OSBPL3	0.016382992657584108	0.8640044076179408	0.063484
KO	ENSG00000070950.9	RAD18	0.0448912	0.48265068571448333	0.316367
KO	ENSG00000070961.15	ATP2B1	0.012046346464819679	0.8940675326635461	0.0486297
KO	ENSG00000071051.13	NCK2	0.0570755	0.5170018420580653	0.286508
KO	ENSG00000071054.16	MAP4K4	0.00861187	0.8921295767506582	0.0495721
KO	ENSG00000071073.12	MGAT4A	0.0963826	0.3534455841055145	0.451677
KO	ENSG00000071082.10	RPL31	-0.0283349	0.4509063822724018	0.345914
KO	ENSG00000071127.16	WDR1	0.0473313	0.6544147669789144	0.184147
KO	ENSG00000071189.21	SNX13	-0.0499772	0.5093363386166645	0.292995
KO	ENSG00000071205.11	ARHGAP10	-0.0492176	0.39675571344071836	0.401477
KO	ENSG00000071242.11	RPS6KA2	-0.0266702	0.7780424112370801	0.108997
KO	ENSG00000071243.15	ING3	-0.0666178	0.5377365315831988	0.26943
KO	ENSG00000071246.10	VASH1	-0.0259716	0.8742957908809776	0.0583416
KO	ENSG00000071282.11	LMCD1	0.0212911	0.9156851793639462	0.0382538
KO	ENSG00000071462.11	BUD23	0.0322644	0.7307989728490208	0.136202
KO	ENSG00000071537.13	SEL1L	0.11676011213333187	0.1920262482130576	0.716639
KO	ENSG00000071539.13	TRIP13	0.032689493751504886	0.8163106498779348	0.0881445
KO	ENSG00000071553.16	ATP6AP1	-0.0149084	0.8788752871152394	0.0560727
KO	ENSG00000071564.14	TCF3	0.025802390255738612	0.7600500517009804	0.119158
KO	ENSG00000071575.11	TRIB2	0.059427	0.6575026737147719	0.182102
KO	ENSG00000071626.16	DAZAP1	0.036902550761842276	0.6198218688642191	0.207733
KO	ENSG00000071655.17	MBD3	-0.0331237	0.7553055028036928	0.121877
KO	ENSG00000071794.15	HLTF	-0.0598321	0.40502652140514017	0.392517
KO	ENSG00000071859.14	FAM50A	-0.0393231	0.6810181434876913	0.166841
KO	ENSG00000071889.16	FAM3A	0.011966214094670712	0.9420926170101416	0.0259064
KO	ENSG00000071894.16	CPSF1	0.0755697	0.34141228818394953	0.466721
KO	ENSG00000071967.11	CYBRD1	-0.0160784	0.8895309187854692	0.050839
KO	ENSG00000071994.10	PDCD2	-0.0277904	0.8295220030584954	0.0811721
KO	ENSG00000072041.16	SLC6A15	0.051764	0.6373704048564185	0.195608
KO	ENSG00000072042.12	RDH11	0.0170048	0.906631	0.0425694
KO	ENSG00000072062.13	PRKACA	0.0221792	0.8351076662364053	0.0782575
KO	ENSG00000072071.16	ADGRL1	0.0461188	0.484451	0.31475
KO	ENSG00000072110.13	ACTN1	0.016575774638438064	0.8688378860459538	0.0610612
KO	ENSG00000072121.15	ZFYVE26	-0.169275	0.010305585009241674	1.98693
KO	ENSG00000072133.10	RPS6KA6	-0.0129859	0.908375	0.0417349
KO	ENSG00000072134.15	EPN2	-0.0489371	0.47131946099677274	0.326685
KO	ENSG00000072135.12	PTPN18	-0.0327541	0.77426	0.111113
KO	ENSG00000072195.14	SPEG	0.031036947751199657	0.8330642184504014	0.0793215
KO	ENSG00000072210.18	ALDH3A2	0.048204803286832514	0.5953038028449827	0.225261
KO	ENSG00000072274.12	TFRC	0.0989866	0.0424155	1.37248
KO	ENSG00000072310.16	SREBF1	0.0809269	0.5188049098086233	0.284996
KO	ENSG00000072364.12	AFF4	0.0982103	0.0197949	1.70345
KO	ENSG00000072401.14	UBE2D1	-0.0842241	0.4445060489733843	0.352122
KO	ENSG00000072415.8	MPP5	-0.00233088	0.9867860301435138	0.00577701
KO	ENSG00000072422.16	RHOBTB1	0.0833372	0.3271149141695945	0.4853
KO	ENSG00000072501.17	SMC1A	0.015375848839765328	0.6968915519364963	0.156835
KO	ENSG00000072506.12	HSD17B10	0.034090893900092505	0.7725979263180992	0.112046
KO	ENSG00000072518.20	MARK2	-0.0298053	0.6734849664773725	0.171672
KO	ENSG00000072571.19	HMMR	0.14964159141830458	0.061143251527772946	1.21365
KO	ENSG00000072609.17	CHFR	0.00166133	0.990803	0.0040127
KO	ENSG00000072682.18	P4HA2	-0.0514238	0.6577201223864281	0.181959
KO	ENSG00000072736.18	NFATC3	0.018573813095670112	0.7987517580653982	0.0975882
KO	ENSG00000072756.16	TRNT1	0.12826190516830618	0.1052133107225512	0.977929
KO	ENSG00000072778.19	ACADVL	-0.0194649	0.8495773497881058	0.0707971
KO	ENSG00000072786.12	STK10	0.10946335661379675	0.2996128756947309	0.52344
KO	ENSG00000072803.17	FBXW11	-0.0300492	0.679867	0.167576
KO	ENSG00000072840.12	EVC	-0.0997135	0.15266958200714797	0.816247
KO	ENSG00000072849.10	DERL2	-0.117548	0.14374625839831065	0.842403
KO	ENSG00000072864.14	NDE1	-0.0261205	0.772922	0.111864
KO	ENSG00000072954.6	TMEM38A	0.042083348198044504	0.7675942568318445	0.114868
KO	ENSG00000072958.8	AP1M1	0.0200088	0.8681646065132397	0.0613979
KO	ENSG00000073008.14	PVR	0.039372453364131296	0.77292	0.111865
KO	ENSG00000073050.11	XRCC1	-0.0891577	0.3282036144541797	0.483857
KO	ENSG00000073060.15	SCARB1	0.0717867	0.35170176713468687	0.453825
KO	ENSG00000073111.13	MCM2	-0.0138693	0.8989274016918518	0.0462754
KO	ENSG00000073150.13	PANX2	-0.106281	0.3775391479858885	0.423038
KO	ENSG00000073169.13	SELENOO	-0.143361	0.00585165	2.23272
KO	ENSG00000073331.17	ALPK1	0.045426384650854766	0.6755073358038118	0.17037
KO	ENSG00000073350.13	LLGL2	0.0465916	0.64015	0.193718
KO	ENSG00000073417.14	PDE8A	0.0267256	0.7052820635727104	0.151637
KO	ENSG00000073536.17	NLE1	-0.305938	9.219137719550142e-5	4.03531	4.03531
KO	ENSG00000073578.16	SDHA	0.0637141	0.42000716044338055	0.376743
KO	ENSG00000073584.18	SMARCE1	0.0743281	0.27500750971109406	0.560655
KO	ENSG00000073605.18	GSDMB	-0.00999089	0.9492349981936108	0.0226263
KO	ENSG00000073614.12	KDM5A	-0.0189166	0.7804169390568743	0.107673
KO	ENSG00000073670.13	ADAM11	0.018034859465179916	0.9048649074190334	0.0434163
KO	ENSG00000073711.10	PPP2R3A	-0.00408654	0.976264	0.0104325
KO	ENSG00000073712.14	FERMT2	0.021449564289134127	0.8649099061740314	0.0630291
KO	ENSG00000073792.15	IGF2BP2	0.0438556	0.22768970321963253	0.642657
KO	ENSG00000073803.13	MAP3K13	0.056160614276382206	0.4868961528460038	0.312564
KO	ENSG00000073849.14	ST6GAL1	-0.0640477	0.4576624965378196	0.339455
KO	ENSG00000073910.20	FRY	0.011431687163341765	0.9417869361690947	0.0260473
KO	ENSG00000073921.17	PICALM	-0.03729	0.48681140149076285	0.312639
KO	ENSG00000073969.18	NSF	0.0666402	0.4438756015088756	0.352739
KO	ENSG00000074047.21	GLI2	0.0162877	0.850999	0.070071
KO	ENSG00000074054.17	CLASP1	3.3521714499942557e-4	0.9965698062496395	0.00149228
KO	ENSG00000074071.14	MRPS34	-0.052441	0.5143088567671354	0.288776
KO	ENSG00000074181.8	NOTCH3	-0.046384	0.6673924377451814	0.175619
KO	ENSG00000074201.8	CLNS1A	0.0083287	0.9079921625310624	0.0419179
KO	ENSG00000074211.13	PPP2R2C	0.030227168487303262	0.8458591441694235	0.072702
KO	ENSG00000074219.13	TEAD2	-0.00416585	0.9778593216808348	0.00972362
KO	ENSG00000074266.19	EED	-0.00063017	0.9964971556847855	0.00152394
KO	ENSG00000074319.12	TSG101	-0.0297531	0.6405707442462046	0.193433
KO	ENSG00000074356.16	NCBP3	0.049894446488166856	0.5159624484832291	0.287382
KO	ENSG00000074410.13	CA12	-0.0527675	0.7389787671094847	0.131368
KO	ENSG00000074527.11	NTN4	-0.00511613	0.9774945473143314	0.00988566
KO	ENSG00000074582.12	BCS1L	-0.0413339	0.768953	0.1141
KO	ENSG00000074590.13	NUAK1	-0.0802032	0.45968935723952264	0.337536
KO	ENSG00000074603.18	DPP8	0.0270917	0.7360728810467537	0.133079
KO	ENSG00000074621.13	SLC24A1	0.0734492	0.45483800244367706	0.342143
KO	ENSG00000074657.13	ZNF532	-0.0285891	0.8297016805364347	0.081078
KO	ENSG00000074695.5	LMAN1	0.0412095	0.4449452261570975	0.351693
KO	ENSG00000074696.12	HACD3	0.010944142103717426	0.814336	0.0891961
KO	ENSG00000074755.14	ZZEF1	-0.000530728	0.9959277275302976	0.00177218
KO	ENSG00000074800.13	ENO1	0.0588207	0.011239598450018302	1.94925
KO	ENSG00000074842.7	MYDGF	-0.0499399	0.5421160651826142	0.265908
KO	ENSG00000074855.10	ANO8	0.0315632	0.8646542756921689	0.0631575
KO	ENSG00000074935.13	TUBE1	0.0625596	0.5551026118382378	0.255627
KO	ENSG00000074964.16	ARHGEF10L	0.0873009	0.34292282558904547	0.464804
KO	ENSG00000075089.9	ACTR6	-0.119291	0.17884952160346954	0.747512
KO	ENSG00000075131.9	TIPIN	-0.0674579	0.5384304808851043	0.26887
KO	ENSG00000075142.13	SRI	0.0464232	0.6448236518391894	0.190559
KO	ENSG00000075151.20	EIF4G3	0.00728774	0.8103741933225305	0.0913144
KO	ENSG00000075188.8	NUP37	-0.0309832	0.7978847319082186	0.0980598
KO	ENSG00000075218.18	GTSE1	0.013109273148232698	0.886608	0.0522685
KO	ENSG00000075223.13	SEMA3C	-0.0617257	0.3985985362836433	0.399464
KO	ENSG00000075234.16	TTC38	-0.0981717	0.22977726089492317	0.638693
KO	ENSG00000075239.13	ACAT1	0.09345	0.26875632079999534	0.570641
KO	ENSG00000075240.16	GRAMD4	-0.0140593	0.9186213456565768	0.0368635
KO	ENSG00000075275.16	CELSR1	0.048151037431174604	0.4564379209690022	0.340618
KO	ENSG00000075292.18	ZNF638	0.00106322	0.9857609409784166	0.00622839
KO	ENSG00000075303.12	SLC25A40	-0.0512496	0.6369552622591096	0.195891
KO	ENSG00000075336.11	TIMM21	0.0461767	0.7832261277217388	0.106113
KO	ENSG00000075340.22	ADD2	0.11629985836809512	0.0578279	1.23786
KO	ENSG00000075391.16	RASAL2	0.014793685141447766	0.8190326574840459	0.0866988
KO	ENSG00000075399.13	VPS9D1	0.00152568	0.9944914730678583	0.00239894
KO	ENSG00000075407.18	ZNF37A	0.0642875	0.2533122295579412	0.596344
KO	ENSG00000075413.17	MARK3	-0.0185383	0.7872021508101797	0.103914
KO	ENSG00000075415.12	SLC25A3	0.0191861	0.7920518692494114	0.101246
KO	ENSG00000075420.12	FNDC3B	-0.0239075	0.7020241446303526	0.153648
KO	ENSG00000075426.11	FOSL2	-0.0426319	0.8046212238224323	0.0944085
KO	ENSG00000075539.14	FRYL	-0.0155028	0.8511414732706227	0.0699982
KO	ENSG00000075568.16	TMEM131	0.00393344	0.9596936611356544	0.0178674
KO	ENSG00000075618.17	FSCN1	-0.0203967	0.8332130277466538	0.0792439
KO	ENSG00000075624.13	ACTB	0.0393484	0.42949129064019576	0.367046
KO	ENSG00000075651.15	PLD1	-0.0763965	0.34291364121605145	0.464815
KO	ENSG00000075702.16	WDR62	0.013642606841181893	0.919191	0.0365941
KO	ENSG00000075711.20	DLG1	0.00632561	0.9234427377654825	0.03459
KO	ENSG00000075785.12	RAB7A	-0.0514857	0.3030960470648076	0.51842
KO	ENSG00000075790.10	BCAP29	0.10236845915814209	0.15221901468511911	0.817531
KO	ENSG00000075826.16	SEC31B	-0.00602302	0.9717094163931428	0.0124636
KO	ENSG00000075856.11	SART3	0.052322	0.6144981062654575	0.211479
KO	ENSG00000075914.12	EXOSC7	0.10704543459007676	0.34888860914606357	0.457313
KO	ENSG00000075945.12	KIFAP3	0.013296342003156514	0.9052143832518492	0.0432486
KO	ENSG00000075975.15	MKRN2	0.0195774	0.8965380595986567	0.0474313
KO	ENSG00000076003.4	MCM6	-0.0259975	0.7299715671508852	0.136694
KO	ENSG00000076043.9	REXO2	-0.0475327	0.682623	0.165819
KO	ENSG00000076053.10	RBM7	0.0445276	0.8272636026280096	0.0823561
KO	ENSG00000076067.12	RBMS2	0.0245178	0.8088313142609672	0.092142
KO	ENSG00000076108.11	BAZ2A	-0.0099095	0.8964065175588419	0.047495
KO	ENSG00000076201.14	PTPN23	-0.0129964	0.9156881749876149	0.0382524
KO	ENSG00000076242.14	MLH1	-0.038745	0.7377189583999751	0.132109
KO	ENSG00000076248.10	UNG	0.045744	0.6926902991481723	0.159461
KO	ENSG00000076321.10	KLHL20	-0.000855892	0.9951711906175921	0.0021022
KO	ENSG00000076351.12	SLC46A1	0.0476547	0.757073	0.120862
KO	ENSG00000076356.6	PLXNA2	0.012167996779378394	0.919222	0.0365796
KO	ENSG00000076382.16	SPAG5	-0.00483851	0.973701	0.0115742
KO	ENSG00000076513.16	ANKRD13A	-0.0354791	0.7558445226553322	0.121568
KO	ENSG00000076554.15	TPD52	-0.0101773	0.9229755222625804	0.0348098
KO	ENSG00000076555.15	ACACB	-0.0583812	0.5029278210993348	0.298494
KO	ENSG00000076604.14	TRAF4	0.0320691	0.7873906566363141	0.10381
KO	ENSG00000076641.4	PAG1	0.00939442	0.9499653274268905	0.0222922
KO	ENSG00000076650.6	GPATCH1	-0.00420117	0.9784783833210456	0.00944876
KO	ENSG00000076685.18	NT5C2	-0.020393	0.8242961545494758	0.0839167
KO	ENSG00000076706.16	MCAM	0.0492511	0.573864	0.241191
KO	ENSG00000076716.8	GPC4	0.0408392	0.7504485110565855	0.124679
KO	ENSG00000076770.14	MBNL3	-0.00801735	0.9546051951868336	0.0201762
KO	ENSG00000076826.9	CAMSAP3	-0.0264368	0.8403431101711886	0.0755434
KO	ENSG00000076924.11	XAB2	-0.017933	0.906893	0.0424439
KO	ENSG00000076928.17	ARHGEF1	-0.032142	0.8129268400454949	0.0899485
KO	ENSG00000076984.17	MAP2K7	-0.00949182	0.930904	0.031095
KO	ENSG00000077044.10	DGKD	0.0399618	0.6602629760532115	0.180283
KO	ENSG00000077063.10	CTTNBP2	0.0991453	0.2885720618759879	0.539746
KO	ENSG00000077092.18	RARB	-0.00200299	0.9855064805435463	0.00634052
KO	ENSG00000077097.15	TOP2B	0.0591955	0.30363642094937376	0.517646
KO	ENSG00000077147.14	TM9SF3	0.025504704824697702	0.6949394343242141	0.158053
KO	ENSG00000077150.18	NFKB2	0.030694622848220735	0.8518810215001544	0.0696211
KO	ENSG00000077152.9	UBE2T	0.10257420831178336	0.3827888917957291	0.417041
KO	ENSG00000077157.21	PPP1R12B	-0.0516103	0.4716768978389461	0.326355
KO	ENSG00000077232.17	DNAJC10	0.0627812	0.3716581657022759	0.429856
KO	ENSG00000077235.17	GTF3C1	-0.0327155	0.669976	0.173941
KO	ENSG00000077254.14	USP33	0.00273245	0.9764558803749507	0.0103474
KO	ENSG00000077264.14	PAK3	0.012072012977958875	0.9176134027736469	0.0373403
KO	ENSG00000077312.8	SNRPA	0.032893367032186066	0.7347596514599762	0.133855
KO	ENSG00000077348.8	EXOSC5	0.0307178	0.80264	0.0954793
KO	ENSG00000077380.15	DYNC1I2	0.0251568	0.7888195412056699	0.103022
KO	ENSG00000077458.12	FAM76B	0.058559076519256646	0.5873223821750383	0.231123
KO	ENSG00000077463.14	SIRT6	0.0366142	0.7965503656872402	0.0987868
KO	ENSG00000077514.8	POLD3	-0.0735243	0.2747350709579321	0.561086
KO	ENSG00000077522.12	ACTN2	0.037475042109239645	0.8003590738202268	0.0967151
KO	ENSG00000077549.17	CAPZB	0.021831544666099635	0.760484	0.11891
KO	ENSG00000077585.13	GPR137B	-0.0547256	0.6035204783267448	0.219308
KO	ENSG00000077616.10	NAALAD2	-0.0450314	0.6149570131829815	0.211155
KO	ENSG00000077684.15	JADE1	-0.0618658	0.5354539169615715	0.271278
KO	ENSG00000077713.18	SLC25A43	0.0670875	0.39894184077883205	0.39909
KO	ENSG00000077721.15	UBE2A	-0.0167497	0.8881951569220735	0.0514916
KO	ENSG00000077782.19	FGFR1	0.0374697	0.6618508957323981	0.17924
KO	ENSG00000077942.18	FBLN1	0.025601434852914003	0.7065486796803446	0.150858
KO	ENSG00000078018.19	MAP2	-0.0509437	0.5074569802568042	0.294601
KO	ENSG00000078043.15	PIAS2	0.0188609	0.8684354626284245	0.0612625
KO	ENSG00000078053.16	AMPH	0.051155	0.7450025197451325	0.127842
KO	ENSG00000078061.12	ARAF	-0.0474794	0.6750428749874653	0.170669
KO	ENSG00000078070.12	MCCC1	0.0608799	0.5720981546770615	0.242529
KO	ENSG00000078114.18	NEBL	-0.0489595	0.5377641527915887	0.269408
KO	ENSG00000078124.11	ACER3	0.036741789693444535	0.5775085763529636	0.238442
KO	ENSG00000078140.13	UBE2K	-0.00293247	0.9670846297248874	0.0145355
KO	ENSG00000078142.12	PIK3C3	0.0448618	0.6575498299212311	0.182071
KO	ENSG00000078177.13	N4BP2	0.0185666	0.8340735211563013	0.0787957
KO	ENSG00000078237.6	TIGAR	0.0822572	0.3617564263474379	0.441584
KO	ENSG00000078246.16	TULP3	-0.0248456	0.7980739814698851	0.0979568
KO	ENSG00000078269.14	SYNJ2	0.00333918	0.9774262417506648	0.00991601
KO	ENSG00000078304.19	PPP2R5C	0.00686659	0.9451063470440667	0.0245193
KO	ENSG00000078369.17	GNB1	0.024419127551735517	0.5110933719561441	0.2915
KO	ENSG00000078399.17	HOXA9	0.039736	0.8332764643628325	0.0792109
KO	ENSG00000078403.16	MLLT10	-0.0792613	0.0855257	1.0679
KO	ENSG00000078487.17	ZCWPW1	-0.0243354	0.8853874539649809	0.0528666
KO	ENSG00000078618.21	NRDC	-0.0229195	0.7374180238968182	0.132286
KO	ENSG00000078668.13	VDAC3	-0.0316217	0.6963283143845209	0.157186
KO	ENSG00000078674.17	PCM1	0.023983	0.6059493614137779	0.217564
KO	ENSG00000078687.17	TNRC6C	0.045005	0.40696006122670647	0.390448
KO	ENSG00000078699.21	CBFA2T2	-0.0323509	0.5484629943587991	0.260853
KO	ENSG00000078747.14	ITCH	0.00406345	0.9576168901000374	0.0188082
KO	ENSG00000078808.16	SDF4	-0.0931004	0.13421201373080602	0.872209
KO	ENSG00000078900.14	TP73	-0.0651955	0.37525811421662136	0.42567
KO	ENSG00000078902.15	TOLLIP	-0.0220704	0.8959944236478655	0.0476947
KO	ENSG00000078967.12	UBE2D4	-0.0284713	0.8370435735337073	0.0772519
KO	ENSG00000079102.16	RUNX1T1	0.00864378	0.9531545089754614	0.0208367
KO	ENSG00000079134.11	THOC1	0.018556394554155423	0.880768	0.0551387
KO	ENSG00000079156.16	OSBPL6	0.0772621	0.33233023248180504	0.47843
KO	ENSG00000079215.13	SLC1A3	0.0809323	0.3597203182144191	0.444035
KO	ENSG00000079246.15	XRCC5	0.00675934	0.9116986383773937	0.0401487
KO	ENSG00000079257.7	LXN	0.00522453	0.9762365154063115	0.010445
KO	ENSG00000079277.19	MKNK1	0.0180164	0.9006840463035028	0.0454275
KO	ENSG00000079308.16	TNS1	0.069794	0.4925771960416327	0.307526
KO	ENSG00000079313.13	REXO1	-0.0284275	0.8240701249100657	0.0840358
KO	ENSG00000079332.14	SAR1A	-0.0443367	0.6161762428889167	0.210295
KO	ENSG00000079335.18	CDC14A	0.024454308097389348	0.8247867782991104	0.0836583
KO	ENSG00000079387.13	SENP1	0.00804807	0.9384919145311814	0.0275695
KO	ENSG00000079432.7	CIC	-0.0877505	0.12763393903735692	0.894034
KO	ENSG00000079459.12	FDFT1	-0.0215649	0.8911674244834841	0.0500407
KO	ENSG00000079462.7	PAFAH1B3	0.00488541	0.9762345464857001	0.0104458
KO	ENSG00000079482.12	OPHN1	-0.12314	0.013158515855519767	1.88079
KO	ENSG00000079616.12	KIF22	0.0579194	0.609809	0.214806
KO	ENSG00000079691.17	CARMIL1	0.0390252	0.6137684692722635	0.211995
KO	ENSG00000079739.15	PGM1	0.038172662365535244	0.6963087993403161	0.157198
KO	ENSG00000079785.14	DDX1	-0.0318699	0.6791217297847686	0.168052
KO	ENSG00000079805.16	DNM2	-0.0133194	0.8450519331866257	0.0731166
KO	ENSG00000079819.18	EPB41L2	-0.0157649	0.818888	0.0867757
KO	ENSG00000079931.14	MOXD1	-0.00573212	0.9703724010993169	0.0130616
KO	ENSG00000079950.13	STX7	-0.109361	0.13326024445053264	0.875299
KO	ENSG00000079974.17	RABL2B	0.0346691	0.79814	0.0979209
KO	ENSG00000079999.13	KEAP1	0.0246225	0.8171291376213654	0.0877093
KO	ENSG00000080189.14	SLC35C2	0.0418572	0.7377531868823111	0.132089
KO	ENSG00000080200.9	CRYBG3	0.0765445	0.4441924172734158	0.352429
KO	ENSG00000080298.15	RFX3	-0.0138401	0.8833596192880968	0.0538625
KO	ENSG00000080345.17	RIF1	-0.0224689	0.6325649418864429	0.198895
KO	ENSG00000080371.5	RAB21	0.0508688	0.5444456895876505	0.264045
KO	ENSG00000080493.15	SLC4A4	0.0219545	0.8993189338771341	0.0460863
KO	ENSG00000080503.22	SMARCA2	-0.0349819	0.6514183516698681	0.18614
KO	ENSG00000080546.13	SESN1	0.0349793	0.6420547208748131	0.192428
KO	ENSG00000080561.13	MID2	0.00610235	0.9703219881446274	0.0130841
KO	ENSG00000080603.16	SRCAP	1.6094052086851289e-4	0.9992335643870687	0.000332986
KO	ENSG00000080608.9	PUM3	0.016124253468111544	0.8437519143688431	0.0737852
KO	ENSG00000080802.18	CNOT4	0.0948578	0.0793495	1.10046
KO	ENSG00000080815.18	PSEN1	0.021753482932929058	0.8369535700159104	0.0772986
KO	ENSG00000080819.6	CPOX	-0.0729318	0.5174009644759955	0.286173
KO	ENSG00000080822.16	CLDND1	0.053835904764850624	0.6556239223580119	0.183345
KO	ENSG00000080823.22	MOK	-0.0123164	0.9425727544491863	0.0256851
KO	ENSG00000080824.18	HSP90AA1	-0.0190735	0.5381893696191543	0.269065
KO	ENSG00000080839.11	RBL1	0.0284148	0.6634343716425128	0.178202
KO	ENSG00000080845.17	DLGAP4	0.0318011	0.7669911547840242	0.11521
KO	ENSG00000080854.14	IGSF9B	0.030163618520783853	0.846548	0.0723484
KO	ENSG00000080947.14	CROCCP3	0.015789677848338155	0.8993699133219386	0.0460616
KO	ENSG00000080986.12	NDC80	-0.00938909	0.9403052401904133	0.0267311
KO	ENSG00000081014.10	AP4E1	-0.0274614	0.8146528561067685	0.0890274
KO	ENSG00000081019.13	RSBN1	-0.0586921	0.5386080690038938	0.268727
KO	ENSG00000081026.18	MAGI3	-0.0308189	0.5898854919287079	0.229232
KO	ENSG00000081052.11	COL4A4	-0.0857978	0.4989323197279714	0.301958
KO	ENSG00000081059.19	TCF7	0.0170563	0.9037902462690942	0.0439323
KO	ENSG00000081087.14	OSTM1	-0.109389	0.1411710526991271	0.850254
KO	ENSG00000081154.11	PCNP	0.0145445	0.8942983570667161	0.0485176
KO	ENSG00000081177.18	EXD2	-0.029583	0.8295275346437699	0.0811692
KO	ENSG00000081181.7	ARG2	0.041758386233550646	0.8561470503051717	0.0674516
KO	ENSG00000081189.15	MEF2C	0.040601596161435785	0.7777801707126683	0.109143
KO	ENSG00000081307.12	UBA5	0.0625945	0.5362546639927498	0.270629
KO	ENSG00000081320.10	STK17B	-0.0865646	0.4130930074661681	0.383952
KO	ENSG00000081377.16	CDC14B	0.00398305	0.9646416115154977	0.015634
KO	ENSG00000081386.12	ZNF510	0.031088914150162676	0.8268602900082413	0.0825679
KO	ENSG00000081479.12	LRP2	0.026992245334764915	0.8698900593568646	0.0605356
KO	ENSG00000081665.13	ZNF506	-0.0427018	0.8036971563260334	0.0949076
KO	ENSG00000081692.12	JMJD4	0.0826892	0.4641067449202137	0.333382
KO	ENSG00000081721.11	DUSP12	-0.0065376	0.974944	0.0110204
KO	ENSG00000081760.16	AACS	0.0951148	0.38209397669422557	0.41783
KO	ENSG00000081791.8	KIAA0141	0.0715784	0.5552980182927133	0.255474
KO	ENSG00000081803.15	CADPS2	5.288893862153352e-4	0.996106	0.00169456
KO	ENSG00000081870.11	HSPB11	0.0929955	0.3591304289898727	0.444748
KO	ENSG00000081913.13	PHLPP1	-0.0513713	0.29029265763507783	0.537164
KO	ENSG00000081923.11	ATP8B1	-0.0115603	0.9460178066592825	0.0241007
KO	ENSG00000082014.16	SMARCD3	0.0677894	0.47590024674032677	0.322484
KO	ENSG00000082068.8	WDR70	-0.0116896	0.8647140383829107	0.0631275
KO	ENSG00000082146.12	STRADB	0.0865713	0.5393038300855154	0.268166
KO	ENSG00000082153.17	BZW1	0.0322786	0.7898709863484883	0.102444
KO	ENSG00000082212.12	ME2	-0.118391	0.073132	1.13589
KO	ENSG00000082213.17	C5orf22	-0.150741	0.0281941	1.54984
KO	ENSG00000082258.12	CCNT2	-0.00961408	0.9326474171086452	0.0302825
KO	ENSG00000082269.16	FAM135A	-0.0582183	0.31519338768618765	0.501423
KO	ENSG00000082293.12	COL19A1	0.0336434	0.7798473082016438	0.10799
KO	ENSG00000082397.17	EPB41L3	0.047624672982952906	0.5244808913227396	0.28027
KO	ENSG00000082438.15	COBLL1	-0.162299	3.075944102551998e-5	4.51202
KO	ENSG00000082458.11	DLG3	0.020288271397854257	0.8361609972609719	0.0777101
KO	ENSG00000082497.11	SERTAD4	0.11320660238174496	0.4041792340571834	0.393426
KO	ENSG00000082512.14	TRAF5	-0.01861	0.8969066414887044	0.0472528
KO	ENSG00000082515.17	MRPL22	0.0058042	0.9724997273718157	0.0121105
KO	ENSG00000082516.8	GEMIN5	-0.00789311	0.9504470173080708	0.0220721
KO	ENSG00000082641.15	NFE2L1	-0.0406401	0.6035356861096786	0.219297
KO	ENSG00000082701.14	GSK3B	0.0174386	0.7843223238358048	0.105505
KO	ENSG00000082781.11	ITGB5	-0.0328521	0.7622592527961652	0.117897
KO	ENSG00000082805.19	ERC1	-0.0143896	0.76366	0.1171
KO	ENSG00000082898.16	XPO1	-0.00871238	0.8624286943603507	0.0642768
KO	ENSG00000082996.19	RNF13	-0.0224956	0.79835	0.0978068
KO	ENSG00000083093.9	PALB2	-0.0936214	0.357022	0.447305
KO	ENSG00000083097.14	DOPEY1	-0.00405864	0.9651150385944743	0.0154209
KO	ENSG00000083099.10	LYRM2	-0.0137583	0.8938687549953988	0.0487262
KO	ENSG00000083123.14	BCKDHB	-0.0233518	0.8135669335208481	0.0896067
KO	ENSG00000083168.9	KAT6A	-0.000139954	0.9982890626574615	0.000743687
KO	ENSG00000083223.17	ZCCHC6	0.036207176844880666	0.7668820209205502	0.115271
KO	ENSG00000083290.19	ULK2	-0.00471084	0.9776443838047525	0.00981909
KO	ENSG00000083312.17	TNPO1	0.013618973028722491	0.8583053555352624	0.0663582
KO	ENSG00000083444.16	PLOD1	0.00161588	0.9891252386397634	0.00474872
KO	ENSG00000083457.11	ITGAE	-0.0382549	0.7790535650011755	0.108433
KO	ENSG00000083520.14	DIS3	-0.034001	0.7133167968566066	0.146718
KO	ENSG00000083535.15	PIBF1	-0.0086951	0.9058534990314184	0.042942
KO	ENSG00000083544.13	TDRD3	-0.0510535	0.4697926874820736	0.328094
KO	ENSG00000083635.7	NUFIP1	-0.0180946	0.9085611501434029	0.0416458
KO	ENSG00000083642.18	PDS5B	-0.0247206	0.6660971034558569	0.176462
KO	ENSG00000083720.12	OXCT1	-0.0182325	0.849778	0.0706945
KO	ENSG00000083750.12	RRAGB	0.0516938	0.6435084792037611	0.191446
KO	ENSG00000083799.17	CYLD	-0.0876991	0.3371840709268511	0.472133
KO	ENSG00000083812.11	ZNF324	0.012757462634845618	0.9461082930808009	0.0240592
KO	ENSG00000083828.15	ZNF586	-0.0856611	0.10880783968327157	0.96334
KO	ENSG00000083838.15	ZNF446	0.022130412885269016	0.9100142620657733	0.0409518
KO	ENSG00000083844.10	ZNF264	0.0800573	0.4441558869447157	0.352465
KO	ENSG00000083845.8	RPS5	-0.0222955	0.5800358258557238	0.236545
KO	ENSG00000083857.13	FAT1	0.015085889482062994	0.8066204181175924	0.0933308
KO	ENSG00000083896.12	YTHDC1	-0.0785234	0.21318057989290834	0.671252
KO	ENSG00000083937.8	CHMP2B	0.0625837	0.5469424148198273	0.262058
KO	ENSG00000084070.11	SMAP2	0.015062489296821134	0.9159001265926584	0.0381519
KO	ENSG00000084072.16	PPIE	0.0746322	0.46580108677329546	0.3318
KO	ENSG00000084073.8	ZMPSTE24	-0.112359	0.0760765	1.11875
KO	ENSG00000084090.13	STARD7	0.025292	0.7421138833844625	0.129529
KO	ENSG00000084092.6	NOA1	0.0504437	0.730688	0.136268
KO	ENSG00000084093.16	REST	0.0333036	0.6927591173030999	0.159418
KO	ENSG00000084112.14	SSH1	0.00206687	0.987041	0.00566502
KO	ENSG00000084207.15	GSTP1	0.00226222	0.9712062017749591	0.0126886
KO	ENSG00000084234.16	APLP2	0.0375693	0.45515593391801723	0.34184
KO	ENSG00000084444.13	FAM234B	0.00569058	0.9740849962734043	0.0114031
KO	ENSG00000084463.7	WBP11	0.0516107	0.4653420268166197	0.332228
KO	ENSG00000084623.11	EIF3I	-0.0407289	0.4295810346245143	0.366955
KO	ENSG00000084652.15	TXLNA	-0.0395755	0.6010731147575552	0.221073
KO	ENSG00000084676.15	NCOA1	-0.0222555	0.6897806338582093	0.161289
KO	ENSG00000084693.15	AGBL5	0.0771269	0.5284622636815071	0.276986
KO	ENSG00000084710.13	EFR3B	-0.0689908	0.636287	0.196347
KO	ENSG00000084731.14	KIF3C	0.050198824043118484	0.7064728890054566	0.150904
KO	ENSG00000084733.10	RAB10	0.021449	0.7377348398165451	0.1321
KO	ENSG00000084754.10	HADHA	0.0641039	0.35472067869052243	0.450113
KO	ENSG00000084764.10	MAPRE3	0.014424056752521602	0.9152583279348814	0.0384563
KO	ENSG00000084774.13	CAD	0.023112195579304235	0.7879647622093294	0.103493
KO	ENSG00000085063.14	CD59	-0.0503551	0.46600125322043723	0.331613
KO	ENSG00000085185.15	BCORL1	0.00213652	0.984567	0.00675469
KO	ENSG00000085224.21	ATRX	0.00886121	0.8148273887019544	0.0889344
KO	ENSG00000085231.13	AK6	-0.0605793	0.6192871358002104	0.208108
KO	ENSG00000085274.15	MYNN	0.07489	0.49871326354829415	0.302149
KO	ENSG00000085276.17	MECOM	-0.0477194	0.21998983996087365	0.657597
KO	ENSG00000085365.17	SCAMP1	-0.0743365	0.26330158620300825	0.579547
KO	ENSG00000085377.13	PREP	0.00839075	0.9495980913672445	0.0224602
KO	ENSG00000085382.11	HACE1	-0.027863	0.7775026772880929	0.109298
KO	ENSG00000085415.15	SEH1L	0.11124498982133381	0.17502984785678402	0.756888
KO	ENSG00000085433.15	WDR47	-0.102701	0.24646248180105254	0.608249
KO	ENSG00000085449.14	WDFY1	0.056493469546262574	0.5726453811582075	0.242114
KO	ENSG00000085491.15	SLC25A24	-0.00674022	0.9541480381128019	0.0203842
KO	ENSG00000085511.19	MAP3K4	0.00868883	0.9324543773519381	0.0303724
KO	ENSG00000085563.14	ABCB1	0.17838360080494511	0.1239444616197791	0.906773
KO	ENSG00000085644.13	ZNF213	-0.0190648	0.9194804008487416	0.0364575
KO	ENSG00000085662.13	AKR1B1	-0.048202	0.5768696848755689	0.238922
KO	ENSG00000085719.12	CPNE3	0.13368826630874914	0.036801972241527946	1.43413		1.43413
KO	ENSG00000085721.12	RRN3	0.028737384282703487	0.8261430435654156	0.0829447
KO	ENSG00000085733.15	CTTN	0.040651006549682275	0.49945086878882755	0.301507
KO	ENSG00000085741.12	WNT11	0.046617955386906655	0.7810058902449972	0.107346
KO	ENSG00000085760.14	MTIF2	0.0760597	0.4080210039321138	0.389317
KO	ENSG00000085788.13	DDHD2	0.065774	0.4509005186339521	0.345919
KO	ENSG00000085831.15	TTC39A	0.0429249	0.7070822755798502	0.15053
KO	ENSG00000085832.16	EPS15	0.016359993962002214	0.8182860985726191	0.0870948
KO	ENSG00000085840.12	ORC1	-0.0617219	0.639204	0.194361
KO	ENSG00000085871.8	MGST2	5.181795319354666e-4	0.9976542809503207	0.00101993
KO	ENSG00000085872.14	CHERP	-0.0346646	0.6930324082821181	0.159246
KO	ENSG00000085978.21	ATG16L1	0.12483017380747827	0.28622132630588853	0.543298
KO	ENSG00000085982.13	USP40	-0.0989811	0.1950147091026858	0.709933
KO	ENSG00000085998.13	POMGNT1	0.0909143	0.3316548040373188	0.479314
KO	ENSG00000085999.11	RAD54L	-0.0751794	0.27466557753748955	0.561196
KO	ENSG00000086015.20	MAST2	-0.0165686	0.8029901597297785	0.0952898
KO	ENSG00000086061.15	DNAJA1	0.0185275	0.848897	0.0711452
KO	ENSG00000086062.12	B4GALT1	0.0898068	0.360102	0.443575
KO	ENSG00000086065.13	CHMP5	0.0425188	0.78428	0.105529
KO	ENSG00000086102.18	NFX1	-0.0106727	0.9197731728665476	0.0363193
KO	ENSG00000086189.9	DIMT1	0.0242134	0.8799125626242688	0.0555605
KO	ENSG00000086200.16	IPO11	-0.000560703	0.9963666318488188	0.00158083
KO	ENSG00000086232.12	EIF2AK1	-0.00204412	0.9846221347625174	0.00673041
KO	ENSG00000086289.11	EPDR1	0.00971706	0.9564127782015217	0.0193546
KO	ENSG00000086300.15	SNX10	0.00427205	0.9760825723802047	0.0105134
KO	ENSG00000086475.14	SEPHS1	0.0660557	0.5996862717969857	0.222076
KO	ENSG00000086504.15	MRPL28	0.045779831522139006	0.6817489754961095	0.166376
KO	ENSG00000086544.2	ITPKC	0.017924090780006265	0.9129063981251782	0.0395737
KO	ENSG00000086589.11	RBM22	-0.012987	0.9324350587043917	0.0303814
KO	ENSG00000086598.10	TMED2	-0.0594411	0.4038130365053231	0.39382
KO	ENSG00000086619.13	ERO1B	0.0579041	0.5661045290414697	0.247103
KO	ENSG00000086666.18	ZFAND6	-0.0451421	0.4279853550040668	0.368571
KO	ENSG00000086712.12	TXLNG	0.14978375570875946	0.0526585	1.27853
KO	ENSG00000086758.15	HUWE1	0.014759335761985279	0.6471895751842406	0.188968
KO	ENSG00000086827.8	ZW10	0.0919512	0.34820285809044726	0.458168
KO	ENSG00000087008.15	ACOX3	-0.0510307	0.7316111825954734	0.13572
KO	ENSG00000087053.18	MTMR2	-0.0296847	0.7444775414338065	0.128148
KO	ENSG00000087074.7	PPP1R15A	-0.12747	0.2932667628056468	0.532737
KO	ENSG00000087077.13	TRIP6	0.0668531	0.3839780208558343	0.415694
KO	ENSG00000087086.14	FTL	-0.0133524	0.8609896422875357	0.0650021
KO	ENSG00000087087.19	SRRT	-0.0111117	0.9163361646324762	0.0379452
KO	ENSG00000087088.19	BAX	0.10557375229339902	0.19562402502279955	0.708578
KO	ENSG00000087095.12	NLK	0.0602799	0.35900514605324013	0.444899
KO	ENSG00000087111.20	PIGS	0.0681127	0.5102854468315221	0.292187
KO	ENSG00000087116.14	ADAMTS2	-0.0055932	0.9727636589829453	0.0119927
KO	ENSG00000087152.15	ATXN7L3	0.1029783123179805	0.2716911405588102	0.565925
KO	ENSG00000087157.18	PGS1	-0.0406395	0.7095842478208721	0.148996
KO	ENSG00000087191.12	PSMC5	-0.012387	0.9122825128027404	0.0398706
KO	ENSG00000087206.16	UIMC1	0.024598608951665657	0.8053442884614352	0.0940184
KO	ENSG00000087253.12	LPCAT2	0.0909914	0.34255599437390577	0.465268
KO	ENSG00000087263.16	OGFOD1	-0.0491727	0.6347874915012646	0.197372
KO	ENSG00000087266.15	SH3BP2	-0.0473935	0.7008424492249049	0.15438
KO	ENSG00000087269.15	NOP14	-0.0417956	0.6359708180629297	0.196563
KO	ENSG00000087274.16	ADD1	0.040331938591972184	0.5574075928020049	0.253827
KO	ENSG00000087299.11	L2HGDH	-0.0861634	0.3218212845400077	0.492385
KO	ENSG00000087301.8	TXNDC16	-0.0399018	0.6435532113088946	0.191416
KO	ENSG00000087302.8	C14orf166	0.14357511181742996	0.052713691758328476	1.27808
KO	ENSG00000087338.4	GMCL1	0.10177451920826518	0.12282674617532162	0.910707
KO	ENSG00000087365.15	SF3B2	-0.0258781	0.6050889916243172	0.218181
KO	ENSG00000087448.9	KLHL42	7.766825612187738e-4	0.994271	0.00249522
KO	ENSG00000087460.24	GNAS	-0.00928923	0.8493705963010444	0.0709028
KO	ENSG00000087470.17	DNM1L	0.0173246	0.757379	0.120687
KO	ENSG00000087502.17	ERGIC2	0.0256912	0.7754226631689997	0.110462
KO	ENSG00000087586.17	AURKA	-0.00468791	0.9765666766895329	0.0102981
KO	ENSG00000087842.10	PIR	-0.0528024	0.539096	0.268334
KO	ENSG00000087884.14	AAMDC	-0.00830387	0.9434459995755832	0.025283
KO	ENSG00000087903.12	RFX2	0.0715796	0.448612	0.348129
KO	ENSG00000087995.15	METTL2A	0.058010937144405667	0.5278913844811519	0.277455
KO	ENSG00000088035.15	ALG6	0.018522	0.8885923560283424	0.0512974
KO	ENSG00000088038.17	CNOT3	0.00141294	0.9908564867002049	0.00398924
KO	ENSG00000088179.8	PTPN4	0.0448325	0.42644792790792646	0.370134
KO	ENSG00000088205.12	DDX18	0.0149337	0.8859656131525577	0.0525831
KO	ENSG00000088247.17	KHSRP	0.0308803	0.48856318416968014	0.311079
KO	ENSG00000088256.8	GNA11	-0.0532817	0.4672868488873175	0.330416
KO	ENSG00000088280.18	ASAP3	0.017904936062579795	0.9111790694133826	0.0403963
KO	ENSG00000088298.12	EDEM2	0.0877204	0.59182	0.22781
KO	ENSG00000088305.18	DNMT3B	0.0916759	0.40972987052189813	0.387502
KO	ENSG00000088325.15	TPX2	0.0387663	0.5144325203841484	0.288672
KO	ENSG00000088356.5	PDRG1	0.029430008880634156	0.8573686411957816	0.0668324
KO	ENSG00000088367.21	EPB41L1	0.050543235794033595	0.5726252153722073	0.24213
KO	ENSG00000088387.18	DOCK9	-0.0733332	0.12660352126669855	0.897554
KO	ENSG00000088448.14	ANKRD10	0.0996342	0.16457097361619727	0.783647
KO	ENSG00000088451.10	TGDS	0.12689912970731318	0.3301871159802163	0.48124
KO	ENSG00000088538.12	DOCK3	-0.042288	0.2405707515925267	0.618757
KO	ENSG00000088682.13	COQ9	-0.00420633	0.9813418730685681	0.00817967
KO	ENSG00000088756.12	ARHGAP28	-0.259479	0.00160637	2.79415	2.79415
KO	ENSG00000088766.11	CRLS1	0.0699934	0.3993939058448703	0.398599
KO	ENSG00000088808.16	PPP1R13B	-0.0543307	0.47589837880043473	0.322486
KO	ENSG00000088812.17	ATRN	-0.0202154	0.8026084522101571	0.0954963
KO	ENSG00000088832.16	FKBP1A	0.028629435829519434	0.7185506804878563	0.143543
KO	ENSG00000088833.17	NSFL1C	-0.0684074	0.44206395285899686	0.354515
KO	ENSG00000088854.12	C20orf194	-0.00079154	0.9943866603743163	0.00244471
KO	ENSG00000088876.11	ZNF343	-0.0320496	0.834819	0.0784075
KO	ENSG00000088881.20	EBF4	-0.0332134	0.639851	0.193921
KO	ENSG00000088888.17	MAVS	0.0386754	0.5479744456733927	0.26124
KO	ENSG00000088899.14	LZTS3	0.0170263	0.9089806385985705	0.0414454
KO	ENSG00000088930.7	XRN2	-0.00474005	0.9544479744393157	0.0202477
KO	ENSG00000088970.15	KIZ	0.00198881	0.9877382637741601	0.00535812
KO	ENSG00000088986.10	DYNLL1	-0.015797	0.8509361343534699	0.070103
KO	ENSG00000088992.17	TESC	-0.0255542	0.8929130672411747	0.0491908
KO	ENSG00000089006.16	SNX5	-0.065631	0.41751457617047666	0.379328
KO	ENSG00000089009.15	RPL6	-0.0419542	0.267167	0.573217
KO	ENSG00000089022.13	MAPKAPK5	0.036852641906672326	0.7111359649289798	0.148047
KO	ENSG00000089048.14	ESF1	-0.00214661	0.985811	0.00620631
KO	ENSG00000089050.15	RBBP9	0.013812181350942074	0.9484310778719781	0.0229942
KO	ENSG00000089053.12	ANAPC5	-0.0224876	0.7480244370531155	0.126084
KO	ENSG00000089057.14	SLC23A2	-0.0277101	0.7321960246134153	0.135373
KO	ENSG00000089060.11	SLC8B1	-0.032217	0.8213958585749224	0.0854475
KO	ENSG00000089063.14	TMEM230	-0.00924482	0.9408731603531792	0.0264689
KO	ENSG00000089091.16	DZANK1	-0.00585006	0.964051	0.0159
KO	ENSG00000089094.18	KDM2B	0.0457509	0.6014853538648326	0.220775
KO	ENSG00000089123.15	TASP1	0.00213049	0.9838042612652822	0.0070913
KO	ENSG00000089154.10	GCN1	0.019579557667958672	0.7923549219882792	0.10108
KO	ENSG00000089157.15	RPLP0	5.622554204291343e-6	0.9999072393511567	4.02873e-05
KO	ENSG00000089159.16	PXN	0.0546168	0.5805729352018737	0.236143
KO	ENSG00000089177.18	KIF16B	-0.00467006	0.9655810454785377	0.0152113
KO	ENSG00000089195.14	TRMT6	0.0123474	0.944922	0.0246038
KO	ENSG00000089220.4	PEBP1	-0.0321148	0.6583259295759415	0.181559
KO	ENSG00000089234.15	BRAP	-0.0288523	0.8030910358131906	0.0952352
KO	ENSG00000089248.6	ERP29	-0.0972798	0.25292846047988643	0.597002
KO	ENSG00000089280.18	FUS	-0.0135811	0.8217992527158399	0.0852343
KO	ENSG00000089289.15	IGBP1	0.0755012	0.26891944437648685	0.570378
KO	ENSG00000089327.14	FXYD5	0.016623317155142918	0.8954116213315443	0.0479773
KO	ENSG00000089335.20	ZNF302	-0.02436	0.8526437916092799	0.0692324
KO	ENSG00000089351.14	GRAMD1A	0.044331	0.5999682247099856	0.221872
KO	ENSG00000089486.16	CDIP1	-0.0266342	0.7503290861723393	0.124748
KO	ENSG00000089597.16	GANAB	0.0490908	0.4019890550574244	0.395786
KO	ENSG00000089682.16	RBM41	0.00472185	0.9587673664722327	0.0182868
KO	ENSG00000089685.14	BIRC5	0.0475258	0.507324	0.294715
KO	ENSG00000089693.10	MLF2	-0.0722751	0.25697344106013115	0.590112
KO	ENSG00000089737.16	DDX24	-0.0607321	0.4678551457112727	0.329889
KO	ENSG00000089775.11	ZBTB25	0.12881962075765696	0.25105196906607397	0.600236
KO	ENSG00000089820.15	ARHGAP4	0.0695225	0.5640609117856378	0.248674
KO	ENSG00000089876.11	DHX32	0.0344256	0.7209130142879616	0.142117
KO	ENSG00000089902.9	RCOR1	0.0390717	0.6143316133328526	0.211597
KO	ENSG00000089916.17	GPATCH2L	0.019168503970535527	0.8324292686801399	0.0796527
KO	ENSG00000090006.17	LTBP4	-0.00591941	0.9536738303841957	0.0206001
KO	ENSG00000090013.9	BLVRB	-0.153137	0.0660268	1.18028
KO	ENSG00000090020.10	SLC9A1	-0.00423336	0.9748506497430561	0.0110619
KO	ENSG00000090054.13	SPTLC1	-0.0547418	0.5195805160464777	0.284347
KO	ENSG00000090060.17	PAPOLA	0.0696504	0.20222165603682357	0.694172
KO	ENSG00000090061.17	CCNK	0.060304	0.5024198603497336	0.298933
KO	ENSG00000090097.21	PCBP4	-0.0842423	0.6382138338981779	0.195034
KO	ENSG00000090238.11	YPEL3	-0.120697	0.22855083150538189	0.641017
KO	ENSG00000090263.15	MRPS33	-0.115709	0.2161526398885932	0.665239
KO	ENSG00000090266.12	NDUFB2	0.0313663	0.7354927811826674	0.133422
KO	ENSG00000090273.13	NUDC	0.00744485	0.9250410421502258	0.033839
KO	ENSG00000090316.15	MAEA	0.0352353	0.7616072592598554	0.118269
KO	ENSG00000090372.14	STRN4	-0.0683333	0.3757492314002564	0.425102
KO	ENSG00000090432.6	MUL1	-0.0365762	0.7932685380673516	0.10058
KO	ENSG00000090447.11	TFAP4	0.1693413076050094	0.1859342802081775	0.730641
KO	ENSG00000090470.14	PDCD7	-0.00985674	0.9452686216324855	0.0244448
KO	ENSG00000090487.10	SPG21	8.494058184804827e-5	0.9994953294460481	0.000219231
KO	ENSG00000090520.11	DNAJB11	-0.0153933	0.9235635286229114	0.0345332
KO	ENSG00000090530.9	P3H2	-0.0789023	0.4972274051315507	0.303445
KO	ENSG00000090565.15	RAB11FIP3	0.0507482	0.4480280427079021	0.348695
KO	ENSG00000090581.9	GNPTG	-0.000889749	0.9949204184483913	0.00221166
KO	ENSG00000090612.20	ZNF268	-0.0394242	0.7872745646702524	0.103874
KO	ENSG00000090615.14	GOLGA3	0.0613135	0.4444318535341293	0.352195
KO	ENSG00000090621.13	PABPC4	0.0250907	0.7607541362041517	0.118756
KO	ENSG00000090661.11	CERS4	0.0285316	0.7600435556112298	0.119162
KO	ENSG00000090674.15	MCOLN1	0.047534770708280535	0.7719998517597405	0.112383
KO	ENSG00000090686.15	USP48	0.0290373	0.6877705894053946	0.162556
KO	ENSG00000090776.5	EFNB1	0.0672462	0.6084888287111013	0.215747
KO	ENSG00000090857.13	PDPR	-0.00429357	0.9714449720502918	0.0125818
KO	ENSG00000090861.15	AARS	-0.055544	0.4449772199253764	0.351662
KO	ENSG00000090863.11	GLG1	-0.0285646	0.5852212052417295	0.23268
KO	ENSG00000090889.11	KIF4A	0.016357839610093496	0.8345560194314595	0.0785445
KO	ENSG00000090905.18	TNRC6A	-0.00664357	0.9244132630652774	0.0341338
KO	ENSG00000090924.14	PLEKHG2	0.15105686807307406	0.0901452	1.04506
KO	ENSG00000090932.10	DLL3	0.0409507	0.7991431141115298	0.0973754
KO	ENSG00000090971.4	NAT14	0.0115336	0.9486881890754342	0.0228765
KO	ENSG00000090975.12	PITPNM2	0.012481151112748442	0.926544	0.0331342
KO	ENSG00000090989.17	EXOC1	0.0667192	0.48248006460619863	0.316521
KO	ENSG00000091009.7	RBM27	0.16450807212579227	0.13166274863875652	0.880537
KO	ENSG00000091039.16	OSBPL8	0.018585840820480183	0.8065310782355455	0.0933789
KO	ENSG00000091073.19	DTX2	0.020772281438869375	0.9006417473710192	0.0454479
KO	ENSG00000091127.13	PUS7	0.024908386867562804	0.776544	0.109834
KO	ENSG00000091129.19	NRCAM	0.0491711	0.42270657937700207	0.373961
KO	ENSG00000091136.13	LAMB1	0.12060799372542283	0.14334785176535242	0.843609
KO	ENSG00000091140.13	DLD	-0.00827025	0.939724	0.0269996
KO	ENSG00000091157.13	WDR7	0.0169119	0.8520529257555073	0.0695334
KO	ENSG00000091164.12	TXNL1	-0.0408001	0.6338858046860458	0.197989
KO	ENSG00000091262.15	ABCC6	0.00999612	0.9486415328905363	0.0228979
KO	ENSG00000091317.7	CMTM6	-0.0490414	0.599189	0.222436
KO	ENSG00000091409.14	ITGA6	-0.00040507	0.9979351079892445	0.000897698
KO	ENSG00000091428.17	RAPGEF4	0.0168207	0.8665609664502126	0.0622009
KO	ENSG00000091436.16	MAP3K20	-0.0838325	0.0487023	1.31245
KO	ENSG00000091483.6	FH	0.017621922809505645	0.9353075786112907	0.0290455
KO	ENSG00000091490.10	SEL1L3	0.1422203285290324	0.0322252	1.4918		1.4918
KO	ENSG00000091527.15	CDV3	0.0556026	0.5480592980004553	0.261172
KO	ENSG00000091542.8	ALKBH5	0.019252954839211744	0.8473121938245644	0.0719565
KO	ENSG00000091592.15	NLRP1	-0.122811	0.1202125083430316	0.92005
KO	ENSG00000091622.15	PITPNM3	0.0365412	0.8300321400770154	0.0809051
KO	ENSG00000091640.7	SPAG7	0.029926	0.8574231695277355	0.0668048
KO	ENSG00000091651.8	ORC6	0.00299079	0.9824710885004867	0.00768022
KO	ENSG00000091656.15	ZFHX4	-0.0193871	0.7900977438412754	0.102319
KO	ENSG00000091732.15	ZC3HC1	-0.0704477	0.4824408120187367	0.316556
KO	ENSG00000091947.9	TMEM101	-0.0473363	0.6964687819553463	0.157098
KO	ENSG00000092010.14	PSME1	-0.0876983	0.347574	0.458953
KO	ENSG00000092020.10	PPP2R3C	-0.0907557	0.25430039991838166	0.594653
KO	ENSG00000092094.10	OSGEP	-0.0165223	0.9115379741371834	0.0402252
KO	ENSG00000092098.16	RNF31	-0.0742515	0.5158756714875823	0.287455
KO	ENSG00000092108.20	SCFD1	0.00224961	0.9809957172441711	0.00833289
KO	ENSG00000092140.14	G2E3	-0.0122552	0.9125733292397439	0.0397322
KO	ENSG00000092148.12	HECTD1	-0.00642869	0.9296826265536083	0.0316653
KO	ENSG00000092199.17	HNRNPC	0.0874815	0.019518727622878613	1.70955
KO	ENSG00000092201.9	SUPT16H	0.012112571508842167	0.883284	0.0538996
KO	ENSG00000092203.13	TOX4	0.017585815992433376	0.9088368298107437	0.0415141
KO	ENSG00000092421.16	SEMA6A	-0.0288112	0.7948608950151737	0.0997089
KO	ENSG00000092439.13	TRPM7	0.056564314834673696	0.3882843755282604	0.41085
KO	ENSG00000092445.11	TYRO3	0.0735225	0.4718799111002593	0.326169
KO	ENSG00000092470.11	WDR76	0.0028863	0.9830993110477854	0.00740261
KO	ENSG00000092531.9	SNAP23	0.044421290852152476	0.7857096924888092	0.104738
KO	ENSG00000092621.12	PHGDH	0.031934180088449164	0.644988	0.190448
KO	ENSG00000092820.17	EZR	0.011938893687026738	0.8898395020881873	0.0506883
KO	ENSG00000092841.18	MYL6	0.028956772643682877	0.6349391357650181	0.197268
KO	ENSG00000092847.11	AGO1	0.0806449	0.17376710340794138	0.760032
KO	ENSG00000092853.13	CLSPN	-0.104299	0.031015652131109257	1.50842
KO	ENSG00000092931.11	MFSD11	0.00264599	0.9822725274636196	0.007768
KO	ENSG00000092964.17	DPYSL2	-0.0117702	0.9162020884436035	0.0380087
KO	ENSG00000092978.10	GPATCH2	-0.0605522	0.45358582696801963	0.343341
KO	ENSG00000093000.18	NUP50	0.024424563550588783	0.8253687455323143	0.083352
KO	ENSG00000093009.9	CDC45	-0.0514576	0.5723315267711961	0.242352
KO	ENSG00000093010.13	COMT	-0.00365264	0.9741071309249589	0.0113933
KO	ENSG00000093144.18	ECHDC1	0.0854364	0.2237549261859746	0.650227
KO	ENSG00000093167.17	LRRFIP2	-0.105863	0.0795109	1.09957
KO	ENSG00000093183.13	SEC22C	0.0659214	0.5251247623452714	0.279738
KO	ENSG00000093217.9	XYLB	0.0634154	0.4920159431169633	0.308021
KO	ENSG00000094631.18	HDAC6	0.013795623779201644	0.9101591594041811	0.0408827
KO	ENSG00000094804.9	CDC6	0.048879198103351604	0.5698804720021345	0.244216
KO	ENSG00000094880.10	CDC23	0.041622400029941144	0.7411001227141882	0.130123
KO	ENSG00000094914.12	AAAS	0.0891543	0.41221471084430117	0.384877
KO	ENSG00000094916.15	CBX5	-0.0348025	0.3547025999833653	0.450136
KO	ENSG00000094975.13	SUCO	0.0541034	0.5312571736937393	0.274695
KO	ENSG00000095002.13	MSH2	0.0682315	0.22975412427633848	0.638737
KO	ENSG00000095015.5	MAP3K1	-0.0688141	0.43035270166047873	0.366175
KO	ENSG00000095059.15	DHPS	-0.0629746	0.6013496283958307	0.220873
KO	ENSG00000095066.11	HOOK2	0.0802448	0.340635	0.467711
KO	ENSG00000095139.13	ARCN1	-0.0432384	0.6237764247149713	0.204971
KO	ENSG00000095203.14	EPB41L4B	-0.029971	0.7647672408085812	0.116471
KO	ENSG00000095209.11	TMEM38B	0.0656895	0.46648550966026237	0.331162
KO	ENSG00000095319.14	NUP188	-0.0215179	0.8339110621804727	0.0788803
KO	ENSG00000095380.10	NANS	-0.0774705	0.4810553330810533	0.317805
KO	ENSG00000095397.13	WHRN	-0.0656427	0.44314349481790943	0.353456
KO	ENSG00000095485.17	CWF19L1	0.0916797	0.36863567779416667	0.433403
KO	ENSG00000095539.15	SEMA4G	0.16285358929536384	0.3489782208184032	0.457202
KO	ENSG00000095564.13	BTAF1	-0.145192	5.225440177583146e-4	3.28188
KO	ENSG00000095574.11	IKZF5	-0.00521125	0.9753790980868946	0.0108266
KO	ENSG00000095637.21	SORBS1	0.0642999	0.49282533454504596	0.307307
KO	ENSG00000095739.10	BAMBI	0.0619408	0.41959309626092733	0.377172
KO	ENSG00000095777.14	MYO3A	-0.0265067	0.6853051377866874	0.164116
KO	ENSG00000095787.21	WAC	-0.0267575	0.4648594118207931	0.332678
KO	ENSG00000095794.19	CREM	-0.00347588	0.9744379943032863	0.0112458
KO	ENSG00000095906.16	NUBP2	-0.0757782	0.31865366634944015	0.496681
KO	ENSG00000095951.16	HIVEP1	-0.0848639	0.17228741448723284	0.763746
KO	ENSG00000096060.14	FKBP5	0.0454114	0.48675278570782476	0.312692
KO	ENSG00000096063.15	SRPK1	-0.0132342	0.8105216002685305	0.0912354
KO	ENSG00000096070.19	BRPF3	-0.0101963	0.9293333552225775	0.0318285
KO	ENSG00000096080.11	MRPS18A	0.0818457	0.4814637447694961	0.317436
KO	ENSG00000096092.5	TMEM14A	0.0856424	0.4260169652240718	0.370573
KO	ENSG00000096093.15	EFHC1	0.06354	0.539718	0.267833
KO	ENSG00000096384.19	HSP90AB1	-0.00980736	0.8421878855253794	0.074591
KO	ENSG00000096401.7	CDC5L	0.0288626	0.6692946707924375	0.174383
KO	ENSG00000096433.10	ITPR3	0.012240662471106514	0.9107413232488833	0.040605
KO	ENSG00000096654.15	ZNF184	0.0467336	0.7425861488060823	0.129253
KO	ENSG00000096696.13	DSP	-0.0448029	0.22774667765184944	0.642548
KO	ENSG00000096717.11	SIRT1	-0.0510006	0.6133149345777824	0.212316
KO	ENSG00000096746.17	HNRNPH3	-0.0143854	0.8752293687356503	0.0578781
KO	ENSG00000096872.15	IFT74	-0.0484628	0.6119789968399924	0.213263
KO	ENSG00000096968.13	JAK2	-0.0591126	0.539168	0.268276
KO	ENSG00000097007.17	ABL1	-0.0056637	0.9394217838683124	0.0271394
KO	ENSG00000097021.19	ACOT7	0.017573201784751517	0.8510248147634891	0.0700578
KO	ENSG00000097033.14	SH3GLB1	0.0215616	0.8177995411066804	0.0873531
KO	ENSG00000097046.12	CDC7	-0.0520359	0.4514352251293126	0.345405
KO	ENSG00000097096.8	SYDE2	0.049993526890728265	0.6864419113674378	0.163396
KO	ENSG00000099139.13	PCSK5	0.11283994150396483	0.1065994128707311	0.972245
KO	ENSG00000099194.5	SCD	0.0894711	0.026691271895519727	1.57363
KO	ENSG00000099203.6	TMED1	-0.0523929	0.6972693920299436	0.156599
KO	ENSG00000099204.18	ABLIM1	-0.0293572	0.6800244785016949	0.167475
KO	ENSG00000099219.13	ERMP1	0.013962390275318136	0.9219774933323927	0.0352797
KO	ENSG00000099246.16	RAB18	-0.152018	0.00174927	2.75714
KO	ENSG00000099250.17	NRP1	-0.0688928	0.3405280665553508	0.467847
KO	ENSG00000099251.14	HSD17B7P2	0.00768379	0.9399440842661553	0.026898
KO	ENSG00000099256.18	PRTFDC1	0.031219772549952333	0.7994019299830278	0.0972348
KO	ENSG00000099284.13	H2AFY2	0.094886	0.20035219039779367	0.698206
KO	ENSG00000099290.15	WASHC2A	-0.142907	0.11299699324391133	0.946933
KO	ENSG00000099308.10	MAST3	-0.00691933	0.9686952402924783	0.0138128
KO	ENSG00000099326.8	MZF1	-0.0239283	0.8247878612726632	0.0836577
KO	ENSG00000099331.13	MYO9B	-0.0245197	0.7401264942606813	0.130694
KO	ENSG00000099338.22	CATSPERG	0.12856898834557481	0.0782094	1.10674
KO	ENSG00000099341.11	PSMD8	0.0451983	0.49552442712490724	0.304935
KO	ENSG00000099364.16	FBXL19	-0.0822503	0.34409141479144845	0.463326
KO	ENSG00000099381.17	SETD1A	0.0691955	0.35665006903803026	0.447758
KO	ENSG00000099385.11	BCL7C	0.012592199301659408	0.9117672649587671	0.040116
KO	ENSG00000099622.13	CIRBP	-0.0679442	0.4077043507499228	0.389655
KO	ENSG00000099624.7	ATP5D	-0.0454258	0.6366037037632303	0.196131
KO	ENSG00000099783.11	HNRNPM	0.013173687201690865	0.8322217732838117	0.0797609
KO	ENSG00000099785.10	MARCH2	-0.0806893	0.6855087445479476	0.163987
KO	ENSG00000099795.6	NDUFB7	0.0783964	0.3401418169872267	0.46834
KO	ENSG00000099797.13	TECR	0.1216032057029634	0.19025557795169878	0.720663
KO	ENSG00000099800.7	TIMM13	0.0299666	0.7588989619034839	0.119816
KO	ENSG00000099804.8	CDC34	-0.0509362	0.6009003540102673	0.221198
KO	ENSG00000099810.18	MTAP	-0.0108233	0.9383176968137114	0.0276501
KO	ENSG00000099814.15	CEP170B	-0.0192075	0.8735873674177119	0.0586937
KO	ENSG00000099817.11	POLR2E	-0.0208898	0.8046328541616343	0.0944022
KO	ENSG00000099821.13	POLRMT	0.026778903420295496	0.8925518790065784	0.0493665
KO	ENSG00000099822.2	HCN2	0.00446501	0.9750383543113984	0.0109783
KO	ENSG00000099849.14	RASSF7	0.0565555	0.7698749803515663	0.11358
KO	ENSG00000099860.8	GADD45B	-0.000625352	0.9972996965861981	0.00117431
KO	ENSG00000099864.17	PALM	3.199322574079741e-4	0.996857	0.00136727
KO	ENSG00000099875.14	MKNK2	8.776269966949312e-4	0.9940807828306377	0.00257832
KO	ENSG00000099899.14	TRMT2A	-0.1282	0.13461463700383072	0.870908
KO	ENSG00000099901.16	RANBP1	-0.0654573	0.24359528075045794	0.613331
KO	ENSG00000099904.15	ZDHHC8	-0.00277856	0.9829037435674817	0.00748901
KO	ENSG00000099910.16	KLHL22	0.0629886	0.323662	0.489908
KO	ENSG00000099917.17	MED15	0.0362818	0.5890005910823216	0.229884
KO	ENSG00000099940.11	SNAP29	-0.000568087	0.9966016821924353	0.00147838
KO	ENSG00000099942.12	CRKL	-0.0876052	0.2590743479798063	0.586576
KO	ENSG00000099949.18	LZTR1	-0.077566	0.4456384644474916	0.351017
KO	ENSG00000099954.18	CECR2	5.205385110776317e-4	0.9960748831322964	0.00170801
KO	ENSG00000099956.18	SMARCB1	-0.00997509	0.9065165548033297	0.0426243
KO	ENSG00000099958.14	DERL3	-0.0304028	0.8178280403172584	0.087338
KO	ENSG00000099968.17	BCL2L13	0.0743061	0.35932391758444754	0.444514
KO	ENSG00000099977.13	DDT	0.0322884	0.7605706763737001	0.11886
KO	ENSG00000099991.17	CABIN1	0.022562981284132907	0.7307711138980045	0.136219
KO	ENSG00000099992.15	TBC1D10A	-0.0315768	0.8413029543889632	0.0750476
KO	ENSG00000099995.18	SF3A1	0.012469541752890587	0.8681027000561864	0.0614289
KO	ENSG00000099999.14	RNF215	-0.0102067	0.938408	0.0276082
KO	ENSG00000100003.17	SEC14L2	0.0344385	0.8534934290268956	0.0687998
KO	ENSG00000100014.19	SPECC1L	-0.0118667	0.9378092967089874	0.0278855
KO	ENSG00000100023.18	PPIL2	0.010095321749680222	0.934674	0.0293399
KO	ENSG00000100027.14	YPEL1	-0.000682157	0.9960110026451394	0.00173586
KO	ENSG00000100028.11	SNRPD3	0.038291759505425925	0.5519640413991664	0.258089
KO	ENSG00000100029.17	PES1	-0.0510616	0.5198001046463843	0.284164
KO	ENSG00000100030.14	MAPK1	0.00944009	0.8997517037661203	0.0458773
KO	ENSG00000100031.18	GGT1	-0.0593147	0.5345298932878592	0.272028
KO	ENSG00000100034.13	PPM1F	-0.0453952	0.6256802553864875	0.203648
KO	ENSG00000100036.12	SLC35E4	-0.0296074	0.8386973017970967	0.0763948
KO	ENSG00000100038.19	TOP3B	0.054957	0.6438256148132884	0.191232
KO	ENSG00000100056.11	ESS2	0.00407442	0.9805217577891412	0.00854276
KO	ENSG00000100058.12	CRYBB2P1	0.0226507	0.8236352644648531	0.0842651
KO	ENSG00000100065.14	CARD10	0.00410488	0.9803073918153902	0.00863772
KO	ENSG00000100068.11	LRP5L	0.0323472	0.795318	0.0994592
KO	ENSG00000100075.9	SLC25A1	-0.0178251	0.8614952265254987	0.0647471
KO	ENSG00000100077.14	GRK3	-0.0576808	0.459219	0.33798
KO	ENSG00000100083.18	GGA1	0.024991450977468525	0.8019938503744658	0.095829
KO	ENSG00000100084.14	HIRA	0.0382165	0.7995053945782425	0.0971786
KO	ENSG00000100092.20	SH3BP1	-0.0259568	0.8841008909023615	0.0534982
KO	ENSG00000100097.11	LGALS1	0.17167351224234728	0.0809753	1.09165
KO	ENSG00000100099.20	HPS4	-0.000379994	0.9976132224686047	0.0010378
KO	ENSG00000100104.13	SRRD	-0.0856443	0.4752155316211536	0.323109
KO	ENSG00000100105.17	PATZ1	0.00863395	0.9466940794703549	0.0237903
KO	ENSG00000100106.19	TRIOBP	0.12595311070875426	0.049640104275231405	1.30417		1.30417
KO	ENSG00000100109.16	TFIP11	-0.0417688	0.7046346214938651	0.152036
KO	ENSG00000100116.16	GCAT	0.074819	0.6679789433865538	0.175237
KO	ENSG00000100124.14	ANKRD54	-0.00715481	0.966561	0.0147709
KO	ENSG00000100129.17	EIF3L	0.0880255	0.3775391479858885	0.423038
KO	ENSG00000100138.13	SNU13	0.0707041	0.308345	0.510963
KO	ENSG00000100139.13	MICALL1	0.0687477	0.2013387199168122	0.696073
KO	ENSG00000100147.13	CCDC134	0.00423478	0.9795400474465042	0.0089778
KO	ENSG00000100150.16	DEPDC5	-0.0789415	0.2577221884996347	0.588848
KO	ENSG00000100151.15	PICK1	-0.0657617	0.5368005689217046	0.270187
KO	ENSG00000100154.14	TTC28	0.0045397	0.8952898675874669	0.0480363
KO	ENSG00000100162.14	CENPM	-0.000919605	0.9947296445237929	0.00229494
KO	ENSG00000100167.19	SEPT3	-0.0479552	0.7433072367525366	0.128832
KO	ENSG00000100181.22	TPTEP1	-0.0410505	0.725943	0.139098
KO	ENSG00000100196.10	KDELR3	-0.0464472	0.8027600149645207	0.0954143
KO	ENSG00000100201.20	DDX17	-0.0435673	0.12925494668360393	0.888553
KO	ENSG00000100207.18	TCF20	0.0550383	0.30887644536008785	0.510215
KO	ENSG00000100209.9	HSCB	-0.0483671	0.5696265508313041	0.24441
KO	ENSG00000100211.10	CBY1	-0.0721902	0.4438481769779306	0.352766
KO	ENSG00000100216.5	TOMM22	0.0278393	0.7991636915321043	0.0973643
KO	ENSG00000100219.16	XBP1	-0.0317996	0.7227309579871656	0.141023
KO	ENSG00000100220.11	RTCB	0.00730788	0.9492492144176984	0.0226198
KO	ENSG00000100221.10	JOSD1	-0.0316657	0.7981466484961686	0.0979173
KO	ENSG00000100225.17	FBXO7	-0.0544914	0.5075951871463293	0.294483
KO	ENSG00000100226.15	GTPBP1	0.040384583784737554	0.6352939446798072	0.197025
KO	ENSG00000100227.17	POLDIP3	-0.119875	0.058792887599269525	1.23068
KO	ENSG00000100228.12	RAB36	-0.0592691	0.5903168596386984	0.228915
KO	ENSG00000100234.11	TIMP3	0.046356312317874564	0.6602395864545946	0.180298
KO	ENSG00000100239.15	PPP6R2	-0.015426	0.7641000276459913	0.11685
KO	ENSG00000100241.20	SBF1	0.00582286	0.9561546900199386	0.0194718
KO	ENSG00000100242.15	SUN2	0.0471747	0.6556525217953691	0.183326
KO	ENSG00000100243.20	CYB5R3	-0.0161699	0.8119214742207141	0.090486
KO	ENSG00000100258.17	LMF2	0.0709001	0.2870967029157207	0.541972
KO	ENSG00000100263.13	RHBDD3	-0.00360706	0.9743017200340113	0.0113065
KO	ENSG00000100266.18	PACSIN2	0.0329967	0.637344	0.195626
KO	ENSG00000100280.16	AP1B1	0.0386343	0.499614	0.301366
KO	ENSG00000100281.13	HMGXB4	0.0033188	0.9725752338273691	0.0120768
KO	ENSG00000100284.20	TOM1	-0.0157287	0.9110599383836943	0.040453
KO	ENSG00000100288.19	CHKB	-0.0109749	0.952819	0.0209895
KO	ENSG00000100294.12	MCAT	-0.0842399	0.5435203681803638	0.264784
KO	ENSG00000100296.13	THOC5	-0.0596354	0.40733474558347826	0.390049
KO	ENSG00000100297.15	MCM5	-0.0370983	0.6198547983518068	0.20771
KO	ENSG00000100299.17	ARSA	0.00584993	0.9739358424730847	0.0114697
KO	ENSG00000100300.17	TSPO	0.1283023765355026	0.0867728	1.06162
KO	ENSG00000100304.12	TTLL12	0.0483183	0.5617343372732017	0.250469
KO	ENSG00000100316.15	RPL3	-0.0031829	0.9502695198384639	0.0221532
KO	ENSG00000100319.12	ZMAT5	-0.0646291	0.6090610251676591	0.215339
KO	ENSG00000100320.22	RBFOX2	0.00494823	0.9251692473615603	0.0337788
KO	ENSG00000100321.14	SYNGR1	-0.0337716	0.7444274325960273	0.128178
KO	ENSG00000100324.13	TAB1	0.0631934	0.5588503564078052	0.252704
KO	ENSG00000100325.14	ASCC2	0.0269008	0.6893088632307152	0.161586
KO	ENSG00000100330.15	MTMR3	-0.00372411	0.9569822679156963	0.0190961
KO	ENSG00000100335.13	MIEF1	0.0467978	0.6034117554836047	0.219386
KO	ENSG00000100344.10	PNPLA3	0.11650466895406043	0.4455441023199092	0.351109
KO	ENSG00000100345.20	MYH9	0.025489120756778394	0.6518099415491292	0.185879
KO	ENSG00000100347.14	SAMM50	0.0760657	0.4006708189305916	0.397212
KO	ENSG00000100348.9	TXN2	-0.0206053	0.8441402811478823	0.0735854
KO	ENSG00000100350.14	FOXRED2	0.057557919551102794	0.28562218013400525	0.544208
KO	ENSG00000100353.17	EIF3D	-0.0637839	0.1877320700979524	0.726462
KO	ENSG00000100354.20	TNRC6B	-0.0469518	0.096345	1.01617
KO	ENSG00000100359.20	SGSM3	-0.0170175	0.9206073418377287	0.0359256
KO	ENSG00000100360.14	IFT27	0.0402245	0.6992756158108163	0.155352
KO	ENSG00000100364.18	KIAA0930	-0.00160235	0.9897719534154874	0.00446486
KO	ENSG00000100372.14	SLC25A17	-0.0354433	0.6580296450027496	0.181755
KO	ENSG00000100376.11	FAM118A	0.065932	0.41858222481536805	0.378219
KO	ENSG00000100379.17	KCTD17	0.0204245	0.9172149023898203	0.0375289
KO	ENSG00000100380.13	ST13	0.0314586	0.6620588081951913	0.179103
KO	ENSG00000100387.8	RBX1	-0.0179571	0.8751836574748267	0.0579008
KO	ENSG00000100393.12	EP300	-0.0379878	0.35452758488438857	0.45035
KO	ENSG00000100395.14	L3MBTL2	-0.143673	0.0338319	1.47067
KO	ENSG00000100401.19	RANGAP1	0.047428008342625755	0.4923463083783703	0.307729
KO	ENSG00000100403.11	ZC3H7B	0.0370497	0.6195525847789913	0.207922
KO	ENSG00000100410.7	PHF5A	-0.0101335	0.9489760557312704	0.0227447
KO	ENSG00000100412.15	ACO2	0.1171646709713189	0.0552108	1.25798
KO	ENSG00000100413.16	POLR3H	0.054869447466769444	0.5626761041527405	0.249742
KO	ENSG00000100416.12	TRMU	0.1237136190488609	0.1638696269503772	0.785502
KO	ENSG00000100417.11	PMM1	-0.0534073	0.6632697404169616	0.17831
KO	ENSG00000100418.7	DESI1	-0.0398309	0.6652682502260847	0.177003
KO	ENSG00000100422.13	CERK	-0.00731619	0.9557218269336061	0.0196685
KO	ENSG00000100425.18	BRD1	-0.17174	4.1574999434506785e-4	3.38117
KO	ENSG00000100426.6	ZBED4	-0.00638872	0.9581493768994573	0.0185668
KO	ENSG00000100429.17	HDAC10	-0.014649	0.9232713736256182	0.0346706
KO	ENSG00000100441.9	KHNYN	0.0802098	0.499614	0.301366
KO	ENSG00000100442.10	FKBP3	-0.0167095	0.8719882450240868	0.0594894
KO	ENSG00000100445.17	SDR39U1	-0.00618736	0.9715307902985005	0.0125434
KO	ENSG00000100461.17	RBM23	-0.0647027	0.43847107626187704	0.358059
KO	ENSG00000100462.15	PRMT5	-0.0650255	0.4868455035121506	0.312609
KO	ENSG00000100473.15	COCH	0.015020629632052314	0.8908820192749485	0.0501798
KO	ENSG00000100479.12	POLE2	0.0427066	0.682919	0.165631
KO	ENSG00000100485.11	SOS2	0.0478223	0.6003500651202095	0.221595
KO	ENSG00000100490.9	CDKL1	0.013055583731226176	0.9158878340265986	0.0381577
KO	ENSG00000100503.23	NIN	0.0231023	0.7929468313284588	0.100756
KO	ENSG00000100504.16	PYGL	0.14561141342863598	0.020151897084061586	1.69568		1.69568
KO	ENSG00000100505.13	TRIM9	-0.0495245	0.6552878764096353	0.183568
KO	ENSG00000100519.11	PSMC6	0.0437017	0.7319363990375712	0.135527
KO	ENSG00000100522.8	GNPNAT1	-0.00225425	0.9887653151330463	0.00490678
KO	ENSG00000100523.14	DDHD1	0.17744598983363263	0.00218932	2.65969		2.65969
KO	ENSG00000100526.19	CDKN3	0.061843597240498496	0.6673489678195569	0.175647
KO	ENSG00000100528.11	CNIH1	-0.0259898	0.8177529370337329	0.0873779
KO	ENSG00000100532.11	CGRRF1	-0.0109861	0.909572	0.0411629
KO	ENSG00000100554.11	ATP6V1D	-0.0477749	0.6760932817625893	0.169993
KO	ENSG00000100564.8	PIGH	0.010154342592695046	0.955345	0.0198399
KO	ENSG00000100567.12	PSMA3	-0.0841189	0.23344203705650504	0.631821
KO	ENSG00000100568.10	VTI1B	-0.0422094	0.7649642448171156	0.116359
KO	ENSG00000100575.13	TIMM9	-0.0869301	0.26578239132237674	0.575474
KO	ENSG00000100577.18	GSTZ1	0.0399547	0.8615764316759601	0.0647062
KO	ENSG00000100578.14	KIAA0586	0.011661801227376208	0.9161366113618927	0.0380398
KO	ENSG00000100580.7	TMED8	0.00621071	0.9618545529242855	0.0168906
KO	ENSG00000100591.7	AHSA1	-0.0388625	0.7960258999985426	0.0990728
KO	ENSG00000100592.15	DAAM1	-0.0388016	0.6883979767760404	0.16216
KO	ENSG00000100596.6	SPTLC2	0.0368824	0.6719199876147027	0.172682
KO	ENSG00000100599.15	RIN3	0.017774745489811433	0.8852758000699636	0.0529214
KO	ENSG00000100600.14	LGMN	0.036692	0.8067737812311456	0.0932482
KO	ENSG00000100601.9	ALKBH1	-0.169584	0.0660422	1.18018
KO	ENSG00000100603.13	SNW1	-0.0301026	0.7629798483693454	0.117487
KO	ENSG00000100605.16	ITPK1	0.10792414365020209	0.2799106930778194	0.552981
KO	ENSG00000100612.13	DHRS7	0.16980026551013008	0.0995269	1.00206
KO	ENSG00000100614.17	PPM1A	0.021656621258625115	0.821132	0.0855869
KO	ENSG00000100625.8	SIX4	0.014145073204114069	0.9375290774021179	0.0280153
KO	ENSG00000100626.16	GALNT16	-0.0110594	0.9354749852145527	0.0289678
KO	ENSG00000100629.16	CEP128	0.014709857048554103	0.8488931868175107	0.071147
KO	ENSG00000100632.10	ERH	-0.031676	0.794883	0.0996966
KO	ENSG00000100644.16	HIF1A	0.040865530673268785	0.5730950472945637	0.241773
KO	ENSG00000100647.7	SUSD6	0.027713903855655437	0.8258668089897394	0.08309
KO	ENSG00000100650.15	SRSF5	-0.0518987	0.5520879690101791	0.257992
KO	ENSG00000100664.10	EIF5	-0.0691677	0.29628500745770753	0.52829
KO	ENSG00000100697.14	DICER1	-0.0118717	0.8917033505693225	0.0497796
KO	ENSG00000100711.13	ZFYVE21	0.0072909	0.9662603924140992	0.0149058
KO	ENSG00000100714.15	MTHFD1	-0.0392849	0.560961	0.251068
KO	ENSG00000100722.18	ZC3H14	0.0238433	0.7994695374284289	0.0971981
KO	ENSG00000100726.14	TELO2	-0.0584554	0.5058631165225705	0.295967
KO	ENSG00000100731.15	PCNX1	-0.0431536	0.39558508941079024	0.40276
KO	ENSG00000100749.7	VRK1	0.0934018	0.12786312590178076	0.893255
KO	ENSG00000100764.13	PSMC1	-0.231217	7.15619002629468e-4	3.14532
KO	ENSG00000100767.15	PAPLN	0.1049437847178946	0.1811980928353699	0.741846
KO	ENSG00000100784.10	RPS6KA5	-0.00725357	0.9343776207031068	0.0294776
KO	ENSG00000100796.17	PPP4R3A	0.034347924794508364	0.6729762540208257	0.172
KO	ENSG00000100804.18	PSMB5	-0.101268	0.1388758208852249	0.857373
KO	ENSG00000100811.12	YY1	0.0105265	0.8844362528484893	0.0533335
KO	ENSG00000100813.14	ACIN1	-0.0607876	0.27771786555384953	0.556396
KO	ENSG00000100814.17	CCNB1IP1	-0.044635	0.694171	0.158534
KO	ENSG00000100815.12	TRIP11	-0.0743844	0.31100339476365757	0.507235
KO	ENSG00000100823.11	APEX1	0.0406753	0.6964970594232988	0.157081
KO	ENSG00000100836.10	PABPN1	-0.0998796	0.42296038241964845	0.3737
KO	ENSG00000100852.12	ARHGAP5	-0.0672208	0.15037823960696037	0.822815
KO	ENSG00000100865.14	CINP	-0.0377324	0.7672523632100134	0.115062
KO	ENSG00000100867.14	DHRS2	0.23677095748999624	0.14754991549831903	0.831061
KO	ENSG00000100883.11	SRP54	-0.00821059	0.949774	0.0223795
KO	ENSG00000100888.12	CHD8	-0.0187874	0.7968308698227333	0.0986338
KO	ENSG00000100897.17	DCAF11	-0.0236208	0.8679817534348726	0.0614894
KO	ENSG00000100906.10	NFKBIA	0.11796781750168105	0.35631278903947416	0.448169
KO	ENSG00000100911.15	PSME2	0.0109508	0.9613862001713352	0.0171021
KO	ENSG00000100916.13	BRMS1L	-0.021413	0.848015	0.0715964
KO	ENSG00000100926.14	TM9SF1	0.037421121088555824	0.8399519193407881	0.0757456
KO	ENSG00000100934.14	SEC23A	-0.0445203	0.6228935504317272	0.205586
KO	ENSG00000100938.17	GMPR2	-0.150459	0.1489556228768145	0.826943
KO	ENSG00000100941.8	PNN	-0.0266856	0.7560272756804017	0.121463
KO	ENSG00000100949.14	RABGGTA	0.023931418255479203	0.9129023761407009	0.0395757
KO	ENSG00000100979.14	PLTP	0.0219258	0.8910158267432455	0.0501146
KO	ENSG00000100982.11	PCIF1	-0.00903562	0.964519	0.0156893
KO	ENSG00000100983.9	GSS	0.00947199	0.9388491748125171	0.0274042
KO	ENSG00000100991.11	TRPC4AP	-0.00842801	0.9182758886345527	0.0370268
KO	ENSG00000100994.11	PYGB	0.0732739	0.5467328682731271	0.262225
KO	ENSG00000100997.18	ABHD12	-0.0769224	0.2848592976083477	0.54537
KO	ENSG00000101000.5	PROCR	0.09784	0.2836194362217337	0.547264
KO	ENSG00000101003.9	GINS1	0.059119884907762946	0.5556467977530427	0.255201
KO	ENSG00000101004.14	NINL	0.10315769703038408	0.0903494	1.04407
KO	ENSG00000101019.21	UQCC1	-0.0222295	0.8027459418438999	0.0954219
KO	ENSG00000101040.19	ZMYND8	0.007318	0.9208373695805675	0.0358171
KO	ENSG00000101052.12	IFT52	0.1903324610284018	0.00713577	2.14656		2.14656
KO	ENSG00000101057.15	MYBL2	-0.042583	0.3521856387485261	0.453228
KO	ENSG00000101079.20	NDRG3	-0.0681389	0.3952377980644514	0.403142
KO	ENSG00000101084.17	C20orf24	0.0667592	0.49058662475995346	0.309284
KO	ENSG00000101098.12	RIMS4	0.0439733	0.6836411945573635	0.165172
KO	ENSG00000101104.12	PABPC1L	-0.0621939	0.5384934244963089	0.26882
KO	ENSG00000101109.11	STK4	0.026853695758262387	0.752883	0.123273
KO	ENSG00000101126.15	ADNP	0.00865526	0.897369	0.0470288
KO	ENSG00000101132.9	PFDN4	-0.0126835	0.9417786314044428	0.0260512
KO	ENSG00000101138.11	CSTF1	-0.00811221	0.9582483388070997	0.0185219
KO	ENSG00000101144.12	BMP7	-0.0389082	0.6302653837994882	0.200477
KO	ENSG00000101146.12	RAE1	0.10027653465834328	0.2488453097244188	0.604071
KO	ENSG00000101150.17	TPD52L2	-0.0886656	0.2074585208573894	0.683069
KO	ENSG00000101152.10	DNAJC5	0.0683338	0.26725609019311497	0.573072
KO	ENSG00000101158.13	NELFCD	-0.0338122	0.7133697185244674	0.146685
KO	ENSG00000101160.13	CTSZ	0.0388937	0.8400069915096255	0.0757171
KO	ENSG00000101161.7	PRPF6	-0.0608569	0.38624196172006164	0.413141
KO	ENSG00000101166.15	PRELID3B	-0.0196166	0.8723598313669562	0.0593043
KO	ENSG00000101181.17	MTG2	-0.0461933	0.6883588707786992	0.162185
KO	ENSG00000101182.14	PSMA7	0.028491572111493148	0.7188708138876447	0.143349
KO	ENSG00000101187.15	SLCO4A1	-0.0533157	0.7362334837168766	0.132984
KO	ENSG00000101189.6	MRGBP	-0.00620889	0.9768192426203713	0.0101858
KO	ENSG00000101190.12	TCFL5	0.00708931	0.9635023616805647	0.0161472
KO	ENSG00000101191.16	DIDO1	0.0420349	0.49784051442587335	0.30291
KO	ENSG00000101193.7	GID8	-0.0784791	0.31908166395899984	0.496098
KO	ENSG00000101199.12	ARFGAP1	-0.00455377	0.9765666766895329	0.0102981
KO	ENSG00000101210.10	EEF1A2	0.14482414340491662	0.1382354557872589	0.859381
KO	ENSG00000101216.10	GMEB2	0.001879	0.9914423383409007	0.00373254
KO	ENSG00000101220.17	C20orf27	0.0512293	0.6008744663667669	0.221216
KO	ENSG00000101224.17	CDC25B	-0.0619871	0.4032510185102786	0.394425
KO	ENSG00000101236.16	RNF24	-0.00277282	0.9838483708160906	0.00707183
KO	ENSG00000101246.19	ARFRP1	-0.182168	0.0867635	1.06166
KO	ENSG00000101247.17	NDUFAF5	0.053211	0.6704884147616468	0.173609
KO	ENSG00000101255.10	TRIB3	-0.111638	0.47630326050922356	0.322116
KO	ENSG00000101266.17	CSNK2A1	-0.0181588	0.7733462613611245	0.111626
KO	ENSG00000101290.13	CDS2	0.034340813853238755	0.7481289676622745	0.126024
KO	ENSG00000101294.16	HM13	-0.0180406	0.770261	0.113362
KO	ENSG00000101310.14	SEC23B	0.059319034711608036	0.6255596989627007	0.203731
KO	ENSG00000101311.15	FERMT1	0.0357535	0.7722123433684982	0.112263
KO	ENSG00000101333.16	PLCB4	-0.0459858	0.4188722663230733	0.377918
KO	ENSG00000101337.15	TM9SF4	0.0376899	0.6169283708264144	0.209765
KO	ENSG00000101343.14	CRNKL1	-0.0356022	0.7702367749112821	0.113376
KO	ENSG00000101346.13	POFUT1	0.0856381	0.3268938604564087	0.485593
KO	ENSG00000101347.8	SAMHD1	9.715275224285948e-4	0.9944722754520853	0.00240732
KO	ENSG00000101350.7	KIF3B	-0.0446758	0.6161475003228739	0.210315
KO	ENSG00000101353.14	MROH8	-0.108484	0.2547085803171308	0.593956
KO	ENSG00000101361.16	NOP56	0.022314788560226995	0.6793401483256721	0.167913
KO	ENSG00000101363.12	MANBAL	0.010777740347398718	0.9404827412571466	0.0266492
KO	ENSG00000101365.20	IDH3B	0.045205079095338115	0.6287248040088217	0.201539
KO	ENSG00000101367.8	MAPRE1	0.013616593240054174	0.8983564680742506	0.0465513
KO	ENSG00000101384.11	JAG1	0.0399518	0.7319770009708985	0.135503
KO	ENSG00000101391.20	CDK5RAP1	-0.0838604	0.3077610311547821	0.511786
KO	ENSG00000101400.5	SNTA1	0.18608894074781707	0.082639	1.08281
KO	ENSG00000101407.12	TTI1	0.023245219705028627	0.8240546718419278	0.084044
KO	ENSG00000101412.12	E2F1	-0.116003	0.0980217	1.00868
KO	ENSG00000101413.11	RPRD1B	-0.0386479	0.606948	0.216849
KO	ENSG00000101417.11	PXMP4	0.0864236	0.5640221485940423	0.248704
KO	ENSG00000101421.3	CHMP4B	-0.000293962	0.9982628609514622	0.000755086
KO	ENSG00000101439.8	CST3	0.0664516	0.3606114685590734	0.44296
KO	ENSG00000101442.9	ACTR5	-0.0124374	0.9343265996162494	0.0295013
KO	ENSG00000101444.12	AHCY	-0.00211095	0.983112	0.00739679
KO	ENSG00000101447.14	FAM83D	0.19500486441841144	0.026685067614081032	1.57373		1.57373
KO	ENSG00000101452.14	DHX35	0.0529971	0.6824610865861016	0.165922
KO	ENSG00000101457.12	DNTTIP1	0.0351328	0.8177208223407271	0.0873949
KO	ENSG00000101463.5	SYNDIG1	0.1551482876776019	0.076793	1.11468
KO	ENSG00000101464.10	PIGU	0.013320434225573368	0.9076339114773697	0.0420893
KO	ENSG00000101473.16	ACOT8	-0.0220992	0.9025388956367503	0.0445341
KO	ENSG00000101474.11	APMAP	-0.0256889	0.8300321400770154	0.0809051
KO	ENSG00000101493.10	ZNF516	-0.00618098	0.9595415454239515	0.0179362
KO	ENSG00000101544.8	ADNP2	-0.0501101	0.42863999368683586	0.367907
KO	ENSG00000101546.12	RBFA	0.00554316	0.9810372875078104	0.00831449
KO	ENSG00000101557.14	USP14	0.023636034419999005	0.7264250448757867	0.138809
KO	ENSG00000101558.13	VAPA	-0.0347645	0.6539493445092438	0.184456
KO	ENSG00000101574.14	METTL4	-0.0431812	0.8077407666581727	0.092728
KO	ENSG00000101577.9	LPIN2	0.15759068773671797	0.1067276407236823	0.971723
KO	ENSG00000101596.14	SMCHD1	-0.0347172	0.4349042550416574	0.361606
KO	ENSG00000101608.12	MYL12A	0.0390214	0.7762129376261436	0.110019
KO	ENSG00000101624.10	CEP76	0.0535375	0.6281660079076973	0.201926
KO	ENSG00000101639.18	CEP192	0.00391001	0.9657415370282721	0.0151391
KO	ENSG00000101654.17	RNMT	0.10287514460314287	0.3519361810732323	0.453536
KO	ENSG00000101665.8	SMAD7	4.891040343510855e-4	0.9983582819629377	0.000713575
KO	ENSG00000101680.14	LAMA1	0.0499147	0.7149949056109106	0.145697
KO	ENSG00000101745.16	ANKRD12	0.010165606455136247	0.9337033875904975	0.0297911
KO	ENSG00000101752.11	MIB1	-0.0104947	0.8822862927405747	0.0543905
KO	ENSG00000101773.18	RBBP8	-0.000821664	0.9945835241331137	0.00235874
KO	ENSG00000101782.14	RIOK3	0.010474790625156988	0.9491498179411157	0.0226652
KO	ENSG00000101811.13	CSTF2	-0.0353936	0.7898286260432051	0.102467
KO	ENSG00000101843.18	PSMD10	0.020177181728995203	0.8799694028037809	0.0555324
KO	ENSG00000101844.17	ATG4A	0.1235072424664498	0.24154537303916684	0.617001
KO	ENSG00000101849.15	TBL1X	0.10193498428228563	0.11118306819740571	0.953961
KO	ENSG00000101856.9	PGRMC1	0.0767745	0.18859861664424132	0.724461
KO	ENSG00000101868.10	POLA1	0.013466386476941886	0.6796023242047472	0.167745
KO	ENSG00000101871.14	MID1	0.1139340627328237	0.12506655866687674	0.902859
KO	ENSG00000101882.9	NKAP	-0.099843	0.1661151354616726	0.779591
KO	ENSG00000101901.11	ALG13	-0.0118502	0.8805849347370164	0.0552287
KO	ENSG00000101911.12	PRPS2	-0.0550909	0.6831209155869408	0.165502
KO	ENSG00000101928.12	MOSPD1	-0.0454996	0.6922277111955051	0.159751
KO	ENSG00000101935.9	AMMECR1	-0.101827	0.13708324550330556	0.863016
KO	ENSG00000101938.14	CHRDL1	-0.0114248	0.9467744541628329	0.0237535
KO	ENSG00000101940.17	WDR13	0.10605547810906842	0.17507841706804617	0.756767
KO	ENSG00000101945.16	SUV39H1	-0.0659451	0.5791665093909906	0.237197
KO	ENSG00000101955.14	SRPX	0.00445358	0.9805338186602448	0.00853742
KO	ENSG00000101966.12	XIAP	0.0402198	0.5042181536122249	0.297382
KO	ENSG00000101972.18	STAG2	-0.0450186	0.11802404975694164	0.928029
KO	ENSG00000101974.14	ATP11C	-0.0209395	0.7761783567590287	0.110038
KO	ENSG00000101986.11	ABCD1	0.0780306	0.5560238237325782	0.254907
KO	ENSG00000101997.12	CCDC22	0.0625616	0.5854121748345436	0.232538
KO	ENSG00000102007.10	PLP2	0.0626512	0.28198183720284675	0.549779
KO	ENSG00000102024.17	PLS3	-0.0151168	0.5699302397041345	0.244178
KO	ENSG00000102030.15	NAA10	3.7578686958216146e-4	0.9976733961353552	0.00101161
KO	ENSG00000102034.16	ELF4	0.0482278	0.6077347525070363	0.216286
KO	ENSG00000102038.15	SMARCA1	-0.0308351	0.6450983841517642	0.190374
KO	ENSG00000102043.15	MTMR8	0.0527229	0.5448928781341356	0.263689
KO	ENSG00000102053.12	ZC3H12B	-0.0255625	0.8377979729613639	0.0768607
KO	ENSG00000102054.17	RBBP7	0.038808186932707024	0.4496754432687451	0.347101
KO	ENSG00000102078.15	SLC25A14	0.0616498	0.6302674494833054	0.200475
KO	ENSG00000102081.13	FMR1	0.022007545011549237	0.8222946552950705	0.0849725
KO	ENSG00000102096.9	PIM2	0.0322486	0.8675821251176625	0.0616894
KO	ENSG00000102098.17	SCML2	0.0756355	0.2624495967720975	0.580954
KO	ENSG00000102100.15	SLC35A2	0.0375979	0.8644382952280216	0.063266
KO	ENSG00000102103.15	PQBP1	-0.0505169	0.5907386216400692	0.228605
KO	ENSG00000102109.8	PCSK1N	-0.039305	0.7591950490560399	0.119647
KO	ENSG00000102119.10	EMD	0.013424620460648348	0.9219103140896788	0.0353113
KO	ENSG00000102125.15	TAZ	0.0730813	0.5031348085658989	0.298316
KO	ENSG00000102144.13	PGK1	0.066172	0.19360954474133343	0.713073
KO	ENSG00000102158.19	MAGT1	-0.00869577	0.8869432411795336	0.0521042
KO	ENSG00000102172.15	SMS	0.0187733	0.7476785094004518	0.126285
KO	ENSG00000102174.8	PHEX	-0.0491653	0.7329998308807997	0.134896
KO	ENSG00000102178.12	UBL4A	0.011472444168395428	0.9371924340282672	0.0281712
KO	ENSG00000102181.20	CD99L2	0.0635516	0.3894309524865801	0.40957
KO	ENSG00000102189.16	EEA1	0.00653388	0.9400117101178554	0.0268667
KO	ENSG00000102218.5	RP2	0.022688358645757117	0.8839013705769787	0.0535962
KO	ENSG00000102221.13	JADE3	0.10583930221782084	0.0800684	1.09654
KO	ENSG00000102225.15	CDK16	-0.0156257	0.7913603538997832	0.101626
KO	ENSG00000102226.9	USP11	-0.0795005	0.061483861651300174	1.21124
KO	ENSG00000102230.13	PCYT1B	-0.0281206	0.8283205098223487	0.0818016
KO	ENSG00000102241.11	HTATSF1	-0.0101627	0.9293031903857187	0.0318426
KO	ENSG00000102265.11	TIMP1	-0.0942453	0.0791264	1.10168
KO	ENSG00000102287.18	GABRE	0.0196228	0.8729927125462986	0.0589894
KO	ENSG00000102302.7	FGD1	0.00480907	0.9649709733916163	0.0154858
KO	ENSG00000102309.12	PIN4	-0.064159	0.2844900126049558	0.545933
KO	ENSG00000102316.16	MAGED2	-0.0332518	0.6558056922902173	0.183225
KO	ENSG00000102317.17	RBM3	-0.030622	0.606746	0.216993
KO	ENSG00000102362.15	SYTL4	0.0306184	0.8369102399908672	0.0773211
KO	ENSG00000102384.13	CENPI	-0.0331415	0.7520735823188275	0.12374
KO	ENSG00000102387.15	TAF7L	0.010618164896251411	0.9593716763140457	0.0180131
KO	ENSG00000102390.10	PBDC1	0.0916384	0.47014203768235724	0.327771
KO	ENSG00000102393.9	GLA	-0.0582247	0.6666591438030104	0.176096
KO	ENSG00000102401.19	ARMCX3	-0.079003	0.30426356429953744	0.51675
KO	ENSG00000102409.9	BEX4	-0.026998	0.8150937424867375	0.0887924
KO	ENSG00000102452.15	NALCN	0.0722916	0.4011356379056717	0.396709
KO	ENSG00000102471.13	NDFIP2	-0.0323228	0.7545277573326221	0.122325
KO	ENSG00000102531.16	FNDC3A	-0.0694328	0.12057042853127443	0.918759
KO	ENSG00000102543.14	CDADC1	0.0534249	0.6968735899066686	0.156846
KO	ENSG00000102547.18	CAB39L	0.021011294518006606	0.8841593790685578	0.0534694
KO	ENSG00000102554.13	KLF5	0.0264659	0.8641550432478761	0.0634083
KO	ENSG00000102572.14	STK24	-0.0100325	0.9012792483991383	0.0451406
KO	ENSG00000102580.14	DNAJC3	0.019462096648993295	0.8518649012765742	0.0696293
KO	ENSG00000102595.19	UGGT2	-0.0505277	0.3130220115691864	0.504425
KO	ENSG00000102606.17	ARHGEF7	-0.0169049	0.8662591285396695	0.0623522
KO	ENSG00000102699.5	PARP4	-0.0227689	0.7846220188661764	0.10534
KO	ENSG00000102710.19	SUPT20H	-0.0186398	0.8336018630070113	0.0790413
KO	ENSG00000102738.7	MRPS31	-0.017229	0.8957271697909436	0.0478243
KO	ENSG00000102753.9	KPNA3	0.024322369934856196	0.7287055445988545	0.137448
KO	ENSG00000102755.11	FLT1	0.0812308	0.5159133669465578	0.287423
KO	ENSG00000102763.17	VWA8	0.012245425297049877	0.8652697414762429	0.0628485
KO	ENSG00000102780.16	DGKH	-0.00362215	0.9575107770362363	0.0188563
KO	ENSG00000102781.13	KATNAL1	0.0163068	0.8812463573440544	0.0549027
KO	ENSG00000102786.14	INTS6	0.016961600373892393	0.8639008342606317	0.0635361
KO	ENSG00000102796.10	DHRS12	0.0870361	0.41687246375017206	0.379997
KO	ENSG00000102804.14	TSC22D1	0.045130448833796834	0.43069554331842735	0.36583
KO	ENSG00000102805.14	CLN5	-0.258027	0.0206025	1.68608	1.68608
KO	ENSG00000102858.12	MGRN1	-0.0149283	0.8487075272330014	0.0712419
KO	ENSG00000102870.5	ZNF629	-0.0573456	0.594668	0.225725
KO	ENSG00000102882.11	MAPK3	-0.0311057	0.7879235783846591	0.103516
KO	ENSG00000102893.15	PHKB	0.027571950087555953	0.7127205527640298	0.147081
KO	ENSG00000102897.9	LYRM1	-0.0629488	0.6464612013921336	0.189458
KO	ENSG00000102898.11	NUTF2	-0.0669271	0.48214706532827195	0.31682
KO	ENSG00000102900.12	NUP93	0.0534734	0.586243	0.231923
KO	ENSG00000102901.12	CENPT	-0.061311	0.6665240029365586	0.176184
KO	ENSG00000102908.20	NFAT5	-0.0342638	0.4089522411502349	0.388327
KO	ENSG00000102910.13	LONP2	-0.00762892	0.9224686830369525	0.0350484
KO	ENSG00000102921.7	N4BP1	-0.0836577	0.2369525528949182	0.625339
KO	ENSG00000102931.7	ARL2BP	0.0176622	0.8856735073299232	0.0527263
KO	ENSG00000102935.11	ZNF423	-0.0495211	0.6610254136691115	0.179782
KO	ENSG00000102974.14	CTCF	-0.0315822	0.6386862527521927	0.194712
KO	ENSG00000102977.13	ACD	-0.0615668	0.6297281540113807	0.200847
KO	ENSG00000102978.12	POLR2C	0.0297116	0.8353236516451334	0.0781452
KO	ENSG00000102984.14	ZNF821	-0.0464232	0.7260910232086437	0.139009
KO	ENSG00000102996.4	MMP15	0.0347303	0.8362082460355962	0.0776856
KO	ENSG00000103005.11	USB1	0.10699034549046736	0.33975130856500463	0.468839
KO	ENSG00000103018.16	CYB5B	0.0647047	0.46121144383187496	0.3361
KO	ENSG00000103024.7	NME3	0.0261504	0.7921525902817184	0.101191
KO	ENSG00000103034.14	NDRG4	-0.0108705	0.9558712502954637	0.0196006
KO	ENSG00000103035.10	PSMD7	0.0639136	0.4032354699446695	0.394441
KO	ENSG00000103037.11	SETD6	0.14237292612230276	0.15821604954836296	0.800749
KO	ENSG00000103042.8	SLC38A7	0.0642398	0.6531523615944177	0.184985
KO	ENSG00000103043.14	VAC14	-0.0294739	0.7994637080302435	0.0972012
KO	ENSG00000103047.7	TANGO6	-0.0306163	0.7345796937996718	0.133961
KO	ENSG00000103051.18	COG4	-0.0308871	0.785547	0.104828
KO	ENSG00000103061.12	SLC7A6OS	0.0326109	0.8357249546835044	0.0779366
KO	ENSG00000103064.13	SLC7A6	-0.022775	0.8370287700054592	0.0772596
KO	ENSG00000103066.12	PLA2G15	0.0687702	0.7329613807294683	0.134919
KO	ENSG00000103067.13	ESRP2	0.00843454	0.9691893856773276	0.0135914
KO	ENSG00000103091.14	WDR59	-0.0012685	0.9906978784255378	0.00405877
KO	ENSG00000103111.14	MON1B	-0.0213655	0.8622577437261651	0.0643629
KO	ENSG00000103121.8	CMC2	-0.0143817	0.9182216568526984	0.0370525
KO	ENSG00000103126.14	AXIN1	0.0339858	0.7359184923506985	0.13317
KO	ENSG00000103145.10	HCFC1R1	0.033813184170304975	0.7974629688198406	0.0982895
KO	ENSG00000103148.15	NPRL3	0.0540486	0.49386934512434805	0.306388
KO	ENSG00000103150.5	MLYCD	-0.0630092	0.4260729668907602	0.370516
KO	ENSG00000103152.11	MPG	0.013264329018203796	0.9357267848920746	0.0288509
KO	ENSG00000103160.11	HSDL1	-0.00300327	0.9845671547435086	0.00675466
KO	ENSG00000103168.16	TAF1C	-0.108726	0.24310391912556092	0.614208
KO	ENSG00000103174.11	NAGPA	-0.0421293	0.8125191658703266	0.0901664
KO	ENSG00000103187.7	COTL1	-0.084399	0.485899	0.313454
KO	ENSG00000103194.15	USP10	0.012392473697665512	0.873127	0.0589225
KO	ENSG00000103197.16	TSC2	-0.0209114	0.7859974843476016	0.104579
KO	ENSG00000103199.13	ZNF500	0.019948202665471464	0.8762929581574036	0.0573507
KO	ENSG00000103202.12	NME4	-0.00628646	0.9481370280698288	0.0231289
KO	ENSG00000103222.18	ABCC1	0.024705682127196156	0.7444415977006498	0.128169
KO	ENSG00000103227.18	LMF1	-0.0452853	0.5512925306018199	0.258618
KO	ENSG00000103245.13	NARFL	-0.0973749	0.34805212774631494	0.458356
KO	ENSG00000103248.18	MTHFSD	-0.000562067	0.9978402857089353	0.000938966
KO	ENSG00000103249.17	CLCN7	0.00922965	0.9477933370938463	0.0232863
KO	ENSG00000103254.9	FAM173A	0.28321622416185216	0.030046525691628325	1.52221		1.52221
KO	ENSG00000103257.8	SLC7A5	0.12790996393446988	0.11696254561023602	0.931953
KO	ENSG00000103260.8	METRN	0.00925715	0.960747	0.0173908
KO	ENSG00000103264.17	FBXO31	-0.005632	0.9738358484892542	0.0115142
KO	ENSG00000103266.10	STUB1	0.049319886166405744	0.6109087869972563	0.214024
KO	ENSG00000103274.10	NUBP1	-0.079083	0.47205359411337433	0.326009
KO	ENSG00000103275.19	UBE2I	-0.0779186	0.14963153509782495	0.824977
KO	ENSG00000103319.11	EEF2K	-0.0562826	0.6024202543016747	0.2201
KO	ENSG00000103326.11	CAPN15	-0.0360951	0.6812191529858828	0.166713
KO	ENSG00000103335.21	PIEZO1	0.0699472	0.3061813637009781	0.514021
KO	ENSG00000103342.12	GSPT1	0.0840666	0.0467295	1.33041
KO	ENSG00000103351.12	CLUAP1	0.031966	0.7874808311606537	0.10376
KO	ENSG00000103353.15	UBFD1	0.035616871630480613	0.7627515535421614	0.117617
KO	ENSG00000103356.15	EARS2	0.13915604157185626	0.2506592297736588	0.600916
KO	ENSG00000103363.14	ELOB	0.017410680583422135	0.8389373638635631	0.0762705
KO	ENSG00000103365.15	GGA2	-0.0962693	0.10222919742329353	0.990425
KO	ENSG00000103381.11	CPPED1	-0.0337481	0.76505	0.11631
KO	ENSG00000103404.14	USP31	-0.0101484	0.9358388418032345	0.0287989
KO	ENSG00000103415.11	HMOX2	0.0212037	0.8803358871763073	0.0553516
KO	ENSG00000103423.13	DNAJA3	0.058532034901378815	0.4249798573263333	0.371632
KO	ENSG00000103426.12	CORO7-PAM16	-0.0932503	0.45549708779535275	0.341514
KO	ENSG00000103429.10	BFAR	-0.000640416	0.9958118803672442	0.0018227
KO	ENSG00000103449.11	SALL1	0.0849138	0.534327	0.272193
KO	ENSG00000103460.16	TOX3	-0.0446297	0.8144555221439612	0.0891326
KO	ENSG00000103479.15	RBL2	-0.0364835	0.6634953117160396	0.178162
KO	ENSG00000103485.17	QPRT	0.0678865	0.4989825997010365	0.301915
KO	ENSG00000103494.12	RPGRIP1L	0.0864625	0.39232318066834543	0.406356
KO	ENSG00000103495.13	MAZ	-0.000524655	0.9951842759942446	0.00209649
KO	ENSG00000103496.14	STX4	0.025752920590712176	0.8705670455098502	0.0601978
KO	ENSG00000103502.13	CDIPT	-0.122518	0.13062	0.883991
KO	ENSG00000103507.13	BCKDK	-0.0167714	0.8953108527080175	0.0480262
KO	ENSG00000103510.19	KAT8	-0.000310084	0.9986186364062958	0.000600333
KO	ENSG00000103512.14	NOMO1	-0.0849831	0.31101531072442606	0.507218
KO	ENSG00000103540.16	CCP110	-0.0313636	0.7866923052267487	0.104195
KO	ENSG00000103544.14	C16orf62	-0.00598378	0.9597783601483119	0.017829
KO	ENSG00000103549.21	RNF40	-0.0244264	0.788603	0.103142
KO	ENSG00000103550.13	KNOP1	0.11486435701636996	0.17335816158846076	0.761056
KO	ENSG00000103591.12	AAGAB	0.0682457	0.4792695964077645	0.31942
KO	ENSG00000103599.19	IQCH	-0.071329	0.5458786822485242	0.262904
KO	ENSG00000103647.12	CORO2B	0.023601981275251798	0.8868138535027554	0.0521675
KO	ENSG00000103653.16	CSK	0.0451875	0.6425361720722051	0.192102
KO	ENSG00000103657.13	HERC1	-0.0327102	0.6449996771429386	0.190441
KO	ENSG00000103671.9	TRIP4	0.0903579	0.48307299595042313	0.315987
KO	ENSG00000103707.9	MTFMT	-0.136458	0.040209470250754754	1.39567
KO	ENSG00000103723.12	AP3B2	0.030656922046833023	0.8608306226566514	0.0650823
KO	ENSG00000103740.9	ACSBG1	-0.0350176	0.8643798394122704	0.0632954
KO	ENSG00000103742.11	IGDCC4	0.0698443	0.6185884326081994	0.208598
KO	ENSG00000103769.9	RAB11A	-0.0524992	0.4766508975980452	0.3218
KO	ENSG00000103811.15	CTSH	-0.00702817	0.9603082994796245	0.0175893
KO	ENSG00000103852.12	TTC23	-0.00832316	0.9533384013460594	0.0207529
KO	ENSG00000103855.17	CD276	0.0427135	0.6101180210821402	0.214586
KO	ENSG00000103876.11	FAH	0.0446846	0.7378824227044549	0.132013
KO	ENSG00000103932.11	RPAP1	-0.012154	0.9340553223039397	0.0296274
KO	ENSG00000103942.12	HOMER2	0.023675262406013628	0.7998331620573188	0.0970006
KO	ENSG00000103966.10	EHD4	0.13484626990422421	0.3036722023885505	0.517595
KO	ENSG00000103978.15	TMEM87A	-0.0207395	0.8448454615070589	0.0732227
KO	ENSG00000103994.16	ZNF106	0.0885352	0.10408150058539174	0.982626
KO	ENSG00000103995.13	CEP152	-0.00736373	0.9542745021042928	0.0203267
KO	ENSG00000104044.15	OCA2	-0.041828	0.749594	0.125174
KO	ENSG00000104047.14	DTWD1	0.0522533	0.6967825075741035	0.156903
KO	ENSG00000104059.4	FAM189A1	-0.0256371	0.8135399786202802	0.0896211
KO	ENSG00000104064.16	GABPB1	0.0956758	0.3436082185033189	0.463936
KO	ENSG00000104067.16	TJP1	-0.0488531	0.3565923677679647	0.447828
KO	ENSG00000104093.13	DMXL2	-0.0328831	0.7464459314203684	0.127002
KO	ENSG00000104129.9	DNAJC17	0.0268916	0.8785207249122206	0.056248
KO	ENSG00000104131.12	EIF3J	0.075532	0.38453306392533776	0.415066
KO	ENSG00000104133.14	SPG11	-0.0720752	0.2973224141638608	0.526772
[truncated: 129,605 more rows]

## Sheet: Gene Modules
Gene ID	Gene Name	Gene Module	Expressed by # cells
ENSG00000278730.1	AC005332.9	1	1475
ENSG00000241962.9	AC079447.1	1	2571
ENSG00000182827.8	ACBD3	1	4697
ENSG00000184009.9	ACTG1	1	20399
ENSG00000138107.12	ACTR1A	1	2593
ENSG00000197894.10	ADH5	1	1979
ENSG00000121057.12	AKAP1	1	5081
ENSG00000149925.17	ALDOA	1	8063
ENSG00000123505.15	AMD1	1	4061
ENSG00000198931.10	APRT	1	6024
ENSG00000148331.11	ASB6	1	1560
ENSG00000113732.8	ATP6V0E1	1	3105
ENSG00000125845.6	BMP2	1	955
ENSG00000187479.5	C11orf96	1	1325
ENSG00000139637.13	C12orf10	1	1568
ENSG00000167747.14	C19orf48	1	4306
ENSG00000082213.17	C5orf22	1	1875
ENSG00000134072.10	CAMK1	1	1952
ENSG00000153048.10	CARHSP1	1	3677
ENSG00000163468.14	CCT3	1	8487
ENSG00000115484.14	CCT4	1	8964
ENSG00000150753.11	CCT5	1	8790
ENSG00000135624.15	CCT7	1	10496
ENSG00000026508.17	CD44	1	2981
ENSG00000010278.12	CD9	1	1813
ENSG00000135446.16	CDK4	1	6227
ENSG00000237190.3	CDKN2AIPNL	1	1254
ENSG00000167123.18	CERCAM	1	1817
ENSG00000125931.10	CITED1	1	2432
ENSG00000166165.12	CKB	1	10784
ENSG00000162368.13	CMPK1	1	2489
ENSG00000168090.9	COPS6	1	4110
ENSG00000135678.11	CPM	1	1463
ENSG00000214078.12	CPNE1	1	3802
ENSG00000009307.15	CSDE1	1	11507
ENSG00000124207.16	CSE1L	1	10122
ENSG00000124795.14	DEK	1	10443
ENSG00000105341.18	DMAC2	1	1148
ENSG00000169718.17	DUS1L	1	3869
ENSG00000167969.12	ECI1	1	4578
ENSG00000074800.13	ENO1	1	17791
ENSG00000100632.10	ERH	1	2440
ENSG00000139641.12	ESYT1	1	5719
ENSG00000175832.12	ETV4	1	861
ENSG00000010030.13	ETV7	1	630
ENSG00000103254.9	FAM173A	1	789
ENSG00000101447.14	FAM83D	1	1770
ENSG00000166595.11	FAM96B	1	2040
ENSG00000221829.9	FANCG	1	746
ENSG00000111206.12	FOXM1	1	4103
ENSG00000108592.16	FTSJ3	1	3185
ENSG00000069509.5	FUNDC1	1	1662
ENSG00000069482.6	GAL	1	2530
ENSG00000111640.14	GAPDH	1	13037
ENSG00000006007.11	GDE1	1	3486
ENSG00000141098.12	GFOD2	1	1607
ENSG00000124767.6	GLO1	1	11193
ENSG00000066455.12	GOLGA5	1	1511
ENSG00000175265.17	GOLGA8A	1	2909
ENSG00000173905.8	GOLIM4	1	3281
ENSG00000111711.9	GOLT1B	1	1915
ENSG00000103342.12	GSPT1	1	7969
ENSG00000143321.18	HDGF	1	7326
ENSG00000135245.9	HILPDA	1	775
ENSG00000124575.6	HIST1H1D	1	773
ENSG00000184260.5	HIST2H2AC	1	1067
ENSG00000204592.8	HLA-E	1	2935
ENSG00000113161.15	HMGCR	1	2645
ENSG00000112972.14	HMGCS1	1	8201
ENSG00000205581.10	HMGN1	1	5868
ENSG00000197451.11	HNRNPAB	1	6536
ENSG00000092199.17	HNRNPC	1	8369
ENSG00000126945.8	HNRNPH2	1	2155
ENSG00000197757.7	HOXC6	1	929
ENSG00000128714.5	HOXD13	1	829
ENSG00000119471.14	HSDL2	1	3794
ENSG00000080824.18	HSP90AA1	1	16469
ENSG00000096384.19	HSP90AB1	1	12482
ENSG00000204388.6	HSPA1B	1	3432
ENSG00000106211.8	HSPB1	1	8791
ENSG00000144381.16	HSPD1	1	8361
ENSG00000067704.9	IARS2	1	4901
ENSG00000137331.11	IER3	1	2051
ENSG00000101052.12	IFT52	1	2362
ENSG00000160712.12	IL6R	1	908
ENSG00000143621.16	ILF2	1	6633
ENSG00000138614.14	INTS14	1	2727
ENSG00000136003.15	ISCU	1	1313
ENSG00000189159.15	JPT1	1	4782
ENSG00000142945.12	KIF2C	1	2981
ENSG00000025800.13	KPNA6	1	7506
ENSG00000126777.17	KTN1	1	9865
ENSG00000143815.14	LBR	1	5874
ENSG00000134333.13	LDHA	1	7714
ENSG00000111716.12	LDHB	1	8731
ENSG00000132128.16	LRRC41	1	6341
ENSG00000175061.17	LRRC75A-AS1	1	7005
ENSG00000071655.17	MBD3	1	3362
ENSG00000115275.11	MOGS	1	1555
ENSG00000179010.14	MRFAP1	1	5564
ENSG00000053372.4	MRTO4	1	4021
ENSG00000139579.12	NABP2	1	3098
ENSG00000121152.9	NCAPH	1	2457
ENSG00000131495.8	NDUFA2	1	2045
ENSG00000184983.9	NDUFA6	1	2079
ENSG00000224877.3	NDUFAF8	1	3892
ENSG00000277586.2	NEFL	1	3452
ENSG00000073536.17	NLE1	1	1522
ENSG00000239672.7	NME1	1	5912
ENSG00000141101.12	NOB1	1	1685
ENSG00000173145.11	NOC3L	1	2874
ENSG00000101361.16	NOP56	1	10323
ENSG00000181163.13	NPM1	1	8215
ENSG00000073969.18	NSF	1	2986
ENSG00000104904.12	OAZ1	1	13906
ENSG00000170515.13	PA2G4	1	9338
ENSG00000070756.15	PABPC1	1	14339
ENSG00000175193.13	PARL	1	712
ENSG00000133027.17	PEMT	1	2559
ENSG00000100029.17	PES1	1	4636
ENSG00000247077.6	PGAM5	1	2010
ENSG00000102144.13	PGK1	1	6714
ENSG00000040633.12	PHF23	1	1458
ENSG00000228839.5	PIK3IP1-AS1	1	966
ENSG00000145675.14	PIK3R1	1	1769
ENSG00000197943.9	PLCG2	1	754
ENSG00000114805.16	PLCH1	1	1584
ENSG00000021300.13	PLEKHB1	1	786
ENSG00000130714.15	POMT1	1	2979
ENSG00000186951.16	PPARA	1	2454
ENSG00000138398.15	PPIG	1	6082
ENSG00000115241.10	PPM1G	1	7226
ENSG00000160813.6	PPP1R35	1	809
ENSG00000113575.9	PPP2CA	1	2911
ENSG00000117450.13	PRDX1	1	7991
ENSG00000117592.8	PRDX6	1	5910
ENSG00000114302.15	PRKAR2A	1	6236
ENSG00000196504.15	PRPF40A	1	9046
ENSG00000011304.19	PTBP1	1	9148
ENSG00000241945.7	PWP2	1	654
ENSG00000151576.10	QTRT2	1	1561
ENSG00000101146.12	RAE1	1	2649
ENSG00000248643.5	RBM14-RBM4	1	5146
ENSG00000131381.12	RBSN	1	1910
ENSG00000148300.11	REXO4	1	2959
ENSG00000173156.6	RHOD	1	1102
ENSG00000170854.17	RIOX2	1	1592
ENSG00000142676.12	RPL11	1	13140
ENSG00000198918.7	RPL39	1	13662
ENSG00000137818.11	RPLP1	1	20968
ENSG00000177600.8	RPLP2	1	16186
ENSG00000171490.12	RSL1D1	1	7357
ENSG00000099194.5	SCD	1	7651
ENSG00000139410.14	SDSL	1	723
ENSG00000091490.10	SEL1L3	1	2280
ENSG00000140264.19	SERF2	1	3782
ENSG00000183605.16	SFXN4	1	1891
ENSG00000182199.10	SHMT2	1	4889
ENSG00000157593.18	SLC35B2	1	2269
ENSG00000143570.17	SLC39A1	1	1872
ENSG00000070214.15	SLC44A1	1	3734
ENSG00000166002.6	SMCO4	1	1238
ENSG00000163877.10	SNIP1	1	1072
ENSG00000182004.12	SNRPE	1	3521
ENSG00000139343.10	SNRPF	1	1638
ENSG00000169371.13	SNUPN	1	967
ENSG00000147164.11	SNX12	1	1666
ENSG00000104549.11	SQLE	1	4977
ENSG00000087087.19	SRRT	1	4312
ENSG00000149136.8	SSRP1	1	9330
ENSG00000023734.10	STRAP	1	4579
ENSG00000166337.9	TAF10	1	2697
ENSG00000172465.13	TCEAL1	1	800
ENSG00000072274.12	TFRC	1	6852
ENSG00000184277.12	TM2D3	1	2364
ENSG00000184840.11	TMED9	1	2426
ENSG00000185475.10	TMEM179B	1	2158
ENSG00000182796.13	TMEM198B	1	793
ENSG00000104689.9	TNFRSF10A	1	3003
ENSG00000136827.11	TOR1A	1	1531
ENSG00000111669.14	TPI1	1	12307
ENSG00000054116.11	TRAPPC3	1	2276
ENSG00000123416.15	TUBA1B	1	14532
ENSG00000167553.15	TUBA1C	1	6371
ENSG00000114491.13	UMPS	1	2248
ENSG00000184076.13	UQCR10	1	5683
ENSG00000160131.13	VMA21	1	2581
ENSG00000139668.8	WDFY2	1	2958
ENSG00000157954.14	WIPI2	1	4310
ENSG00000180011.6	ZADH2	1	1498
ENSG00000156599.10	ZDHHC5	1	3186
ENSG00000185650.9	ZFP36L1	1	2407
ENSG00000143067.4	ZNF697	1	652
ENSG00000166016.5	ABTB2	2	4191
ENSG00000267327.1	AC009271.1	2	4365
ENSG00000235726.5	AC010148.1	2	771
ENSG00000223727.6	AC034195.1	2	939
ENSG00000259692.5	AC104041.1	2	8161
ENSG00000249413.2	AC116049.2	2	4102
ENSG00000087008.15	ACOX3	2	720
ENSG00000170634.12	ACYP2	2	2745
ENSG00000121281.12	ADCY7	2	1599
ENSG00000150471.16	ADGRL3	2	4304
ENSG00000130396.20	AFDN	2	7143
ENSG00000135541.20	AHI1	2	6013
ENSG00000001629.9	ANKIB1	2	7191
ENSG00000112249.13	ASCC3	2	11276
ENSG00000141431.10	ASXL3	2	765
ENSG00000197548.12	ATG7	2	5800
ENSG00000169857.7	AVEN	2	2015
ENSG00000105778.18	AVL9	2	3569
ENSG00000182272.11	B4GALNT4	2	1807
ENSG00000141376.22	BCAS3	2	15502
ENSG00000173681.16	BCLAF3	2	2836
ENSG00000122870.11	BICC1	2	2920
ENSG00000165714.10	BORCS5	2	1011
ENSG00000149179.13	C11orf49	2	7295
ENSG00000227051.6	C14orf132	2	739
ENSG00000165233.17	CARD19	2	1079
ENSG00000127995.16	CASD1	2	1741
ENSG00000170955.9	CAVIN3	2	618
ENSG00000149548.14	CCDC15	2	1178
ENSG00000176155.18	CCDC57	2	4968
ENSG00000216937.13	CCDC7	2	2661
ENSG00000125726.10	CD70	2	678
ENSG00000170835.14	CEL	2	1149
ENSG00000125817.7	CENPB	2	3462
ENSG00000151725.11	CENPU	2	3807
ENSG00000162994.15	CLHC1	2	2840
ENSG00000102805.14	CLN5	2	632
ENSG00000131797.12	CLUHP3	2	655
ENSG00000184220.11	CMSS1	2	9818
ENSG00000082438.15	COBLL1	2	3348
ENSG00000110880.10	CORO1C	2	4078
ENSG00000085719.12	CPNE3	2	3375
ENSG00000005469.11	CROT	2	1464
ENSG00000147231.13	CXorf57	2	4298
ENSG00000196730.12	DAPK1	2	2304
ENSG00000143164.15	DCAF6	2	5741
ENSG00000108406.9	DHX40	2	3956
ENSG00000176124.11	DLEU1	2	11437
ENSG00000185842.15	DNAH14	2	11963
ENSG00000115423.18	DNAH6	2	2107
ENSG00000134146.11	DPH6	2	1642
ENSG00000178904.18	DPY19L3	2	3020
ENSG00000156162.16	DPY19L4	2	2370
ENSG00000188641.12	DPYD	2	3453
ENSG00000178852.15	EFCAB13	2	872
ENSG00000113790.10	EHHADH	2	1294
ENSG00000170522.9	ELOVL6	2	2569
ENSG00000109911.18	ELP4	2	6220
ENSG00000135333.13	EPHA7	2	3302
ENSG00000138190.16	EXOC6	2	6750
ENSG00000110723.11	EXPH5	2	2630
ENSG00000117480.15	FAAH	2	1101
ENSG00000156504.16	FAM122B	2	2720
ENSG00000156500.14	FAM122C	2	1321
ENSG00000064763.10	FAR2	2	4372
ENSG00000108306.11	FBXL20	2	7483
ENSG00000189283.9	FHIT	2	12155
ENSG00000185070.10	FLRT2	2	3598
ENSG00000128573.24	FOXP2	2	11298
ENSG00000115339.13	GALNT3	2	590
ENSG00000127928.12	GNGT1	2	15818
ENSG00000186566.12	GPATCH8	2	12644
ENSG00000188342.11	GTF2F2	2	4548
ENSG00000078747.14	ITCH	2	6917
ENSG00000104369.4	JPH1	2	1696
ENSG00000186994.11	KANK3	2	815
ENSG00000189337.16	KAZN	2	10687
ENSG00000237978.5	KCNMB2-AS1	2	5154
ENSG00000135253.13	KCP	2	795
ENSG00000147050.14	KDM6A	2	11988
ENSG00000109265.13	KIAA1211	2	1993
ENSG00000150477.14	KIAA1328	2	2245
ENSG00000197077.13	KIAA1671	2	5997
ENSG00000183354.11	KIAA2026	2	3824
ENSG00000001497.16	LAS1L	2	3475
ENSG00000205659.10	LIN52	2	2632
ENSG00000033122.18	LRRC7	2	2923
ENSG00000049323.15	LTBP1	2	3732
ENSG00000081026.18	MAGI3	2	6053
ENSG00000251562.7	MALAT1	2	19689
ENSG00000095015.5	MAP3K1	2	2187
ENSG00000006062.14	MAP3K14	2	2021
ENSG00000091436.16	MAP3K20	2	5463
ENSG00000166783.21	MARF1	2	3160
ENSG00000129933.20	MAU2	2	5831
ENSG00000068305.17	MEF2A	2	8893
ENSG00000127720.7	METTL25	2	858
ENSG00000151338.18	MIPOL1	2	4824
ENSG00000103707.9	MTFMT	2	1918
ENSG00000124275.14	MTRR	2	1654
ENSG00000145555.14	MYO10	2	8845
ENSG00000066933.15	MYO9A	2	7858
ENSG00000144959.9	NCEH1	2	722
ENSG00000245532.7	NEAT1	2	26949
ENSG00000163608.14	NEPRO	2	1546
ENSG00000147862.15	NFIB	2	6182
ENSG00000188580.14	NKAIN2	2	2164
ENSG00000157168.18	NRG1	2	1971
ENSG00000147548.16	NSD3	2	7826
ENSG00000065320.8	NTN1	2	6324
ENSG00000147162.13	OGT	2	7124
ENSG00000247556.6	OIP5-AS1	2	3081
ENSG00000079482.12	OPHN1	2	3404
ENSG00000164830.18	OXR1	2	5679
ENSG00000100105.17	PATZ1	2	2437
ENSG00000185630.18	PBX1	2	8669
ENSG00000135749.18	PCNX2	2	8433
ENSG00000114209.14	PDCD10	2	1758
ENSG00000139946.9	PELI2	2	3246
ENSG00000139197.10	PEX5	2	813
ENSG00000241973.10	PI4KA	2	8223
ENSG00000033800.13	PIAS1	2	8683
ENSG00000241878.11	PISD	2	3055
ENSG00000118495.18	PLAGL1	2	3059
ENSG00000115896.15	PLCL1	2	1030
ENSG00000180287.16	PLD5	2	2245
ENSG00000158528.11	PPP1R9A	2	7062
ENSG00000139174.11	PRICKLE1	2	2730
ENSG00000185345.18	PRKN	2	4419
ENSG00000117569.18	PTBP2	2	7623
ENSG00000171862.10	PTEN	2	4744
ENSG00000055917.15	PUM2	2	8548
ENSG00000172733.11	PURG	2	889
ENSG00000174373.16	RALGAPA1	2	5670
ENSG00000132359.14	RAP1GAP2	2	2358
ENSG00000138670.17	RASGEF1B	2	652
ENSG00000173914.11	RBM4B	2	1481
ENSG00000168214.20	RBPJ	2	8101
ENSG00000181826.9	RELL1	2	1298
ENSG00000111880.15	RNGTT	2	6571
ENSG00000185008.17	ROBO2	2	11674
ENSG00000174891.12	RSRC1	2	6102
ENSG00000187231.13	SESTD1	2	3385
ENSG00000133302.12	SLF1	2	3187
ENSG00000145147.19	SLIT2	2	19193
ENSG00000101596.14	SMCHD1	2	8433
ENSG00000184785.5	SMIM10	2	602
ENSG00000099940.11	SNAP29	2	2600
ENSG00000173548.8	SNX33	2	658
ENSG00000057252.12	SOAT1	2	3294
ENSG00000155761.13	SPAG17	2	1397
ENSG00000152582.13	SPEF2	2	1614
ENSG00000118007.12	STAG1	2	10986
ENSG00000165209.18	STRBP	2	4213
ENSG00000196562.14	SULF2	2	4895
ENSG00000187735.13	TCEA1	2	2775
ENSG00000196663.15	TECPR2	2	2240
ENSG00000029639.10	TFB1M	2	2014
ENSG00000187720.14	THSD4	2	5689
ENSG00000106829.18	TLE4	2	3823
ENSG00000205269.5	TMEM170B	2	1218
ENSG00000164983.7	TMEM65	2	3141
ENSG00000141198.15	TOM1L1	2	5104
ENSG00000231889.7	TRAF3IP2-AS1	2	6528
ENSG00000137073.21	UBAP2	2	5981
ENSG00000170142.11	UBE2E1	2	6497
ENSG00000078140.13	UBE2K	2	8209
ENSG00000107731.12	UNC5B	2	3121
ENSG00000065183.15	WDR3	2	2380
ENSG00000165238.16	WNK2	2	6155
ENSG00000186153.16	WWOX	2	14830
ENSG00000229807.10	XIST	2	27736
ENSG00000181722.16	ZBTB20	2	7612
ENSG00000155256.17	ZFYVE27	2	1851
ENSG00000172262.11	ZNF131	2	6065
ENSG00000189180.15	ZNF33A	2	6063
ENSG00000256087.6	ZNF432	2	986
ENSG00000148143.12	ZNF462	2	4935
ENSG00000196268.11	ZNF493	2	906
ENSG00000081386.12	ZNF510	2	1297
ENSG00000251369.8	ZNF550	2	592
ENSG00000258405.9	ZNF578	2	585
ENSG00000147180.16	ZNF711	2	5480
ENSG00000105750.14	ZNF85	2	1723
ENSG00000249738.9	AC008691.1	3	1751
ENSG00000229267.2	AC016708.1	3	1525
ENSG00000142396.10	AC020915.1	3	1122
ENSG00000259992.1	AC025287.1	3	902
ENSG00000115073.7	ACTR1B	3	1505
ENSG00000172493.20	AFF1	3	4255
ENSG00000146856.14	AGBL3	3	1043
ENSG00000006530.15	AGK	3	3093
ENSG00000224167.1	AL390729.1	3	1067
ENSG00000230021.9	AL669831.3	3	2491
ENSG00000125652.7	ALKBH7	3	725
ENSG00000176248.8	ANAPC2	3	1600
ENSG00000088756.12	ARHGAP28	3	636
ENSG00000110237.3	ARHGEF17	3	1642
ENSG00000141480.17	ARRB2	3	2474
ENSG00000170653.18	ATF7	3	1528
ENSG00000017260.19	ATP2C1	3	4122
ENSG00000123191.14	ATP7B	3	1746
ENSG00000168488.18	ATXN2L	3	5141
ENSG00000060982.14	BCAT1	3	2665
ENSG00000116128.10	BCL9	3	2172
ENSG00000144857.14	BOC	3	767
ENSG00000095564.13	BTAF1	3	5007
ENSG00000133641.17	C12orf29	3	1350
ENSG00000094916.15	CBX5	3	9258
ENSG00000100490.9	CDKL1	3	1453
ENSG00000281508.1	CDR1	3	2152
ENSG00000143126.7	CELSR2	3	2411
ENSG00000092853.13	CLSPN	3	5001
ENSG00000198756.10	COLGALT2	3	760
ENSG00000145781.8	COMMD10	3	2846
ENSG00000005339.14	CREBBP	3	12220
ENSG00000006016.10	CRLF1	3	1597
ENSG00000259736.1	CRTC3-AS1	3	923
ENSG00000044115.20	CTNNA1	3	8348
ENSG00000183230.16	CTNNA3	3	1760
ENSG00000154639.18	CXADR	3	2444
ENSG00000146122.16	DAAM2	3	1836
ENSG00000117593.9	DARS2	3	2269
ENSG00000100523.14	DDHD1	3	3154
ENSG00000198837.9	DENND4B	3	1804
ENSG00000047579.19	DTNBP1	3	4026
ENSG00000107938.17	EDRF1	3	3356
ENSG00000103966.10	EHD4	3	1070
ENSG00000128829.11	EIF2AK4	3	3861
ENSG00000044524.10	EPHA3	3	1750
ENSG00000134824.13	FADS2	3	5388
ENSG00000169122.11	FAM110B	3	3011
ENSG00000179562.2	GCC1	3	704
ENSG00000156689.6	GLYATL2	3	3706
ENSG00000121964.14	GTDC1	3	2351
ENSG00000163754.17	GYG1	3	1059
ENSG00000215612.7	HMX1	3	938
ENSG00000180806.4	HOXC9	3	1303
ENSG00000148950.9	IMMP1L	3	5067
ENSG00000132305.20	IMMT	3	5175
ENSG00000185133.13	INPP5J	3	1215
ENSG00000234828.8	IQCM	3	676
ENSG00000109787.12	KLF3	3	2570
ENSG00000109466.13	KLHL2	3	1677
ENSG00000114796.15	KLHL24	3	2216
ENSG00000102753.9	KPNA3	3	5929
ENSG00000198841.3	KTI12	3	661
ENSG00000167615.16	LENG8	3	4193
ENSG00000230876.6	LINC00486	3	28130
ENSG00000168056.15	LTBP3	3	4257
ENSG00000131711.14	MAP1B	3	6035
ENSG00000111877.17	MCM9	3	2707
ENSG00000144893.12	MED12L	3	2717
ENSG00000147324.10	MFHAS1	3	1098
ENSG00000120333.4	MRPS14	3	1539
ENSG00000149480.6	MTA2	3	2999
ENSG00000248527.1	MTATP6P1	3	10022
ENSG00000008130.15	NADK	3	1934
ENSG00000020129.15	NCDN	3	1383
ENSG00000112992.16	NNT	3	4548
ENSG00000074181.8	NOTCH3	3	1612
ENSG00000151623.14	NR3C2	3	4707
ENSG00000184792.15	OSBP2	3	4500
ENSG00000112941.13	PAPD7	3	3528
ENSG00000198682.12	PAPSS2	3	1584
ENSG00000277258.4	PCGF2	3	1882
ENSG00000203880.11	PCMTD2	3	2608
ENSG00000163710.7	PCOLCE2	3	1253
ENSG00000151665.12	PIGF	3	1277
ENSG00000198961.9	PJA2	3	2505
ENSG00000127564.16	PKMYT1	3	3090
ENSG00000004399.12	PLXND1	3	1600
ENSG00000051341.13	POLQ	3	5326
ENSG00000085377.13	PREP	3	2231
ENSG00000100764.13	PSMC1	3	901
ENSG00000170234.12	PWWP2A	3	2031
ENSG00000100504.16	PYGL	3	3182
ENSG00000069974.15	RAB27A	3	1138
ENSG00000157869.14	RAB28	3	2889
ENSG00000131941.7	RHPN2	3	1676
ENSG00000145016.15	RUBCN	3	1430
ENSG00000064932.15	SBNO2	3	2192
ENSG00000143252.14	SDHC	3	2946
ENSG00000122335.13	SERAC1	3	919
ENSG00000149131.15	SERPING1	3	646
ENSG00000141258.12	SGSM2	3	1591
ENSG00000159263.15	SIM2	3	2174
ENSG00000226419.7	SLC16A1-AS1	3	9617
ENSG00000004864.13	SLC25A13	3	4609
ENSG00000114120.11	SLC25A36	3	5179
ENSG00000183780.12	SLC35F3	3	1180
ENSG00000131389.16	SLC6A6	3	1370
ENSG00000172845.14	SP3	3	4161
ENSG00000042317.16	SPATA7	3	1124
ENSG00000159433.11	STARD9	3	2429
ENSG00000113739.10	STC2	3	645
ENSG00000120948.16	TARDBP	3	2270
ENSG00000149256.15	TENM4	3	2232
ENSG00000204152.10	TIMM23B	3	1418
ENSG00000163931.15	TKT	3	3434
ENSG00000100354.20	TNRC6B	3	11823
ENSG00000136925.14	TSTD2	3	899
ENSG00000265972.5	TXNIP	3	1300
ENSG00000127481.14	UBR4	3	10045
ENSG00000114316.12	USP4	3	2591
ENSG00000124486.12	USP9X	3	17014
ENSG00000154978.12	VOPP1	3	2450
ENSG00000141252.19	VPS53	3	5250
ENSG00000112290.12	WASF1	3	3375
ENSG00000119820.10	YIPF4	3	6317
ENSG00000047188.15	YTHDC2	3	4045
ENSG00000099904.15	ZDHHC8	3	2628
ENSG00000005801.16	ZNF195	3	3843
ENSG00000185947.14	ZNF267	3	1014
ENSG00000196700.8	ZNF512B	3	2986
ENSG00000171574.17	ZNF584	3	753
ENSG00000162378.12	ZYG11B	3	6001
ENSG00000198060.9	45721	4	2976
ENSG00000100167.19	45903	4	780
ENSG00000214135.8	AC132008.2	4	1305
ENSG00000261404.6	AC138627.1	4	697
ENSG00000167315.17	ACAA2	4	1185
ENSG00000068366.19	ACSL4	4	3710
ENSG00000072364.12	AFF4	4	6798
ENSG00000277427.1	AL671511.2	4	699
ENSG00000103723.12	AP3B2	4	780
ENSG00000162772.16	ATF3	4	2844
ENSG00000166454.9	ATMIN	4	1791
ENSG00000100425.18	BRD1	4	3108
ENSG00000136261.14	BZW2	4	2573
ENSG00000140688.16	C16orf58	4	1736
ENSG00000103326.11	CAPN15	4	3803
ENSG00000158402.18	CDC25C	4	2520
ENSG00000165475.13	CRYL1	4	938
ENSG00000125485.17	DDX31	4	2860
ENSG00000205250.8	E2F4	4	1717
ENSG00000120738.7	EGR1	4	2295
ENSG00000120705.12	ETF1	4	3852
ENSG00000184949.15	FAM227A	4	1442
ENSG00000213930.11	GALT	4	926
ENSG00000142751.14	GPN2	4	1936
ENSG00000167191.11	GPRC5B	4	680
ENSG00000127124.14	HIVEP3	4	3562
ENSG00000223865.10	HLA-DPB1	4	1105
ENSG00000170606.14	HSPA4	4	5074
ENSG00000133265.10	HSPBP1	4	2472
ENSG00000185950.8	IRS2	4	3748
ENSG00000100395.14	L3MBTL2	4	2529
ENSG00000053747.15	LAMA3	4	2719
ENSG00000198728.10	LDB1	4	1695
ENSG00000242086.8	LINC00969	4	1749
ENSG00000249306.5	LINC01411	4	3806
ENSG00000124688.13	MAD2L1BP	4	949
ENSG00000105085.10	MED26	4	655
ENSG00000167470.12	MIDN	4	5625
ENSG00000271723.5	MROH7-TTC4	4	650
ENSG00000090263.15	MRPS33	4	1300
ENSG00000090432.6	MUL1	4	1453
ENSG00000120265.16	PCMT1	4	5197
ENSG00000154553.13	PDLIM3	4	1280
ENSG00000152556.15	PFKM	4	1963
ENSG00000135241.16	PNPLA8	4	1817
ENSG00000140521.12	POLG	4	3272
ENSG00000155846.16	PPARGC1B	4	1698
ENSG00000146112.11	PPP1R18	4	1407
ENSG00000155093.17	PTPRN2	4	2256
ENSG00000099246.16	RAB18	4	3547
ENSG00000184863.10	RBM33	4	7321
ENSG00000165476.13	REEP3	4	5503
ENSG00000171700.13	RGS19	4	879
ENSG00000136104.19	RNASEH2B	4	3555
ENSG00000124226.10	RNF114	4	2633
ENSG00000205937.11	RNPS1	4	7469
ENSG00000125744.11	RTN2	4	687
ENSG00000073169.13	SELENOO	4	3797
ENSG00000198952.8	SMG5	4	5065
ENSG00000136699.19	SMPD4	4	2608
ENSG00000242808.7	SOX2-OT	4	676
ENSG00000152377.13	SPOCK1	4	604
ENSG00000161011.19	SQSTM1	4	5180
ENSG00000241316.6	SUCLG2-AS1	4	892
ENSG00000143469.18	SYT14	4	2269
ENSG00000147526.19	TACC1	4	4116
ENSG00000127666.9	TICAM1	4	1103
ENSG00000134375.10	TIMM17A	4	2272
ENSG00000109079.9	TNFAIP1	4	1937
ENSG00000169905.12	TOR1AIP2	4	5184
ENSG00000100106.19	TRIOBP	4	3221
ENSG00000116918.13	TSNAX	4	3038
ENSG00000148225.15	WDR31	4	804
ENSG00000161179.13	YDJC	4	2363
ENSG00000072121.15	ZFYVE26	4	1669
ENSG00000173275.12	ZNF449	4	675
ENSG00000171827.10	ZNF570	4	809
ENSG00000189190.9	ZNF600	4	796
